# Supplementary material for: Specialized activities and expression differences for Clostridium thermocellum biofilm and planktonic cells
Source: Sci Rep. 2017 Feb 27;7:43583. doi: 10.1038/srep43583 (PMC5327387; doi:10.1038/srep43583)
Supplement: Supplementary Dataset 1 [file srep43583-s1.xls]

## Sheet: Raw gene reads
Locus_tag	PL1	PL2	PL3	PL4	SS1	SS2	SS3	SS4
Cthe_0001	119	105	117	109	887	1029	1033	1133			Note: - paired ends count as one
Cthe_0002	51	26	42	23	107	91	82	100
Cthe_0003	54	30	46	41	123	100	113	106
Cthe_0004	250	216	282	235	163	151	219	179
Cthe_0005	31	33	36	31	34	40	27	50
Cthe_0006	22	9	13	9	10	12	14	15
Cthe_0007	16	11	21	9	58	61	86	75
Cthe_0008	5	0	4	2	10	8	9	14
Cthe_0009	805	678	918	752	1908	1616	1911	1790
Cthe_0010	16	17	12	10	57	50	32	46
Cthe_0015	1291	976	773	624	88	110	89	96
Cthe_0016	12130	12161	24334	16915	549	2610	806	1003
Cthe_0017	1736	1392	2181	1662	573	513	530	629
Cthe_0018	150	113	207	119	99	84	100	95
Cthe_0019	224	279	266	373	152	123	151	148
Cthe_0020	10	9	4	6	5	9	18	7
Cthe_0021	6	4	2	4	4	10	2	6
Cthe_0022	9	11	10	5	9	11	15	5
Cthe_0023	7	4	8	6	7	8	10	9
Cthe_0024	9	8	7	6	1	12	6	10
Cthe_0025	19	10	20	9	9	13	6	10
Cthe_0028	19	9	11	10	67	64	69	99
Cthe_0029	112	92	105	79	129	173	141	156
Cthe_0030	41	46	47	46	52	55	68	55
Cthe_0031	13	10	13	10	26	28	17	23
Cthe_0032	565	627	734	704	523	571	486	565
Cthe_0033	134	104	147	117	547	468	433	517
Cthe_0034	8	15	20	11	84	64	63	77
Cthe_0035	33	26	43	45	7	2	4	3
Cthe_0036	24	33	33	40	22	14	12	16
Cthe_0037	26	42	55	104	13	26	24	63
Cthe_0038	1	1	6	4	0	0	0	0
Cthe_0039	31	17	22	27	14	18	12	7
Cthe_0040	172	146	177	136	508	518	580	634
Cthe_0041	6	3	3	3	12	2	8	9
Cthe_0042	27	21	23	24	366	255	278	243
Cthe_0043	509	595	583	631	617	678	575	676
Cthe_0044	20	21	32	36	46	20	30	25
Cthe_0045	89	88	171	143	594	427	608	600
Cthe_0046	450	397	797	711	1896	1691	2060	2304
Cthe_0047	2	3	4	7	24	10	28	22
Cthe_0048	6	6	8	14	49	32	47	54
Cthe_0049	49	60	57	121	115	113	149	175
Cthe_0050	8	6	8	7	19	12	9	14
Cthe_0051	47	34	38	51	15	32	10	19
Cthe_0052	671	776	927	842	1474	1658	1698	1864
Cthe_0053	501	457	582	491	2668	1657	1612	1948
Cthe_0054	115	87	122	113	495	492	496	582
Cthe_0055	71	71	94	155	32	37	46	72
Cthe_0056	1633	1437	2177	2086	6458	5624	6311	7043
Cthe_0057	4	17	9	17	6	17	3	22
Cthe_0058	98	96	118	72	167	147	176	167
Cthe_0059	339	289	312	248	243	217	216	245
Cthe_0060	147	150	201	148	421	316	445	407
Cthe_0061	154	79	99	87	267	127	155	155
Cthe_0062	72	64	97	100	488	275	425	418
Cthe_0063	24805	19103	18625	16452	542	1309	743	939
Cthe_0064	7441	5748	5536	5269	121	331	152	277
Cthe_0065	166	94	91	98	2	4	7	14
Cthe_0066	695	415	436	389	7	29	10	53
Cthe_0067	706	539	539	481	450	334	427	352
Cthe_0068	83	64	77	75	611	315	563	491
Cthe_0069	133	105	123	95	784	739	783	894
Cthe_0070	290	201	308	271	1293	1100	1090	1222
Cthe_0071	133	127	148	180	279	307	265	357
Cthe_0072	97	78	77	55	28	34	42	38
Cthe_0073	982	795	878	602	117	144	142	145
Cthe_0075	89	49	49	35	8	9	18	17
Cthe_0076	2721	2906	3275	2520	1216	1081	1174	1126
Cthe_0077	1393	1188	1432	1127	609	432	549	575
Cthe_0078	153	124	430	236	194	158	199	249
Cthe_0079	39	10	15	24	8	9	7	5
Cthe_0080	62	67	49	31	55	47	24	30
Cthe_0081	84	73	80	92	987	634	775	736
Cthe_0082	22743	16399	15158	10941	933	1156	773	903
Cthe_0083	87	74	67	33	116	66	100	96
Cthe_0084	107	119	70	113	93	57	106	92
Cthe_0085	3882	5248	5241	6495	1731	1608	1465	1601
Cthe_0086	39	26	28	29	4	8	4	10
Cthe_0087	97	75	104	94	508	443	546	588
Cthe_0088	162	97	144	138	556	421	469	522
Cthe_0089	220	207	243	213	825	785	764	976
Cthe_0090	16	7	26	7	83	56	50	66
Cthe_0091	221	171	225	197	529	551	476	575
Cthe_0092	36	31	41	35	147	138	124	144
Cthe_0093	232	236	239	225	1476	1219	1231	1453
Cthe_0094	78	101	119	125	535	437	445	437
Cthe_0095	71	50	67	58	361	209	290	282
Cthe_0096	26	22	23	106	40	40	25	69
Cthe_0097	72	58	87	108	25	31	31	60
Cthe_0098	19	23	14	17	18	9	11	13
Cthe_0099	23	22	22	13	251	170	268	207
Cthe_0100	119	122	148	122	444	338	329	400
Cthe_0101	367	372	440	407	1625	956	1258	1228
Cthe_0102	23	11	23	17	127	73	127	120
Cthe_0103	18	15	15	23	103	96	119	110
Cthe_0104	6790	5324	3917	3451	579	903	511	623
Cthe_0105	1323	958	849	639	107	98	93	83
Cthe_0106	4491	3263	2626	2210	493	497	477	561
Cthe_0107	817	517	450	394	124	128	128	146
Cthe_0108	276	332	359	313	234	256	211	200
Cthe_0109	25	16	22	7	8	3	2	5
Cthe_0110	132	107	93	92	514	546	476	459
Cthe_0111	64	32	41	37	233	210	177	207
Cthe_0112	85	66	77	96	262	230	204	279
Cthe_0113	48	29	42	56	138	123	136	144
Cthe_0114	63	68	63	82	175	171	144	211
Cthe_0115	134	82	104	121	469	491	382	468
Cthe_0116	141	102	154	106	341	260	271	283
Cthe_0117	49	36	60	48	156	126	181	180
Cthe_0118	11	6	6	6	13	23	27	24
Cthe_0119	3	10	9	13	10	11	27	28
Cthe_0120	11	17	23	12	30	22	29	31
Cthe_0121	1	1	1	1	0	2	2	1
Cthe_0122	3	1	4	3	1	3	1	5
Cthe_0123	9	11	5	7	3	5	6	2
Cthe_0124	11	4	4	6	1	2	0	1
Cthe_0125	81	34	54	47	7	11	10	8
Cthe_0126	15	9	15	7	2	1	2	1
Cthe_0127	6	17	16	5	106	98	109	119
Cthe_0128	0	0	1	1	5	5	1	2
Cthe_0129	228	226	328	341	1093	880	956	1021
Cthe_0130	227	207	462	357	500	488	477	567
Cthe_0131	30	66	67	101	105	140	223	236
Cthe_0132	46	44	72	59	154	210	162	232
Cthe_0133	54	37	59	53	239	232	213	235
Cthe_0134	32	28	38	31	100	124	142	149
Cthe_0135	606	510	554	461	1943	2415	1989	2460
Cthe_0136	96	48	65	64	162	217	258	256
Cthe_0137	848	713	783	939	11372	8419	9845	9498
Cthe_0138	830	748	840	891	8921	7162	7613	7940
Cthe_0139	428	472	356	486	3982	2697	3388	3600
Cthe_0140	17271	14697	20690	17129	2353	2131	1963	1933
Cthe_0141	0	0	0	1	0	1	2	0
Cthe_0142	31	20	19	32	106	101	153	180
Cthe_0143	4295	4021	5074	4883	4872	4736	4511	4987
Cthe_0144	263	191	307	254	1308	572	1139	1151
Cthe_0145	337	423	392	272	703	569	880	930
Cthe_0146	1189	925	1418	1174	1107	1135	1182	1284
Cthe_0147	202	156	158	116	100	129	151	157
Cthe_0148	0	0	0	0	0	2	1	2
Cthe_0149	33	31	40	34	235	161	202	191
Cthe_0150	66	62	66	44	244	210	239	257
Cthe_0151	1839	2709	2403	2630	1196	928	1617	1295
Cthe_0152	766	786	750	696	547	463	574	663
Cthe_0153	131	91	99	78	99	94	92	126
Cthe_0154	520	583	456	471	1145	1352	1403	1637
Cthe_0155	83	111	123	124	449	360	458	550
Cthe_0156	342	321	497	324	1336	1232	1395	1375
Cthe_0157	45	35	43	38	147	123	146	154
Cthe_0158	301	295	351	289	703	697	797	871
Cthe_0159	12	6	9	10	18	18	12	20
Cthe_0160	693	811	569	688	1648	1405	1621	1708
Cthe_0161	265	203	258	209	1283	1071	1256	1371
Cthe_0162	588	560	591	466	2213	1590	2434	2365
Cthe_0163	307	252	211	213	658	749	640	713
Cthe_0164	79	93	98	107	163	128	187	171
Cthe_0165	30	40	41	41	121	76	145	91
Cthe_0166	36	39	35	25	38	47	67	72
Cthe_0167	5	1	11	6	7	3	8	6
Cthe_0168	9	2	7	5	7	3	4	5
Cthe_0169	6	7	7	2	4	3	2	2
Cthe_0170	5	3	3	8	1	1	1	1
Cthe_0171	6	14	9	21	2	1	3	11
Cthe_0172	1	5	2	5	0	1	0	1
Cthe_0173	8	7	12	13	5	4	2	7
Cthe_0174	72	95	104	112	779	617	785	826
Cthe_0175	357	360	466	493	859	694	826	806
Cthe_0176	966	661	1313	762	843	612	842	735
Cthe_0177	5	8	10	6	21	7	10	12
Cthe_0178	159	120	140	110	2303	1155	1203	1215
Cthe_0179	162	106	105	114	2920	1480	1591	1676
Cthe_0180	23	15	21	12	154	124	129	136
Cthe_0181	39	24	19	25	155	118	105	137
Cthe_0182	60	58	67	60	234	251	265	264
Cthe_0183	36	38	41	30	119	125	105	157
Cthe_0184	6995	5480	4667	3213	2662	2092	2399	2225
Cthe_0185	886	763	1142	1057	924	816	743	850
Cthe_0186	228	177	218	194	564	374	489	500
Cthe_0187	266	268	320	406	427	334	345	398
Cthe_0188	223	178	218	217	380	308	324	373
Cthe_0189	334	340	529	450	462	387	475	533
Cthe_0190	900	1130	1426	2063	462	645	519	703
Cthe_0191	558	664	817	802	165	242	178	293
Cthe_0192	0	0	0	0	0	0	0	0
Cthe_0193	54	49	83	60	36	37	20	30
Cthe_0194	61	56	66	57	61	85	53	53
Cthe_0195	55	49	78	47	55	34	44	49
Cthe_0196	32	52	33	39	168	104	115	112
Cthe_0197	6	9	6	8	8	8	8	17
Cthe_0198	49	29	19	20	13	25	16	19
Cthe_0199	9	5	2	3	1	2	1	1
Cthe_0200	983	976	1203	947	75	334	116	136
Cthe_0201	1708	1072	1576	1142	52	124	45	72
Cthe_0202	1281	824	1007	916	91	134	87	138
Cthe_0203	488	365	351	348	36	38	42	49
Cthe_0204	227	184	186	143	80	73	81	73
Cthe_0205	835	607	650	500	244	257	218	265
Cthe_0206	359	238	217	153	137	174	128	189
Cthe_0207	105	76	60	61	75	70	64	75
Cthe_0208	194	133	156	133	134	160	132	148
Cthe_0209	13	21	18	12	21	4	8	8
Cthe_0210	68	88	63	61	492	273	433	345
Cthe_0211	147	169	194	156	192	160	202	169
Cthe_0212	435	400	534	480	1681	1335	1157	1328
Cthe_0213	61	46	65	60	299	323	374	381
Cthe_0214	79	78	48	73	387	330	329	421
Cthe_0215	254	191	190	197	1165	958	978	1163
Cthe_0216	9	2	10	12	20	18	9	22
Cthe_0217	450	448	538	508	3534	3544	3741	4083
Cthe_0218	32	42	75	48	305	233	281	267
Cthe_0219	2	2	3	1	14	11	13	11
Cthe_0220	4	6	6	15	3	6	5	5
Cthe_0221	31	36	68	60	75	50	71	57
Cthe_0222	10	13	18	12	20	4	13	9
Cthe_0223	21	15	37	27	27	28	24	32
Cthe_0226	115	115	145	99	177	108	159	122
Cthe_0227	105	66	160	110	219	199	169	196
Cthe_0228	79	57	89	55	98	87	96	89
Cthe_0229	72	59	65	73	71	66	82	99
Cthe_0230	227	139	245	195	577	485	479	510
Cthe_0231	107	80	76	79	221	254	211	271
Cthe_0232	459	476	539	427	190	297	192	229
Cthe_0233	676	518	697	561	88	211	89	96
Cthe_0234	941	741	985	963	1788	2014	1296	1882
Cthe_0235	4539	4860	4186	4480	213	506	360	286
Cthe_0236	667	512	657	711	550	347	447	400
Cthe_0237	76	35	72	52	87	37	29	42
Cthe_0238	7	7	18	6	15	9	10	5
Cthe_0239	360	284	451	413	263	380	202	278
Cthe_0240	747	743	1000	983	756	666	791	817
Cthe_0241	508	485	600	451	477	564	542	572
Cthe_0242	13	7	11	12	207	75	141	141
Cthe_0243	159	179	190	158	531	405	581	695
Cthe_0244	416	347	463	411	211	150	128	128
Cthe_0245	463	473	909	639	158	156	141	199
Cthe_0246	1077	913	1099	980	415	485	325	441
Cthe_0247	45	46	61	67	269	200	268	286
Cthe_0248	3	7	6	6	21	31	26	25
Cthe_0249	203	146	199	188	1129	896	962	969
Cthe_0250	169	124	152	152	449	500	424	485
Cthe_0251	337	272	313	246	557	447	510	606
Cthe_0252	65	51	55	51	104	130	125	148
Cthe_0253	51	48	34	36	138	142	140	162
Cthe_0254	62	68	37	45	148	154	135	162
Cthe_0255	0	3	0	2	9	4	7	12
Cthe_0256	34	19	21	12	16	23	14	16
Cthe_0257	10	20	12	11	4	13	6	6
Cthe_0258	262	204	228	248	356	362	333	446
Cthe_0259	80	109	126	106	110	113	117	115
Cthe_0260	25	24	27	16	12	13	8	10
Cthe_0261	25	36	23	25	137	126	133	148
Cthe_0262	1180	1239	1595	1546	1597	1486	1520	1536
Cthe_0263	4	2	3	2	4	2	2	5
Cthe_0264	0	2	2	3	3	3	2	1
Cthe_0265	440	604	714	747	948	477	494	383
Cthe_0266	354	270	539	331	580	313	291	262
Cthe_0267	204	313	232	176	201	191	171	185
Cthe_0268	160	157	174	143	196	151	156	153
Cthe_0269	3689	4061	5415	5499	8093	7569	7658	8160
Cthe_0270	722	719	901	990	593	522	426	535
Cthe_0271	984	1080	1311	1212	1519	992	1120	1204
Cthe_0272	162	157	90	56	60	56	51	53
Cthe_0273	291	220	228	195	404	308	374	462
Cthe_0274	540	506	615	661	696	633	497	619
Cthe_0275	618	496	777	701	5693	4563	4840	4827
Cthe_0276	49	52	65	41	357	345	401	420
Cthe_0277	307	465	285	301	96	111	115	144
Cthe_0278	96	56	51	47	81	80	65	89
Cthe_0279	1	4	6	10	14	3	7	10
Cthe_0280	7	6	4	7	9	6	10	13
Cthe_0281	1	0	0	0	0	0	0	0
Cthe_0282	60	46	60	71	76	61	74	68
Cthe_0283	1270	1294	1291	1180	239	405	220	262
Cthe_0284	43	54	68	51	255	199	187	204
Cthe_0285	566	527	655	696	3751	2867	3472	3870
Cthe_0286	44	36	31	33	255	230	210	256
Cthe_0287	108	105	79	93	685	604	655	699
Cthe_0288	36	34	24	24	278	185	195	309
Cthe_0289	4494	3487	3180	2933	240	641	251	356
Cthe_0290	1412	986	827	651	520	383	427	472
Cthe_0291	92	104	96	99	10	17	2	6
Cthe_0292	3	2	2	2	2	2	1	4
Cthe_0293	25	24	23	19	6	7	5	5
Cthe_0295	286	308	456	530	1932	1180	1348	1566
Cthe_0296	23	18	37	22	128	78	103	101
Cthe_0297	9	13	10	13	31	29	31	46
Cthe_0298	52	32	41	23	33	40	37	52
Cthe_0299	716	637	536	414	1411	1575	1402	1907
Cthe_0300	32	25	13	27	10	8	11	15
Cthe_0301	40	30	10	16	2	1	1	2
Cthe_0302	14	19	9	5	0	0	1	0
Cthe_0303	70	51	26	14	44	9	25	31
Cthe_0304	0	0	1	0	0	0	0	0
Cthe_0305	153	200	202	206	468	517	467	589
Cthe_0306	123	133	156	193	316	326	335	360
Cthe_0307	419	477	397	533	2574	1648	2492	2140
Cthe_0308	300	336	346	342	1707	1343	1591	1363
Cthe_0309	965	734	1126	819	837	635	599	739
Cthe_0310	674	702	731	690	639	548	510	499
Cthe_0311	4989	4406	6532	4506	603	620	526	573
Cthe_0312	1786	1278	1424	991	945	713	749	872
Cthe_0313	33	33	52	34	235	159	163	236
Cthe_0314	26	18	27	21	93	60	98	101
Cthe_0315	36	22	20	16	17	12	11	10
Cthe_0316	146	146	138	120	38	48	27	39
Cthe_0317	25	19	24	24	360	256	394	364
Cthe_0318	4	5	7	17	3	4	2	6
Cthe_0319	23	19	12	23	101	77	78	108
Cthe_0320	33	45	58	90	222	174	174	233
Cthe_0321	35	30	39	59	121	138	143	161
Cthe_0322	33	34	37	34	79	61	70	73
Cthe_0323	2	4	0	0	31	12	29	23
Cthe_0324	117	72	90	113	1175	1264	956	1134
Cthe_0325	93	87	89	75	555	629	554	606
Cthe_0326	86	75	148	46	58	35	46	37
Cthe_0327	171	180	196	231	849	674	778	981
Cthe_0328	65	65	79	88	581	476	550	566
Cthe_0329	380	329	481	364	586	588	646	682
Cthe_0330	99	59	78	43	73	98	84	102
Cthe_0331	53	51	74	56	58	56	72	65
Cthe_0332	688	635	749	627	798	583	702	628
Cthe_0333	408	324	395	325	263	275	278	283
Cthe_0334	84	58	68	52	107	62	97	86
Cthe_0335	389	301	385	304	395	404	385	439
Cthe_0336	71	67	73	67	117	98	101	88
Cthe_0337	50	42	40	28	114	83	102	115
Cthe_0338	366	340	269	295	2801	1685	2595	2596
Cthe_0339	305	286	248	285	2184	1585	1704	1914
Cthe_0340	179	175	147	169	1124	657	934	914
Cthe_0341	768	613	616	573	4789	3304	3433	3834
Cthe_0342	903	843	719	679	3998	2794	3104	3188
Cthe_0343	62	41	55	60	251	126	190	147
Cthe_0344	911	883	908	1040	8142	6770	7809	7909
Cthe_0345	440	328	408	393	5412	4466	4747	5289
Cthe_0346	222	287	378	398	660	478	615	701
Cthe_0347	663	612	604	682	12370	9769	11361	11730
Cthe_0348	0	0	0	0	0	0	0	0
Cthe_0349	1982	1883	1898	1873	11802	9177	11555	10983
Cthe_0350	88	56	106	86	469	366	445	533
Cthe_0351	848	723	862	600	940	755	1046	968
Cthe_0352	36	28	43	24	17	15	17	28
Cthe_0353	22	19	14	18	6	6	8	12
Cthe_0354	35	26	26	27	7	11	11	14
Cthe_0355	60	58	44	39	152	100	166	130
Cthe_0356	3	1	2	0	0	0	0	0
Cthe_0357	7055	7281	11399	11316	1953	2210	1705	1923
Cthe_0358	17	10	12	15	4	1	1	6
Cthe_0359	26	29	37	49	8	17	18	47
Cthe_0360	34166	38716	41220	33064	758	2418	1397	1331
Cthe_0361	4378	4382	7981	5835	1817	1285	1922	1676
Cthe_0362	128	109	240	177	302	312	331	356
Cthe_0363	130	134	145	147	396	312	380	373
Cthe_0364	85	42	60	49	54	31	28	32
Cthe_0365	365	401	335	369	2188	1837	2431	2447
Cthe_0366	129	129	116	116	349	266	312	321
Cthe_0367	133	108	141	105	152	123	104	130
Cthe_0368	187	142	117	76	185	132	162	140
Cthe_0369	209	147	116	94	201	135	148	175
Cthe_0370	134	83	121	70	104	102	84	89
Cthe_0371	0	1	0	0	1	1	0	2
Cthe_0372	99	88	81	65	482	353	377	363
Cthe_0373	41	31	35	30	313	209	268	261
Cthe_0374	505	374	309	342	1749	3579	3533	4191
Cthe_0375	349	304	420	410	3998	3250	3514	4025
Cthe_0376	14	7	1	5	15	3	18	9
Cthe_0377	16	18	7	7	15	16	20	12
Cthe_0378	15	14	7	4	3	9	11	6
Cthe_0379	6	14	10	11	8	16	9	8
Cthe_0380	6	5	2	4	8	3	14	8
Cthe_0381	35	48	35	31	56	36	61	56
Cthe_0382	5	5	3	2	5	2	3	2
Cthe_0383	5	4	2	6	1	2	7	2
Cthe_0384	4	2	3	1	1	1	1	0
Cthe_0386	16	13	36	20	43	25	41	56
Cthe_0387	0	0	0	0	0	0	0	0
Cthe_0388	167	159	43	55	8	18	8	15
Cthe_0389	272	201	98	81	114	97	99	114
Cthe_0390	449	389	189	202	113	94	100	86
Cthe_0391	19773	20417	15722	14930	2237	2300	1624	2325
Cthe_0392	6004	5877	5240	5178	657	896	531	779
Cthe_0393	11709	11226	10258	10577	2934	3279	1979	2569
Cthe_0394	19411	16451	16094	15479	3948	4480	2853	3691
Cthe_0395	10417	6496	8713	5586	1705	1254	837	1086
Cthe_0396	42	33	21	29	103	86	105	95
Cthe_0397	22	21	17	15	124	101	101	120
Cthe_0398	27	25	37	28	97	77	94	91
Cthe_0399	53	33	48	67	193	127	137	181
Cthe_0400	96	95	97	80	274	235	257	258
Cthe_0401	4294	4083	5219	3194	365	535	373	442
Cthe_0402	641	702	1071	1024	4143	3299	3693	3833
Cthe_0403	202	172	254	172	144	102	79	123
Cthe_0404	317	269	409	318	163	206	177	239
Cthe_0405	482	446	458	508	718	843	743	762
Cthe_0406	89	52	90	59	98	75	91	103
Cthe_0407	66	72	124	70	126	81	96	82
Cthe_0408	1113	911	1100	822	359	497	380	446
Cthe_0409	55	44	33	27	63	53	63	62
Cthe_0410	1011	788	1098	909	1088	980	873	1005
Cthe_0411	226	274	376	334	715	435	552	507
Cthe_0412	17948	22576	24314	32630	24524	29251	21530	28289
Cthe_0413	15210	15654	15181	17807	7112	8724	5748	7255
Cthe_0414	3	5	2	5	3	4	0	5
Cthe_0415	3	1	1	2	0	1	0	2
Cthe_0416	0	0	0	0	0	0	0	1
Cthe_0417	34	35	49	26	331	222	277	259
Cthe_0418	334	307	286	194	2466	2074	2265	2483
Cthe_0419	81	81	58	63	466	542	498	612
Cthe_0420	36	81	36	122	48	105	99	119
Cthe_0421	18	9	15	30	7	23	24	11
Cthe_0422	1325	1064	820	645	1811	2354	2155	3015
Cthe_0423	7262	5389	5253	3849	8408	10492	10072	12771
Cthe_0424	3353	2642	2179	1887	2872	3267	3420	4553
Cthe_0425	687	459	547	330	688	551	709	900
Cthe_0426	4732	3393	3274	2581	5586	6889	6774	8930
Cthe_0427	6084	5441	5638	4474	8368	14526	11415	15884
Cthe_0428	146	93	76	64	255	346	315	426
Cthe_0429	3146	2055	1619	992	4738	6350	5460	8032
Cthe_0430	1813	1048	795	564	2419	2749	2942	3628
Cthe_0431	272	161	119	74	374	259	367	451
Cthe_0432	4	9	1	3	11	9	10	10
Cthe_0433	1849	1921	2147	2308	2433	2205	2091	2394
Cthe_0434	13	18	21	41	6	19	6	17
Cthe_0435	338	286	434	365	621	474	569	586
Cthe_0436	1642	1562	2364	1940	1282	1258	1128	1387
Cthe_0437	397	308	462	304	235	145	189	212
Cthe_0438	2	7	8	8	5	7	5	5
Cthe_0439	20	17	19	18	115	141	139	150
Cthe_0440	27	24	31	36	292	209	284	267
Cthe_0441	70	58	75	84	180	156	179	185
Cthe_0442	140	126	145	88	517	364	491	483
Cthe_0443	20	19	23	21	115	116	133	155
Cthe_0444	195	163	168	164	565	482	454	460
Cthe_0445	447	270	353	233	993	800	767	923
Cthe_0446	30	49	39	76	14	20	23	30
Cthe_0447	131	182	330	586	80	113	134	189
Cthe_0448	19	22	26	58	8	16	18	30
Cthe_0449	7	9	6	15	0	4	6	11
Cthe_0450	32	31	24	29	140	93	120	128
Cthe_0451	65	75	68	71	335	263	291	313
Cthe_0452	42	44	43	45	225	182	261	210
Cthe_0453	1	6	3	1	1	2	1	0
Cthe_0454	3	2	1	4	2	1	0	1
Cthe_0455	158	132	182	153	415	368	428	437
Cthe_0456	33	10	20	18	75	70	85	96
Cthe_0457	25	20	21	21	90	63	92	110
Cthe_0458	959	958	1044	1067	345	376	359	342
Cthe_0459	289	205	254	180	246	181	183	226
Cthe_0460	893	610	610	508	871	842	867	1011
Cthe_0461	185	124	109	94	261	219	262	292
Cthe_0462	173	141	129	137	285	184	197	228
Cthe_0463	181	128	137	126	194	142	163	140
Cthe_0464	52	34	56	40	62	43	44	40
Cthe_0465	268	274	247	241	236	191	217	224
Cthe_0466	210	161	137	137	155	163	124	163
Cthe_0467	153	163	114	101	84	97	72	77
Cthe_0468	121	104	36	37	44	46	33	26
Cthe_0469	81	59	46	33	11	13	15	14
Cthe_0470	42	29	27	20	16	15	20	20
Cthe_0471	229	176	188	148	136	130	119	132
Cthe_0472	115	85	65	63	52	68	47	39
Cthe_0473	33	21	18	20	16	16	18	12
Cthe_0474	532	367	426	300	130	155	99	87
Cthe_0475	54	64	55	41	47	36	50	41
Cthe_0476	355	350	335	312	229	188	124	108
Cthe_0477	1104	1015	1193	1206	479	647	389	437
Cthe_0478	1080	902	916	975	600	612	354	413
Cthe_0479	346	318	339	301	177	130	114	111
Cthe_0480	391	337	406	343	244	239	214	182
Cthe_0481	186	201	169	175	120	100	96	92
Cthe_0482	117	115	149	112	91	79	71	82
Cthe_0483	231	202	249	187	136	126	140	128
Cthe_0484	770	622	824	561	355	370	280	327
Cthe_0485	674	539	643	507	391	369	327	299
Cthe_0486	519	409	520	351	295	268	239	239
Cthe_0487	234	221	206	192	119	121	111	81
Cthe_0488	144	138	123	112	65	62	70	74
Cthe_0489	280	248	291	232	138	164	115	130
Cthe_0490	794	624	722	566	410	457	303	325
Cthe_0491	172	130	151	126	91	96	71	58
Cthe_0492	73	81	78	53	43	58	48	40
Cthe_0493	182	133	132	100	63	62	58	63
Cthe_0494	85	56	61	40	51	49	34	40
Cthe_0495	220	169	208	153	106	108	96	84
Cthe_0496	0	0	0	0	0	0	0	0
Cthe_0498	1586	1280	1161	849	288	346	284	271
Cthe_0499	386	309	341	177	64	51	33	31
Cthe_0500	510	498	434	415	136	130	107	112
Cthe_0501	1165	1070	1308	961	391	361	298	352
Cthe_0502	8	5	5	5	12	17	20	18
Cthe_0503	43	50	37	33	78	55	71	75
Cthe_0504	298	242	234	175	1385	1129	1439	1693
Cthe_0505	83941	67969	64578	53241	2131	4571	2128	2779
Cthe_0506	27335	23881	14469	12504	754	683	704	895
Cthe_0507	172	120	127	106	70	43	55	61
Cthe_0508	90	73	78	49	1	4	3	4
Cthe_0509	122	134	103	113	898	647	776	868
Cthe_0510	0	0	0	0	0	0	0	0
Cthe_0511	826	723	675	549	638	416	501	433
Cthe_0512	31	14	14	13	54	36	36	43
Cthe_0513	0	0	0	0	0	0	0	0
Cthe_0514	23	16	11	13	44	24	28	40
Cthe_0515	157	132	218	199	201	107	145	145
Cthe_0516	0	0	0	0	4	2	3	4
Cthe_0517	0	0	0	0	1	1	3	3
Cthe_0518	247	215	252	226	867	700	763	835
Cthe_0519	148	121	141	147	613	476	566	540
Cthe_0520	35	18	28	22	83	65	89	92
Cthe_0521	192	189	260	268	707	572	679	716
Cthe_0522	10	12	12	17	94	56	112	89
Cthe_0523	14	9	19	18	67	48	73	58
Cthe_0524	14	13	6	10	42	30	41	31
Cthe_0525	15	13	10	14	33	31	42	32
Cthe_0526	10	9	6	6	29	18	30	17
Cthe_0527	6	4	2	4	17	15	8	11
Cthe_0528	0	1	0	0	0	0	0	0
Cthe_0529	0	1	0	0	0	0	0	0
Cthe_0530	5	1	3	4	0	0	1	0
Cthe_0531	26	32	37	24	179	124	175	184
Cthe_0532	15	5	7	6	24	25	17	22
Cthe_0533	327	314	229	254	107	119	89	134
Cthe_0534	255	213	184	162	64	62	51	78
Cthe_0535	286	422	350	299	281	197	287	256
Cthe_0536	1913	1776	1806	1863	3920	3216	3647	4117
Cthe_0537	35	49	40	45	86	55	56	71
Cthe_0538	30	25	28	23	44	25	28	45
Cthe_0539	9	20	20	13	28	20	26	23
Cthe_0540	66	70	43	38	92	78	86	100
Cthe_0541	43	27	31	32	172	193	191	185
Cthe_0542	25	19	15	12	85	81	71	67
Cthe_0543	2890	3024	3170	3865	3408	4042	3537	3859
Cthe_0544	162	131	117	125	332	285	322	302
Cthe_0545	49	64	74	69	145	153	135	166
Cthe_0546	9	10	10	14	60	34	47	40
Cthe_0547	192	176	178	130	267	292	370	380
Cthe_0548	147	97	121	93	145	151	185	184
Cthe_0549	90	77	65	63	82	88	126	134
Cthe_0550	216	215	158	137	865	834	1012	752
Cthe_0551	226	198	213	239	1709	1282	1567	1655
Cthe_0552	35	35	35	35	318	279	345	341
Cthe_0553	23	34	21	26	83	56	93	73
Cthe_0554	335	252	233	198	2054	950	1338	1268
Cthe_0555	1870	1687	2382	1614	2133	1716	1877	2222
Cthe_0556	10	6	12	14	5	4	2	16
Cthe_0557	7	10	10	24	2	10	7	13
Cthe_0558	10	14	21	28	6	11	9	23
Cthe_0559	15	35	54	86	59	40	45	70
Cthe_0560	16025	15702	23745	22063	411	1831	609	694
Cthe_0561	84	59	46	42	375	386	380	458
Cthe_0562	19	12	12	2	36	19	32	45
Cthe_0563	51	39	28	17	98	74	89	113
Cthe_0564	98	96	86	68	119	125	138	160
Cthe_0565	1960	2228	1328	1540	578	494	585	585
Cthe_0566	789	760	895	839	767	675	630	666
Cthe_0567	128	127	123	82	333	275	227	297
Cthe_0568	140	115	99	121	276	307	235	315
Cthe_0569	497	408	534	454	242	264	208	266
Cthe_0570	364	353	364	358	302	210	210	252
Cthe_0571	688	710	669	580	608	574	545	605
Cthe_0572	372	332	334	262	608	552	679	571
Cthe_0573	462	355	364	318	1357	1102	1210	1187
Cthe_0574	1070	857	863	770	2432	1850	2257	2267
Cthe_0575	466	330	426	316	688	486	648	613
Cthe_0576	130	103	121	117	144	97	132	118
Cthe_0577	260	165	210	157	208	186	215	206
Cthe_0578	1278	1505	1374	1675	3757	3823	3152	3463
Cthe_0579	91	80	112	87	179	126	151	130
Cthe_0580	82	76	68	68	336	242	324	325
Cthe_0581	181	179	143	142	382	246	325	325
Cthe_0582	80	99	24	32	100	114	101	116
Cthe_0583	46	61	30	30	145	100	134	125
Cthe_0584	57	64	22	20	78	51	93	87
Cthe_0585	0	0	0	0	0	0	0	0
Cthe_0587	1	1	1	1	0	0	2	0
Cthe_0588	0	1	3	3	0	2	0	2
Cthe_0589	106	69	79	42	20	43	18	18
Cthe_0590	4	3	9	3	4	9	10	7
Cthe_0592	14	13	0	5	2	0	1	2
Cthe_0593	230	181	243	148	144	117	91	128
Cthe_0594	1	0	1	0	0	0	0	0
Cthe_0595	9	5	4	3	5	5	4	10
Cthe_0596	44	41	32	33	158	147	166	139
Cthe_0597	4	8	5	4	12	20	12	8
Cthe_0598	9	10	7	5	19	21	19	18
Cthe_0599	24	22	13	15	32	43	31	31
Cthe_0600	29	38	16	25	25	33	25	30
Cthe_0601	30	27	13	16	30	39	33	47
Cthe_0602	55	55	28	21	77	53	69	48
Cthe_0603	641	495	479	343	312	282	246	319
Cthe_0604	258	151	119	84	145	89	105	119
Cthe_0605	622	584	522	380	1668	1484	1587	1629
Cthe_0606	196	207	115	119	332	440	303	422
Cthe_0607	1615	1237	1455	1328	208	443	235	296
Cthe_0608	549	412	438	367	88	137	86	108
Cthe_0609	367	275	213	189	89	98	61	90
Cthe_0610	22	20	11	22	43	40	42	54
Cthe_0611	791	612	1000	732	362	405	317	436
Cthe_0612	1785	2057	2232	2169	3096	2396	2632	2727
Cthe_0613	228	185	198	194	1274	1061	931	1171
Cthe_0614	86	97	82	66	385	304	313	386
Cthe_0615	350	318	311	278	2348	1922	1904	2048
Cthe_0616	141	103	85	90	445	405	401	473
Cthe_0617	398	312	262	250	1500	1097	1136	1195
Cthe_0618	1453	1248	1393	1621	210	140	260	167
Cthe_0619	649	672	786	857	108	113	161	145
Cthe_0620	1100	1279	1661	1242	499	445	642	675
Cthe_0621	124	133	124	143	1009	776	724	912
Cthe_0622	51	53	76	59	495	354	351	392
Cthe_0623	206	177	171	116	148	159	188	176
Cthe_0624	2929	2818	2544	2868	12012	10011	10350	10720
Cthe_0625	1485	1547	1930	2341	4204	4468	3544	4553
Cthe_0626	66	49	41	48	444	251	305	334
Cthe_0627	213	182	247	250	1299	1068	1211	1226
Cthe_0628	79	78	103	72	449	331	387	385
Cthe_0629	221	234	230	245	1628	1049	1182	1308
Cthe_0630	174	143	180	155	779	545	598	687
Cthe_0631	117	159	173	144	644	544	611	589
Cthe_0632	242	230	270	260	939	620	839	834
Cthe_0633	81	75	91	80	311	238	228	274
Cthe_0634	395	339	240	203	744	583	584	662
Cthe_0635	59	56	37	27	113	109	133	144
Cthe_0636	15	7	4	7	59	51	54	49
Cthe_0637	256	227	599	354	1798	917	1167	1006
Cthe_0638	311	296	373	339	896	723	752	861
Cthe_0639	344	314	448	293	498	402	405	494
Cthe_0640	210	236	173	137	166	166	158	184
Cthe_0641	99	207	145	345	14	34	26	102
Cthe_0642	135	116	233	216	25	46	33	83
Cthe_0643	33	33	31	20	9	7	6	5
Cthe_0644	110	115	49	62	298	275	240	267
Cthe_0645	1002	845	643	550	910	777	641	801
Cthe_0646	2323	2030	568	554	549	491	403	488
Cthe_0647	703	675	177	160	88	86	88	87
Cthe_0648	159	165	159	140	909	869	1070	1153
Cthe_0649	6	8	3	1	2	4	7	7
Cthe_0650	10	7	6	4	7	7	5	9
Cthe_0651	6	15	7	6	8	12	9	12
Cthe_0652	7	24	6	5	17	17	17	22
Cthe_0653	6374	6064	7368	4912	254	336	285	266
Cthe_0654	4789	3450	3868	2792	311	331	280	422
Cthe_0655	1821	1587	1368	1215	592	453	499	713
Cthe_0656	1155	1131	1501	1210	1961	1614	1778	1935
Cthe_0657	56	46	44	41	259	147	253	249
Cthe_0659	17	14	10	23	1	1	3	4
Cthe_0660	111	146	48	75	15	23	13	18
Cthe_0661	274	288	250	262	303	258	298	238
Cthe_0662	4	5	8	2	3	2	3	2
Cthe_0663	20	34	16	27	20	8	11	18
Cthe_0664	53	65	146	141	17	12	13	34
Cthe_0665	81	65	99	111	222	188	184	276
Cthe_0666	59	33	69	72	112	91	74	106
Cthe_0667	15	32	38	41	2	7	11	20
Cthe_0668	5	4	3	9	5	5	1	4
Cthe_0669	5	5	3	12	2	1	5	13
Cthe_0670	17	18	13	19	4	4	1	4
Cthe_0671	4	6	3	1	1	1	2	0
Cthe_0672	533	527	317	312	344	361	352	438
Cthe_0673	169	95	83	95	141	125	125	134
Cthe_0674	147	153	148	151	127	137	165	206
Cthe_0675	23	27	41	93	7	16	11	28
Cthe_0676	140	197	330	504	370	411	482	585
Cthe_0677	99	78	119	96	287	289	271	315
Cthe_0678	113	74	105	83	174	194	143	170
Cthe_0679	204	198	285	568	178	194	182	317
Cthe_0680	23	18	18	21	97	72	68	79
Cthe_0681	579	622	423	438	3532	2791	3018	3306
Cthe_0682	24	28	58	78	5	7	3	4
Cthe_0683	119	142	75	71	350	543	423	597
Cthe_0684	78	78	62	49	207	182	186	215
Cthe_0685	31	44	32	19	81	82	97	96
Cthe_0686	155	153	102	104	679	577	585	733
Cthe_0687	108	94	66	68	399	346	300	407
Cthe_0688	111	91	56	44	303	304	270	341
Cthe_0689	50	39	21	17	123	86	115	130
Cthe_0690	11	6	4	10	3	2	1	6
Cthe_0691	48	51	69	107	30	22	22	40
Cthe_0692	0	0	0	0	0	0	0	0
Cthe_0693	714	571	489	365	177	138	139	152
Cthe_0694	810	764	524	550	1258	985	1121	1223
Cthe_0695	1388	1054	1057	937	1215	1388	1368	1490
Cthe_0696	215	180	152	97	385	369	366	396
Cthe_0697	255	190	129	105	73	44	55	51
Cthe_0698	0	0	0	0	0	0	0	0
Cthe_0699	1112	1034	1355	1201	2310	1958	1954	2326
Cthe_0700	165	151	175	124	847	959	639	898
Cthe_0701	8236	7287	9303	8751	2855	2571	2249	2546
Cthe_0702	35	60	38	41	184	112	185	196
Cthe_0703	100	106	32	32	522	212	398	343
Cthe_0704	100	101	24	36	89	47	46	41
Cthe_0705	39	47	12	11	66	60	71	62
Cthe_0706	385	449	139	150	557	444	595	507
Cthe_0707	236	243	74	100	233	221	229	242
Cthe_0708	132	197	46	53	117	103	115	136
Cthe_0709	87	100	38	46	44	61	36	64
Cthe_0710	671	469	419	424	2473	1537	2372	2852
Cthe_0711	251	307	209	168	828	621	717	809
Cthe_0712	100	106	76	94	390	246	238	301
Cthe_0713	181	150	121	102	412	376	451	473
Cthe_0714	2100	2354	1691	1782	4297	4287	4485	6273
Cthe_0715	139	126	35	37	409	182	243	277
Cthe_0716	27	56	27	26	79	43	60	66
Cthe_0717	102	175	50	58	110	87	93	117
Cthe_0718	10	29	6	7	0	6	7	1
Cthe_0719	289	257	104	114	336	211	281	215
Cthe_0720	44932	35762	46143	34732	2185	3848	1798	2020
Cthe_0721	5342	4496	4659	3742	300	179	216	208
Cthe_0722	6732	5516	5592	4064	658	387	458	525
Cthe_0723	476	419	341	317	865	587	620	646
Cthe_0724	92	99	47	30	126	96	120	115
Cthe_0725	2673	2372	2014	1834	458	466	374	417
Cthe_0726	923	1061	961	849	1120	770	817	815
Cthe_0727	440	424	98	94	574	316	681	563
Cthe_0728	297	285	69	68	146	100	116	127
Cthe_0729	219	265	144	143	261	209	229	207
Cthe_0730	284	286	163	135	414	305	430	390
Cthe_0731	205	204	65	79	196	144	153	165
Cthe_0732	19550	18447	17100	16386	1321	2184	1398	1625
Cthe_0733	2069	1874	917	657	138	164	130	136
Cthe_0734	609	445	164	180	717	456	652	719
Cthe_0735	139	111	44	38	435	248	374	362
Cthe_0736	2060	2218	1399	1577	4301	3725	3594	4581
Cthe_0737	749	710	524	432	542	511	678	668
Cthe_0738	2818	3203	3790	2816	197	405	213	182
Cthe_0739	317	318	124	118	383	322	343	398
Cthe_0740	460	499	151	172	798	550	664	699
Cthe_0741	404	391	208	185	682	624	718	814
Cthe_0742	24	26	20	16	63	57	52	52
Cthe_0743	212	237	189	180	460	471	506	541
Cthe_0744	199	166	218	156	548	390	435	433
Cthe_0745	1078	1066	1228	1187	1481	1457	1116	1236
Cthe_0746	21	18	11	18	79	44	50	47
Cthe_0747	110	88	44	64	585	310	368	337
Cthe_0748	52	30	24	21	237	125	106	142
Cthe_0749	56	51	25	30	368	160	206	182
Cthe_0750	84	91	33	48	406	284	271	261
Cthe_0751	36	42	12	12	301	164	210	148
Cthe_0752	5	4	5	1	7	5	13	8
Cthe_0753	31	41	28	41	57	56	75	90
Cthe_0754	21	39	18	42	68	79	74	67
Cthe_0755	369	489	240	233	1358	2872	2205	3139
Cthe_0756	96	125	67	100	26	21	29	50
Cthe_0757	58	50	20	15	40	44	53	47
Cthe_0758	61	73	33	36	59	44	66	75
Cthe_0759	83	76	56	56	61	67	97	90
Cthe_0760	258	236	167	110	242	213	213	231
Cthe_0761	252	214	155	130	295	263	262	281
Cthe_0762	107	106	88	73	165	183	146	156
Cthe_0763	305	399	208	236	361	417	409	516
Cthe_0764	160	146	103	104	239	182	244	263
Cthe_0765	790	968	817	883	2320	2485	3510	3199
Cthe_0766	411	482	457	412	440	501	466	474
Cthe_0767	48	38	8	19	163	112	164	164
Cthe_0768	448	401	336	270	1635	1229	1768	1753
Cthe_0769	90	90	59	55	643	469	601	525
Cthe_0770	234	261	96	101	727	531	609	664
Cthe_0771	243	277	116	94	659	462	664	615
Cthe_0772	194	126	381	142	141	62	165	118
Cthe_0773	126	103	136	85	319	152	258	252
Cthe_0774	345	511	438	454	795	821	1358	1394
Cthe_0775	403	352	379	357	499	343	423	428
Cthe_0776	434	444	574	535	655	552	542	659
Cthe_0777	413	376	431	392	1471	1288	1301	1351
Cthe_0778	101	95	127	89	335	209	274	279
Cthe_0779	156	150	162	147	310	206	258	255
Cthe_0780	90	115	87	91	215	156	192	205
Cthe_0781	53	44	49	30	83	54	74	77
Cthe_0782	5	3	1	2	1	0	0	1
Cthe_0783	166	208	199	206	462	467	365	413
Cthe_0784	118	109	168	121	345	274	334	355
Cthe_0785	4752	4958	6417	4442	540	634	563	587
Cthe_0786	102	92	66	95	461	371	371	354
Cthe_0787	320	277	244	233	1977	1992	1813	2011
Cthe_0788	73	51	76	61	125	87	138	126
Cthe_0789	105	86	123	84	183	112	120	148
Cthe_0790	66	89	160	167	207	311	275	266
Cthe_0791	1951	2723	2697	2793	1994	2067	2057	2061
Cthe_0792	112	93	108	82	209	152	154	166
Cthe_0793	223	227	189	211	422	394	406	368
Cthe_0794	247	215	158	157	476	341	409	385
Cthe_0795	398	410	332	343	147	153	140	159
Cthe_0797	590	523	411	368	193	230	184	220
Cthe_0798	86	87	68	57	88	54	74	77
Cthe_0799	57	43	39	34	142	84	108	89
Cthe_0800	69	95	54	50	110	65	95	92
Cthe_0801	3	4	11	9	0	2	3	0
Cthe_0802	31	18	16	13	14	11	15	10
Cthe_0803	109	108	22	18	141	82	137	92
Cthe_0804	61	44	10	9	22	15	24	30
Cthe_0805	23	25	7	5	4	1	5	1
Cthe_0806	155	176	107	76	16	27	23	36
Cthe_0807	31	41	26	12	10	15	14	9
Cthe_0808	29	21	23	9	6	6	9	7
Cthe_0809	19	31	10	9	4	7	6	2
Cthe_0810	62	88	47	37	19	27	22	30
Cthe_0811	12	12	4	5	9	2	14	4
Cthe_0812	118	108	161	110	226	221	281	310
Cthe_0813	88	66	56	58	52	44	38	44
Cthe_0814	275	238	209	145	627	575	640	670
Cthe_0815	112	67	57	42	359	242	286	345
Cthe_0816	119	101	65	74	494	353	429	411
Cthe_0817	79	58	74	68	35	29	33	22
Cthe_0818	65	35	66	41	73	49	53	67
Cthe_0819	111	92	134	83	152	91	142	141
Cthe_0820	248	205	323	246	351	346	327	341
Cthe_0821	22993	21487	29174	30556	23157	34047	26714	29027
Cthe_0822	1	1	1	0	1	1	0	0
Cthe_0823	1	0	0	2	0	0	0	1
Cthe_0824	271	258	278	237	504	321	396	387
Cthe_0825	493	565	717	903	434	590	554	638
Cthe_0826	61	56	47	41	135	114	105	131
Cthe_0827	96	93	74	52	180	167	158	180
Cthe_0828	300	226	295	206	542	488	492	540
Cthe_0829	106	82	87	66	267	166	229	227
Cthe_0830	104	99	108	93	156	228	199	256
Cthe_0831	165	172	162	183	273	515	371	491
Cthe_0832	26	17	23	9	22	30	21	33
Cthe_0833	204	161	170	138	299	331	259	401
Cthe_0834	227	227	236	227	369	341	327	446
Cthe_0835	34	31	47	48	101	72	65	66
Cthe_0836	256	226	444	424	487	430	513	535
Cthe_0837	195	234	189	343	433	307	463	405
Cthe_0838	122	162	256	415	37	85	59	117
Cthe_0839	29	41	51	91	5	5	18	13
Cthe_0840	42	72	82	193	17	19	26	47
Cthe_0841	49	109	77	204	8	28	20	31
Cthe_0842	12	18	22	51	0	4	4	11
Cthe_0843	9	20	19	50	2	3	3	5
Cthe_0844	7	14	10	23	3	2	1	5
Cthe_0845	28	30	37	79	14	5	15	22
Cthe_0846	384	338	267	287	2245	1541	1987	2622
Cthe_0847	782	558	645	489	3533	2730	3138	3736
Cthe_0848	145	98	122	105	295	243	237	252
Cthe_0849	36	37	24	31	133	72	76	110
Cthe_0850	65	69	69	71	167	136	160	140
Cthe_0851	20	31	30	25	79	61	87	97
Cthe_0852	113	144	166	153	425	404	444	435
Cthe_0853	53	48	42	21	140	128	142	166
Cthe_0854	29	36	35	34	211	209	196	243
Cthe_0855	19	17	19	21	255	174	287	288
Cthe_0856	199	194	222	184	2477	1487	1954	1824
Cthe_0857	86	111	134	148	219	209	200	245
Cthe_0858	285	269	384	400	806	614	610	673
Cthe_0859	130	167	196	209	438	288	303	333
Cthe_0860	237	228	243	187	1066	966	1422	1282
Cthe_0861	117	160	159	154	448	331	396	467
Cthe_0862	11	14	13	17	46	24	28	28
Cthe_0863	112	122	82	112	698	548	484	594
Cthe_0864	231	204	223	224	1040	825	934	981
Cthe_0865	209	158	193	160	1174	844	872	910
Cthe_0866	373	299	369	312	1940	1481	1477	1582
Cthe_0867	40	22	27	20	153	122	132	146
Cthe_0868	163	158	182	177	573	384	445	412
Cthe_0869	129	95	168	112	677	407	471	426
Cthe_0870	398	338	515	322	974	927	1039	966
Cthe_0871	3883	2734	3946	2697	615	758	628	719
Cthe_0872	2167	1653	2330	1874	536	635	513	552
Cthe_0873	3848	3307	4974	3894	1018	1407	1064	1179
Cthe_0874	1223	1006	1451	1229	312	386	283	385
Cthe_0875	3741	3284	4860	4152	1160	1485	1236	1416
Cthe_0876	41	52	24	28	216	148	163	202
Cthe_0877	131	105	115	113	859	627	775	804
Cthe_0878	603	569	700	354	787	634	676	591
Cthe_0879	0	0	0	2	0	1	2	0
Cthe_0880	83	72	69	89	86	48	74	74
Cthe_0881	297	287	472	321	472	406	612	534
Cthe_0882	19	14	13	17	13	24	18	17
Cthe_0883	78	82	64	39	47	48	32	49
Cthe_0884	44	43	43	58	64	85	88	103
Cthe_0885	79	68	73	90	120	81	144	140
Cthe_0886	177	142	172	173	630	639	629	689
Cthe_0887	13	11	15	7	49	55	97	63
Cthe_0888	1261	1024	1246	1015	348	294	386	432
Cthe_0889	267	199	230	208	207	155	192	217
Cthe_0890	69	49	56	54	116	60	86	79
Cthe_0891	76	49	102	49	71	36	42	53
Cthe_0892	117	105	83	64	296	253	273	299
Cthe_0893	61	82	83	66	220	214	208	280
Cthe_0894	15	16	27	25	25	17	20	28
Cthe_0895	1370	1171	1485	1173	1827	1354	1622	1737
Cthe_0896	1082	894	1396	1057	2025	1576	1961	1958
Cthe_0897	88	81	110	78	251	153	210	196
Cthe_0898	21	32	39	23	23	12	17	20
Cthe_0899	7	6	11	8	28	11	17	13
Cthe_0900	340	400	386	341	246	220	200	212
Cthe_0901	750	599	699	548	718	526	574	549
Cthe_0902	411	317	564	353	432	297	277	236
Cthe_0903	136	120	97	121	1187	589	893	960
Cthe_0904	316	318	326	427	4184	3267	3702	4282
Cthe_0905	53	23	37	28	225	163	172	211
Cthe_0906	82	82	92	78	614	520	628	621
Cthe_0907	7	6	16	3	204	99	140	126
Cthe_0908	92	101	91	103	397	377	366	369
Cthe_0909	24	19	31	21	127	124	141	135
Cthe_0910	151	140	165	206	340	297	288	342
Cthe_0911	134	168	199	254	292	250	307	280
Cthe_0912	977	1087	1435	1474	124	236	132	200
Cthe_0913	3	8	8	6	0	5	2	5
Cthe_0914	179	175	196	165	931	678	838	1007
Cthe_0915	53	54	56	61	366	342	303	375
Cthe_0916	111	103	127	120	429	272	320	350
Cthe_0917	384	416	372	345	2580	2678	2506	2835
Cthe_0918	529	473	503	416	59	117	74	92
Cthe_0919	1	0	2	0	0	1	0	4
Cthe_0921	1	1	4	3	10	16	5	10
Cthe_0922	96	70	95	108	369	295	379	392
Cthe_0923	18	16	11	12	9	6	3	7
Cthe_0924	9	9	6	3	7	10	3	7
Cthe_0925	18	8	10	4	38	42	43	39
Cthe_0926	147	112	133	117	508	562	473	584
Cthe_0927	476	364	396	283	1189	1024	1089	1310
Cthe_0928	119	108	92	75	65	72	66	55
Cthe_0929	5133	7915	6868	4999	1970	1727	2347	2419
Cthe_0930	48	53	23	32	207	195	208	266
Cthe_0931	69	47	44	52	296	321	337	412
Cthe_0932	481	402	385	390	2891	2581	2914	3302
Cthe_0933	1971	2079	2279	2157	6327	5432	8057	8561
Cthe_0934	290	342	235	255	945	867	785	1069
Cthe_0935	267	178	141	127	825	747	818	891
Cthe_0936	347	257	176	180	870	837	723	1006
Cthe_0937	529	429	353	316	993	966	1076	1197
Cthe_0938	240	239	158	145	633	356	695	682
Cthe_0939	20	13	28	10	21	19	14	25
Cthe_0940	5	12	16	9	39	43	43	49
Cthe_0941	95	64	103	57	150	138	151	162
Cthe_0942	471	333	371	242	1005	904	1051	1219
Cthe_0943	12	5	7	8	28	21	24	30
Cthe_0944	116	93	90	65	383	428	483	502
Cthe_0945	78	69	112	62	388	519	566	514
Cthe_0946	144	111	145	115	391	590	590	569
Cthe_0947	23	13	15	14	74	94	125	125
Cthe_0948	62	54	53	38	213	292	315	334
Cthe_0949	404	244	257	202	1208	1713	1997	1969
Cthe_0950	87	63	56	57	343	557	676	632
Cthe_0951	73	65	54	48	264	435	591	602
Cthe_0952	127	84	78	58	573	717	1033	967
Cthe_0953	41	34	29	26	309	503	641	598
Cthe_0954	119	124	69	76	709	829	1055	1272
Cthe_0955	14	30	45	104	6	16	11	11
Cthe_0956	15	7	10	28	21	22	17	35
Cthe_0957	96	102	133	97	1003	885	1049	880
Cthe_0958	54	53	44	45	295	251	234	326
Cthe_0959	55	61	70	58	442	390	477	526
Cthe_0960	242	217	285	208	442	379	428	456
Cthe_0961	193	169	207	160	2282	1865	1868	1872
Cthe_0962	115	108	83	88	774	526	614	602
Cthe_0963	132	117	114	107	854	621	646	696
Cthe_0964	48	33	54	39	236	202	193	255
Cthe_0965	10	8	8	4	34	31	18	42
Cthe_0966	7	5	0	3	3	2	1	2
Cthe_0967	6	11	2	6	2	2	2	4
Cthe_0968	78	82	24	20	47	51	51	51
Cthe_0969	46	64	20	26	47	19	28	34
Cthe_0970	0	0	0	0	0	0	0	0
Cthe_0972	53	38	32	23	13	11	11	11
Cthe_0973	4	2	0	2	2	5	1	2
Cthe_0974	964	577	699	373	344	289	345	395
Cthe_0975	211	130	161	78	130	109	107	115
Cthe_0976	373	268	307	286	254	221	239	302
Cthe_0977	810	455	701	414	292	228	219	256
Cthe_0978	856	460	800	531	447	397	353	462
Cthe_0979	1611	1045	1863	1305	1030	782	791	809
Cthe_0980	1201	1189	1519	1160	493	373	388	455
Cthe_0981	15028	11382	14684	10293	8856	8958	8722	9319
Cthe_0982	4347	3726	3538	2726	2242	1508	1947	1921
Cthe_0983	148	164	228	204	448	352	392	474
Cthe_0984	89	79	83	81	224	250	190	278
Cthe_0985	118	88	99	122	256	238	227	296
Cthe_0986	193	170	207	179	491	482	449	522
Cthe_0987	401	322	294	223	578	419	478	575
Cthe_0988	350	248	241	169	475	399	385	446
Cthe_0989	352	246	268	218	554	375	425	459
Cthe_0990	117	107	105	97	165	183	159	133
Cthe_0991	1715	1366	1524	1405	2347	2078	1588	2096
Cthe_0992	141	124	164	125	187	119	135	146
Cthe_0993	37	27	23	20	121	63	58	82
Cthe_0994	262	239	236	182	1122	942	913	1133
Cthe_0995	46	51	42	37	290	205	238	274
Cthe_0996	393	283	277	223	773	692	712	777
Cthe_0997	240	217	243	205	421	360	414	424
Cthe_0998	158	141	165	145	250	323	293	362
Cthe_0999	134	120	162	114	333	343	310	396
Cthe_1000	40	21	20	40	186	166	153	194
Cthe_1001	183	163	197	150	575	458	636	704
Cthe_1002	30	17	34	23	170	103	214	191
Cthe_1003	223	137	218	187	1216	1060	1257	1224
Cthe_1004	148	167	130	120	533	622	678	755
Cthe_1005	324	305	296	283	2793	2072	2530	2599
Cthe_1006	571	401	467	379	4393	3965	4195	4628
Cthe_1007	152	120	147	105	1046	812	993	1047
Cthe_1008	227	160	224	204	506	387	450	490
Cthe_1009	20	24	16	31	64	55	40	58
Cthe_1010	92	72	84	85	189	150	130	164
Cthe_1011	42	37	38	42	4	4	3	10
Cthe_1012	12	16	14	33	9	5	4	21
Cthe_1013	19	15	28	19	156	100	144	134
Cthe_1014	301	199	195	149	616	514	587	747
Cthe_1015	79	99	97	109	115	70	116	90
Cthe_1016	47	62	22	22	31	15	17	21
Cthe_1017	3	3	3	7	13	3	10	11
Cthe_1018	954	946	1234	1267	5322	4371	4743	5197
Cthe_1019	2024	1879	2386	2784	11757	10157	12167	14070
Cthe_1020	20931	22258	23195	27593	104834	80151	88469	95655
Cthe_1021	365	479	600	1324	82	210	193	378
Cthe_1022	123	109	85	79	359	332	379	386
Cthe_1023	46	47	38	28	152	124	144	168
Cthe_1024	117	84	99	70	401	338	414	534
Cthe_1025	64	60	64	63	329	278	269	347
Cthe_1026	359	594	573	649	3705	3283	4797	4720
Cthe_1027	217	184	185	175	2052	1260	1695	1767
Cthe_1028	37	19	21	24	871	396	597	494
Cthe_1029	52	33	36	30	1115	502	866	825
Cthe_1030	24	19	24	18	96	100	112	124
Cthe_1031	30	37	16	22	169	160	193	213
Cthe_1032	49	35	33	29	153	149	181	184
Cthe_1033	11	14	4	3	78	53	61	69
Cthe_1034	641	737	591	654	297	365	257	358
Cthe_1035	295	280	301	368	491	570	444	587
Cthe_1036	64	47	58	52	130	156	159	164
Cthe_1037	82	61	64	53	276	150	224	235
Cthe_1038	30	29	26	30	7	14	9	10
Cthe_1039	191	219	283	334	5824	5804	6653	5930
Cthe_1040	66	68	61	62	203	137	167	181
Cthe_1041	394	311	383	354	787	702	899	703
Cthe_1042	142	110	99	93	470	247	395	291
Cthe_1043	11	4	10	5	43	10	18	18
Cthe_1044	100	82	97	61	143	102	122	101
Cthe_1045	19	21	25	30	52	37	44	33
Cthe_1046	20	10	15	14	15	17	12	13
Cthe_1047	211	205	268	263	597	349	573	603
Cthe_1048	176	171	288	199	381	330	316	408
Cthe_1049	50	56	111	50	178	123	147	166
Cthe_1050	585	529	843	480	925	748	755	858
Cthe_1051	32	32	30	27	174	170	158	144
Cthe_1052	53	38	53	55	375	409	388	457
Cthe_1053	29	30	37	44	319	181	251	201
Cthe_1054	32	57	57	64	368	271	360	348
Cthe_1055	14	5	9	12	77	47	80	69
Cthe_1056	80	89	72	63	363	300	336	380
Cthe_1057	13	15	16	6	32	12	19	20
Cthe_1058	395	283	480	377	4010	4255	3812	4503
Cthe_1060	289	224	292	270	639	597	648	829
Cthe_1061	142	159	141	173	19	26	18	33
Cthe_1062	297	259	304	246	207	97	89	95
Cthe_1063	125	94	126	105	308	227	300	317
Cthe_1064	147	128	176	144	337	336	399	368
Cthe_1065	790	1079	1152	946	657	902	794	578
Cthe_1066	107	91	99	63	128	95	100	120
Cthe_1067	251	165	192	171	204	171	186	224
Cthe_1068	77	68	55	47	49	33	42	71
Cthe_1069	118	119	143	85	93	70	91	92
Cthe_1070	319	290	357	293	347	357	334	401
Cthe_1071	456	430	370	388	435	424	456	513
Cthe_1072	400	391	374	488	758	667	790	793
Cthe_1073	13	21	27	71	1	9	13	16
Cthe_1074	19	25	18	48	16	8	8	29
Cthe_1075	108	71	145	125	419	289	421	418
Cthe_1076	78	85	78	62	306	216	280	328
Cthe_1077	14	16	8	17	4	4	5	6
Cthe_1078	8677	10069	12318	8609	242	719	314	327
Cthe_1079	158	120	155	147	12	53	21	49
Cthe_1080	5	7	3	8	2	1	1	3
Cthe_1081	34	44	46	111	3	36	10	47
Cthe_1082	18	34	13	28	4	8	8	14
Cthe_1083	7	8	12	9	6	10	2	14
Cthe_1084	6	1	4	6	1	3	4	6
Cthe_1085	7	6	7	7	4	11	2	13
Cthe_1086	8	7	6	9	9	2	8	9
Cthe_1087	8	8	5	10	10	15	7	11
Cthe_1088	45	61	20	77	25	47	22	59
Cthe_1089	1122	1060	1387	977	224	235	203	213
Cthe_1090	810	527	608	495	458	416	437	586
Cthe_1091	6815	5308	5472	4375	9445	7090	9003	8809
Cthe_1092	1380	979	946	750	642	564	688	762
Cthe_1093	2250	1540	1111	1023	784	595	663	828
Cthe_1094	4561	3090	3030	2485	388	436	401	564
Cthe_1095	3582	2445	2450	1650	354	627	319	504
Cthe_1096	3	1	5	2	3	2	3	1
Cthe_1097	30	25	25	19	55	44	30	54
Cthe_1098	2700	2459	3705	2982	3026	2461	2952	3208
Cthe_1099	2151	1795	2799	2677	2507	2540	2368	2560
Cthe_1100	689	742	848	912	557	702	641	796
Cthe_1101	2823	2949	3827	3290	2815	3386	3046	3796
Cthe_1102	1086	1150	1434	1372	1121	1360	1177	1450
Cthe_1103	724	597	872	756	785	717	742	981
Cthe_1104	18013	21592	20097	25552	16316	17956	19119	19683
Cthe_1105	1728	1831	2629	2439	2009	1942	2144	2550
Cthe_1106	922	894	1151	1145	2380	2250	2117	2138
Cthe_1107	3869	3613	6073	5096	7467	7719	7006	7876
Cthe_1109	44	19	17	14	32	22	27	20
Cthe_1110	33	30	18	26	35	31	33	42
Cthe_1111	23	30	16	14	29	21	27	22
Cthe_1112	45	67	54	55	122	130	165	152
Cthe_1113	51	53	98	82	96	53	70	95
Cthe_1114	17	28	23	29	13	9	17	14
Cthe_1115	24	17	15	18	2	11	5	3
Cthe_1116	38	21	23	30	15	16	17	13
Cthe_1117	4	3	4	6	5	5	5	1
Cthe_1118	14	17	15	9	6	6	8	8
Cthe_1119	81	77	100	44	44	34	57	44
Cthe_1120	36	28	42	16	25	20	19	14
Cthe_1121	1	2	1	0	1	0	0	1
Cthe_1122	1	1	0	0	2	0	2	0
Cthe_1123	32	21	31	14	78	45	54	53
Cthe_1124	52	32	43	38	87	48	57	50
Cthe_1125	7	8	7	3	11	11	6	13
Cthe_1126	1	4	2	3	18	15	12	9
Cthe_1127	6	4	2	8	16	13	17	11
Cthe_1128	3	1	3	3	0	0	0	0
Cthe_1129	0	0	2	1	1	1	2	2
Cthe_1130	2	1	1	4	1	1	0	2
Cthe_1131	8	2	7	10	10	3	7	7
Cthe_1132	22	21	21	20	13	21	19	25
Cthe_1133	426	295	385	257	433	351	430	458
Cthe_1134	20	21	41	27	25	14	18	12
Cthe_1135	93	83	79	52	37	26	35	36
Cthe_1136	485	545	699	581	186	186	155	172
Cthe_1137	34	29	42	19	42	43	22	26
Cthe_1138	227	160	179	114	241	215	209	216
Cthe_1139	142	116	108	62	130	110	110	126
Cthe_1140	210	174	121	113	141	131	118	148
Cthe_1141	960	831	850	621	1126	829	781	879
Cthe_1142	507	418	385	276	352	275	300	305
Cthe_1143	360	305	338	239	287	211	227	254
Cthe_1144	214	197	203	138	239	196	190	178
Cthe_1145	433	421	403	355	861	707	690	713
Cthe_1146	90	91	88	64	212	95	143	136
Cthe_1147	32	35	19	18	77	45	68	74
Cthe_1148	119	108	71	63	232	132	187	166
Cthe_1149	27	26	29	29	41	24	34	34
Cthe_1150	84	95	126	126	95	70	85	81
Cthe_1151	51	53	37	53	203	191	208	203
Cthe_1152	14	17	5	7	34	24	43	39
Cthe_1153	169	147	284	182	16	19	12	23
Cthe_1154	120	65	170	54	46	43	28	55
Cthe_1155	3	1	5	1	8	4	2	0
Cthe_1156	11	14	13	10	2	5	3	5
Cthe_1157	0	1	0	0	7	3	6	6
Cthe_1158	18	18	15	15	7	5	11	4
Cthe_1159	4	6	3	7	2	4	4	6
Cthe_1160	0	0	0	0	1	0	0	1
Cthe_1161	40	49	97	69	29	24	25	25
Cthe_1162	233	156	213	246	555	620	517	564
Cthe_1163	110	106	108	150	525	521	467	577
Cthe_1164	119	103	144	124	505	402	533	528
Cthe_1165	104	95	160	146	381	412	381	402
Cthe_1166	112	107	143	153	388	300	422	418
Cthe_1167	46	38	46	49	174	153	173	193
Cthe_1168	93	86	70	94	255	237	266	313
Cthe_1169	82	113	163	131	78	127	93	114
Cthe_1170	1150	1287	1410	1596	1384	1619	1403	1332
Cthe_1171	145	175	150	111	554	309	533	488
Cthe_1172	60	35	34	28	364	217	281	301
Cthe_1173	537	578	778	655	230	225	239	240
Cthe_1174	101	95	77	64	128	131	127	107
Cthe_1175	52	56	46	59	82	63	68	68
Cthe_1176	744	463	794	542	167	94	102	142
Cthe_1177	178	131	176	149	160	129	135	122
Cthe_1178	83	81	85	79	83	77	84	79
Cthe_1179	5	1	1	3	4	4	0	0
Cthe_1180	33	25	24	24	22	22	27	28
Cthe_1181	71	42	52	54	171	116	126	156
Cthe_1182	68	33	80	66	174	182	174	180
Cthe_1183	65	44	46	46	226	182	215	195
Cthe_1184	40	31	40	35	84	69	67	93
Cthe_1185	94	96	100	111	212	145	204	230
Cthe_1186	58	54	88	89	129	119	137	123
Cthe_1187	28	26	26	19	474	296	360	396
Cthe_1188	7	2	3	0	87	57	51	59
Cthe_1189	10	13	8	6	119	72	87	80
Cthe_1190	3	6	1	3	8	8	8	9
Cthe_1191	4	2	5	6	19	8	12	11
Cthe_1192	1138	1042	991	747	3455	1517	2070	1607
Cthe_1193	0	0	0	0	0	0	0	0
Cthe_1194	10	26	29	12	7	13	11	8
Cthe_1195	27	29	33	23	41	21	36	44
Cthe_1196	10	8	15	11	32	33	33	33
Cthe_1197	48	59	51	53	167	132	129	168
Cthe_1199	250	268	350	304	546	521	489	592
Cthe_1200	169	124	236	228	879	690	613	732
Cthe_1201	30	42	32	40	234	157	200	226
Cthe_1202	29	41	27	42	114	113	94	109
Cthe_1203	8800	6760	9232	6602	89	138	122	280
Cthe_1204	4964	3633	4380	4316	34	48	34	123
Cthe_1205	21156	18287	30647	27818	188	1177	241	435
Cthe_1206	0	0	0	0	0	0	0	0
Cthe_1207	389	358	478	442	761	465	572	646
Cthe_1208	15	23	11	16	44	25	29	27
Cthe_1209	28	28	10	24	48	34	46	45
Cthe_1210	8	7	5	4	21	11	13	15
Cthe_1211	1194	1123	1515	1494	6742	5461	6089	6551
Cthe_1212	2246	2414	3232	3109	1502	1388	1269	1197
Cthe_1213	8	15	7	8	41	35	55	24
Cthe_1214	1	1	0	0	2	1	2	1
Cthe_1215	7	2	4	2	0	3	3	6
Cthe_1216	90	56	105	78	108	103	109	117
Cthe_1217	563	507	765	578	776	706	790	803
Cthe_1218	18	18	21	18	40	43	59	52
Cthe_1219	27	36	22	48	127	79	111	114
Cthe_1220	85	58	72	69	328	236	335	315
Cthe_1221	405	304	393	386	698	757	823	745
Cthe_1222	10	11	7	11	119	70	94	92
Cthe_1223	242	189	262	153	1150	907	1207	1275
Cthe_1224	34	37	45	30	467	242	400	373
Cthe_1225	237	293	199	235	1698	1418	1871	1808
Cthe_1226	79	71	107	92	319	251	233	300
Cthe_1227	61	46	63	65	261	159	209	253
Cthe_1228	381	314	417	455	2917	1831	2139	2421
Cthe_1229	88	65	84	65	387	264	360	334
Cthe_1230	24	11	16	27	50	55	73	69
Cthe_1231	5	9	9	12	88	63	82	72
Cthe_1232	75	94	105	142	537	417	447	435
Cthe_1233	0	0	0	0	0	0	0	0
Cthe_1234	0	1	1	3	1	0	0	2
Cthe_1235	1718	1459	1538	1617	1972	1910	1989	2071
Cthe_1236	40	28	61	31	468	309	361	383
Cthe_1237	869	723	903	832	4357	3276	3749	4047
Cthe_1238	63	54	76	90	352	235	304	348
Cthe_1239	55	31	47	41	138	121	125	133
Cthe_1240	76	53	65	53	184	163	207	176
Cthe_1241	126	67	116	89	312	248	261	285
Cthe_1242	1	3	2	0	6	13	6	11
Cthe_1243	3	7	12	3	17	28	28	38
Cthe_1244	223	246	414	377	93	67	62	113
Cthe_1245	283	218	188	201	1312	1126	890	1102
Cthe_1246	209	135	154	154	1236	1110	800	1081
Cthe_1247	47	42	49	34	260	216	214	245
Cthe_1248	165	132	143	137	755	818	606	804
Cthe_1249	96	76	131	84	871	718	594	771
Cthe_1250	36	30	27	50	323	347	267	362
Cthe_1251	193	196	197	279	1170	1010	1141	1469
Cthe_1252	31	29	19	8	163	152	165	228
Cthe_1253	251	225	249	290	279	300	301	324
Cthe_1254	1	1	4	2	0	0	3	0
Cthe_1255	4	1	5	5	5	4	3	2
Cthe_1256	1518	1324	1491	1273	105	149	137	109
Cthe_1257	2293	1970	2444	1936	155	190	104	125
Cthe_1258	499	580	451	420	87	130	80	88
Cthe_1259	150	150	174	129	480	466	417	546
Cthe_1260	151	160	144	120	632	519	657	650
Cthe_1261	979	736	726	482	2497	1883	2067	2129
Cthe_1262	346	395	307	336	589	397	645	605
Cthe_1263	129	89	191	81	381	234	379	291
Cthe_1264	1915	1627	2581	2278	633	721	632	693
Cthe_1265	440	363	396	443	1926	1497	1864	1819
Cthe_1266	39	33	43	46	17	20	15	18
Cthe_1267	8	2	10	7	2	1	2	1
Cthe_1268	9	19	13	7	4	9	1	7
Cthe_1269	43	39	41	37	471	314	325	352
Cthe_1270	78	91	89	80	554	410	431	479
Cthe_1271	238	236	321	286	295	228	233	274
Cthe_1272	29	22	46	30	35	29	30	26
Cthe_1273	141	129	217	91	117	88	91	112
Cthe_1274	57	38	44	31	178	73	96	107
Cthe_1275	199	199	215	180	715	437	547	585
Cthe_1276	62	38	59	37	221	141	164	194
Cthe_1277	179	178	210	139	1066	917	1049	1224
Cthe_1278	139	124	117	101	271	210	227	240
Cthe_1279	308	293	530	355	5281	3353	4674	4669
Cthe_1280	15	17	5	9	1	1	1	1
Cthe_1281	3	8	6	14	2	4	2	3
Cthe_1282	132	110	134	118	101	103	98	91
Cthe_1283	673	689	720	653	530	469	570	610
Cthe_1284	1206	1195	1775	1525	286	462	330	346
Cthe_1285	262	230	185	145	117	96	120	127
Cthe_1286	601	541	642	400	978	621	857	732
Cthe_1287	43	47	37	42	300	215	189	223
Cthe_1288	83	89	72	77	513	315	424	412
Cthe_1289	34	33	54	30	213	116	254	231
Cthe_1290	26	9	21	24	121	76	117	87
Cthe_1291	44	32	44	44	256	199	256	222
Cthe_1292	259	258	317	286	1080	999	1100	1077
Cthe_1293	97	94	131	106	107	79	97	112
Cthe_1294	50	38	58	76	27	34	49	60
Cthe_1295	308	276	332	209	162	143	174	139
Cthe_1296	392	466	387	337	417	273	317	342
Cthe_1297	23	23	16	22	90	85	101	122
Cthe_1298	9	13	20	24	5	5	8	9
Cthe_1299	28	20	18	18	4	4	5	4
Cthe_1300	17	15	18	27	3	14	5	9
Cthe_1301	25	24	20	22	130	83	110	93
Cthe_1302	216	202	195	216	801	785	851	860
Cthe_1303	103	84	186	187	491	410	409	486
Cthe_1304	71	72	74	83	107	119	102	124
Cthe_1305	69	61	58	65	388	170	396	280
Cthe_1306	99	77	78	57	435	234	357	339
Cthe_1307	732	622	1073	1058	1472	1279	1284	1391
Cthe_1308	1960	1737	2668	2434	5464	5105	4682	5477
Cthe_1309	523	548	639	658	34	54	45	65
Cthe_1310	102	108	96	100	8	9	8	6
Cthe_1311	448	395	414	255	583	521	499	567
Cthe_1312	520	394	500	474	2431	1658	1990	2000
Cthe_1313	78	72	111	83	412	289	319	351
Cthe_1314	40	32	52	45	263	217	276	223
Cthe_1315	168	135	165	182	577	502	607	629
Cthe_1316	168	140	216	171	653	562	679	616
Cthe_1317	185	174	209	154	864	805	1097	1014
Cthe_1318	43	32	25	11	68	45	56	66
Cthe_1319	127	85	78	59	202	153	176	215
Cthe_1320	83	49	45	36	202	180	162	192
Cthe_1321	147	117	89	107	532	609	561	675
Cthe_1322	1287	1072	1242	896	3393	3364	3392	2945
Cthe_1323	386	273	204	159	858	776	874	680
Cthe_1324	345	284	219	199	1182	1125	1372	786
Cthe_1325	24	16	13	19	140	95	110	112
Cthe_1326	194	169	132	143	1058	909	960	964
Cthe_1327	4	7	14	9	2	4	5	5
Cthe_1328	26	20	24	39	5	6	6	18
Cthe_1329	3306	2895	3610	3312	3073	2749	2571	2740
Cthe_1330	102	103	150	141	866	590	798	925
Cthe_1331	278	227	229	260	1700	1274	1339	1410
Cthe_1332	140	142	172	143	745	580	589	649
Cthe_1333	65	67	87	63	104	132	154	145
Cthe_1334	124	123	166	152	672	568	595	696
Cthe_1335	36	26	36	31	127	91	95	114
Cthe_1336	268	198	284	237	196	240	274	252
Cthe_1337	13	13	24	24	70	47	54	52
Cthe_1338	19	12	17	21	67	46	73	77
Cthe_1339	34	39	45	38	114	98	112	133
Cthe_1340	43	24	55	37	162	137	168	206
Cthe_1341	93	71	97	61	286	225	292	294
Cthe_1342	77	70	69	51	232	143	200	208
Cthe_1343	30	25	26	24	77	52	56	62
Cthe_1344	281	215	275	228	1256	1141	1009	1151
Cthe_1345	80	60	84	81	543	467	447	556
Cthe_1346	138	98	158	132	664	413	538	590
Cthe_1347	2550	2436	6116	4043	7119	6336	7772	8578
Cthe_1348	1642	2225	4416	3993	4515	4273	5258	5075
Cthe_1349	87	100	144	97	386	335	361	387
Cthe_1350	226	145	210	152	217	192	217	194
Cthe_1351	81	65	67	44	96	96	77	75
Cthe_1352	560	440	593	438	868	897	809	901
Cthe_1353	190	163	279	188	338	340	298	415
Cthe_1354	147	89	138	101	286	276	273	322
Cthe_1355	212	125	194	140	339	237	326	362
Cthe_1356	463	382	631	440	708	621	753	852
Cthe_1357	274	217	309	192	531	488	479	539
Cthe_1358	273	229	346	314	589	547	676	614
Cthe_1359	113	67	117	68	338	211	285	271
Cthe_1360	51	64	77	49	194	162	164	183
Cthe_1361	197	127	200	149	640	410	604	618
Cthe_1362	171	184	293	226	599	465	605	610
Cthe_1363	372	354	454	376	1970	1628	1989	2236
Cthe_1364	112	106	190	125	683	603	707	783
Cthe_1365	1211	1014	1645	932	605	613	668	709
Cthe_1366	1094	796	1120	724	588	357	553	538
Cthe_1367	28	25	37	33	304	209	347	311
Cthe_1368	3043	2883	4408	4511	7428	7146	7200	9666
Cthe_1369	352	359	387	358	547	409	505	626
Cthe_1370	44	41	61	48	123	115	103	113
Cthe_1371	391	356	465	409	2154	1770	1594	1850
Cthe_1372	60	73	95	79	228	117	191	149
Cthe_1373	850	772	1229	1078	3016	2740	2879	3354
Cthe_1374	13	20	33	24	139	84	156	153
Cthe_1375	151	119	112	136	845	562	626	818
Cthe_1376	52	55	50	44	641	549	497	680
Cthe_1377	18	23	11	20	241	153	219	298
Cthe_1378	19	19	18	12	3	1	4	6
Cthe_1379	21	14	26	30	10	10	10	15
Cthe_1380	235	253	359	322	28	155	51	60
Cthe_1381	761	551	1100	794	1822	1428	1431	1581
Cthe_1382	315	323	368	360	327	342	361	401
Cthe_1383	97	81	116	90	305	175	269	290
Cthe_1384	64	57	41	51	178	164	176	229
Cthe_1385	200	138	174	157	635	590	540	693
Cthe_1386	21	13	26	21	132	110	128	137
Cthe_1387	19	20	30	17	88	82	98	88
Cthe_1388	45	49	60	44	202	120	208	178
Cthe_1389	22	33	33	34	114	69	62	78
Cthe_1390	30	22	26	36	87	62	49	57
Cthe_1391	4776	4868	6170	6262	1465	4099	1959	2601
Cthe_1392	0	0	0	0	1	0	1	0
Cthe_1393	52	51	46	23	45	41	49	54
Cthe_1394	22	16	19	18	63	44	69	66
Cthe_1395	3	0	0	0	2	1	3	2
Cthe_1396	20	11	17	22	77	51	60	73
Cthe_1397	12	19	18	20	103	59	89	86
Cthe_1398	5049	4775	3352	3600	2262	2349	2214	2323
Cthe_1399	626	666	727	613	274	286	288	350
Cthe_1400	112	113	119	114	134	112	127	152
Cthe_1401	6	11	9	14	140	117	186	148
Cthe_1402	8	7	13	12	24	30	19	21
Cthe_1403	1	2	1	3	1	0	0	0
Cthe_1404	25	21	12	23	5	13	5	13
Cthe_1405	234	182	170	134	58	59	65	35
Cthe_1406	9	9	4	11	15	9	14	14
Cthe_1407	5	1	2	3	10	3	5	7
Cthe_1408	8	4	9	3	30	24	17	24
Cthe_1409	20	12	17	14	38	14	16	32
Cthe_1410	190	136	236	176	184	195	159	219
Cthe_1411	536	547	727	1083	497	514	452	589
Cthe_1412	730	581	1125	1144	457	530	409	493
Cthe_1413	46	29	35	33	27	16	23	24
Cthe_1414	20	21	28	18	21	12	17	18
Cthe_1415	27	20	21	12	17	10	10	22
Cthe_1416	7	4	7	10	8	5	8	7
Cthe_1417	16	12	8	13	31	18	21	15
Cthe_1418	15	3	8	7	28	22	25	29
Cthe_1419	4	6	1	4	41	23	24	16
Cthe_1420	18	13	20	26	148	105	129	180
Cthe_1421	66	72	57	54	462	296	449	442
Cthe_1422	40	46	43	53	294	262	280	330
Cthe_1423	83	78	113	99	320	342	419	381
Cthe_1424	9	15	6	11	245	151	222	208
Cthe_1425	277	261	266	297	970	778	808	876
Cthe_1426	5	4	2	4	23	19	25	19
Cthe_1427	9	0	1	1	17	7	4	12
Cthe_1428	27	17	15	14	14	15	6	16
Cthe_1429	1	5	10	5	1	2	2	3
Cthe_1430	13	5	3	2	2	1	3	3
Cthe_1431	54	46	69	55	643	426	527	521
Cthe_1432	845	781	914	721	29	39	27	35
Cthe_1433	42113	47423	31798	32037	365	1612	578	851
Cthe_1434	6	10	8	8	53	30	34	50
Cthe_1435	18	11	18	10	68	44	47	61
Cthe_1436	10	17	5	9	14	1	3	8
Cthe_1437	865	583	470	315	47	39	39	52
Cthe_1438	183	140	101	66	7	11	7	8
Cthe_1439	1	2	3	1	1	0	1	1
Cthe_1443	2	1	0	6	3	0	1	4
Cthe_1444	35	13	30	25	7	16	7	18
Cthe_1445	53	39	69	66	25	22	18	38
Cthe_1446	89	109	133	131	979	658	794	934
Cthe_1447	166	166	291	211	54	136	69	56
Cthe_1448	4	8	3	1	30	17	29	34
Cthe_1449	14	12	9	10	81	104	113	136
Cthe_1450	27	19	30	27	6	9	8	11
Cthe_1451	138	101	116	82	5	11	7	11
Cthe_1452	81	76	148	115	100	72	52	127
Cthe_1453	16	17	13	6	11	7	16	11
Cthe_1454	37	19	24	20	43	34	26	31
Cthe_1455	6	6	4	12	72	35	49	51
Cthe_1456	16	12	12	31	159	116	102	130
Cthe_1457	36	27	27	37	323	275	251	259
Cthe_1458	146	150	177	232	1207	977	1027	1141
Cthe_1459	15	9	13	10	22	26	24	22
Cthe_1460	1	2	2	2	5	5	6	2
Cthe_1461	8	6	8	7	3	4	3	4
Cthe_1462	341	300	323	282	57	35	54	52
Cthe_1463	782	702	845	679	144	92	135	121
Cthe_1464	353	351	532	493	11	91	4	22
Cthe_1465	1171	1294	1781	1708	65	284	91	124
Cthe_1466	5	1	9	3	11	11	5	15
Cthe_1467	1	0	0	0	0	0	0	1
Cthe_1469	0	0	0	0	0	0	1	0
Cthe_1470	67	69	62	51	34	24	15	30
Cthe_1471	262	275	310	240	79	79	70	65
Cthe_1472	429	475	601	439	274	302	243	288
Cthe_1473	2691	3278	4141	3573	329	720	421	381
Cthe_1474	2	0	2	2	0	0	0	0
Cthe_1475	47	34	46	42	97	95	86	107
Cthe_1477	15	24	32	26	88	48	79	91
Cthe_1478	7	9	4	13	95	31	59	42
Cthe_1479	0	1	0	2	2	2	1	0
Cthe_1480	7	1	2	2	6	1	6	8
Cthe_1481	5	4	6	11	17	10	18	18
Cthe_1482	97	76	82	77	91	95	108	139
Cthe_1483	113	62	63	63	144	120	130	119
Cthe_1484	614	544	459	389	136	115	134	124
Cthe_1485	2458	1887	2013	1651	707	1116	721	843
Cthe_1486	11	6	15	15	41	22	36	27
Cthe_1487	19	11	22	15	62	55	87	72
Cthe_1488	117	91	95	89	18	27	25	25
Cthe_1489	1	0	1	2	2	0	1	2
Cthe_1490	13	17	15	10	16	12	25	24
Cthe_1491	8	4	2	2	5	10	7	10
Cthe_1492	81	73	94	89	163	139	109	116
Cthe_1493	82	68	84	78	138	117	94	127
Cthe_1494	27	21	37	28	48	33	31	30
Cthe_1495	474	572	642	636	619	494	605	598
Cthe_1496	0	0	0	0	0	0	0	0
Cthe_1497	20	10	21	17	18	16	19	21
Cthe_1498	4	10	6	4	4	2	2	3
Cthe_1499	16	14	23	12	25	17	17	14
Cthe_1500	86	78	72	61	260	241	219	278
Cthe_1501	89	49	66	57	160	128	114	140
Cthe_1502	10	11	14	8	65	61	64	56
Cthe_1503	865	795	1128	1100	481	329	386	348
Cthe_1504	1849	1600	2056	2224	955	630	734	783
Cthe_1505	13	3	10	6	10	10	11	14
Cthe_1506	43	53	46	32	154	100	139	166
Cthe_1507	6	13	13	10	17	13	18	18
Cthe_1508	46	38	56	33	55	50	73	71
Cthe_1509	15734	12851	16224	12522	146	530	224	270
Cthe_1510	42	32	61	50	112	116	118	113
Cthe_1511	78	75	74	84	231	180	173	186
Cthe_1512	58	50	47	49	123	106	137	153
Cthe_1513	53	44	51	34	106	94	111	104
Cthe_1514	45	47	46	36	403	260	362	338
Cthe_1515	15	12	6	4	13	5	10	8
Cthe_1516	14	12	8	4	5	2	6	3
Cthe_1517	209	172	183	137	164	163	171	179
Cthe_1519	14	21	23	19	228	144	188	168
Cthe_1520	27	22	43	31	203	150	246	260
Cthe_1521	23	22	17	22	122	97	159	122
Cthe_1522	6	3	7	8	40	61	59	54
Cthe_1523	13	17	12	15	98	50	65	66
Cthe_1524	19	11	11	7	15	9	5	8
Cthe_1525	28	30	38	21	22	12	29	28
Cthe_1526	9	5	5	5	19	10	9	10
Cthe_1527	80	64	70	43	39	45	43	45
Cthe_1528	27	32	38	19	25	9	13	14
Cthe_1529	81	107	110	80	64	43	78	55
Cthe_1531	0	0	1	3	2	0	3	1
Cthe_1533	2	2	1	0	1	0	2	2
Cthe_1534	25	20	21	15	16	16	10	16
Cthe_1535	15	13	9	9	3	10	5	7
Cthe_1536	35	41	27	25	21	12	17	15
Cthe_1537	0	1	0	1	1	0	0	0
Cthe_1538	75	70	42	38	20	32	24	19
Cthe_1539	5	2	14	8	6	5	10	7
Cthe_1540	3	3	3	3	16	15	11	8
Cthe_1541	8	2	6	6	13	18	23	30
Cthe_1542	0	2	0	2	5	4	2	2
Cthe_1543	9	9	9	14	49	31	28	35
Cthe_1546	60	58	77	66	206	176	182	201
Cthe_1547	1290	1346	1285	1415	52	215	93	89
Cthe_1548	413	435	494	380	12	67	19	22
Cthe_1549	46	33	28	28	25	20	36	28
Cthe_1550	0	0	0	0	0	0	0	0
Cthe_1551	13	6	7	6	8	5	4	5
Cthe_1552	23	21	22	18	56	41	50	55
Cthe_1553	56	37	58	51	122	102	141	153
Cthe_1554	787	908	1426	1699	1231	1425	1436	1767
Cthe_1555	1160	1092	1990	2300	2729	2699	2487	2869
Cthe_1556	1178	1003	2150	2021	2335	2766	2477	2847
Cthe_1557	637	474	787	714	1360	1267	1202	1503
Cthe_1558	240	169	197	110	268	315	301	364
Cthe_1559	31	14	24	39	45	69	59	101
Cthe_1560	9	7	22	24	28	30	44	42
Cthe_1561	5	3	6	2	12	5	6	12
Cthe_1562	43	32	48	37	41	66	47	73
Cthe_1563	15	12	26	22	19	36	24	43
Cthe_1564	16	18	23	10	45	64	72	70
Cthe_1565	21	18	25	34	72	101	100	142
Cthe_1566	25	14	33	23	82	96	65	115
Cthe_1567	16	5	13	14	24	30	41	37
Cthe_1568	21	19	21	24	46	57	48	87
Cthe_1569	33	26	56	52	120	116	127	246
Cthe_1570	42	42	73	78	125	183	163	307
Cthe_1571	103	72	99	77	58	99	66	115
Cthe_1572	43	24	25	42	33	37	34	40
Cthe_1573	47	55	41	50	48	65	72	109
Cthe_1574	84	94	116	108	390	328	459	410
Cthe_1575	8	6	8	5	9	8	8	13
Cthe_1576	17	14	14	25	12	10	9	12
Cthe_1577	15	6	7	13	8	16	10	27
Cthe_1578	3	2	0	3	1	2	2	3
Cthe_1579	6	1	6	3	1	2	1	3
Cthe_1580	3	1	2	3	2	0	0	0
Cthe_1581	5	5	0	1	0	0	0	0
Cthe_1582	1	2	1	1	3	0	1	1
Cthe_1583	8	2	7	1	4	5	6	4
Cthe_1584	305	280	282	189	10	13	15	11
Cthe_1585	290	187	243	123	9	46	15	14
Cthe_1586	14	20	16	12	13	6	14	7
Cthe_1587	9	11	16	16	5	5	7	4
Cthe_1588	21	28	33	50	29	13	18	26
Cthe_1589	3	2	4	2	21	9	17	5
Cthe_1590	79	50	49	43	234	156	228	205
Cthe_1591	10	1	5	11	40	27	42	40
Cthe_1592	83	67	72	62	346	224	299	275
Cthe_1593	110	75	60	67	177	103	163	152
Cthe_1594	17	32	29	29	46	37	54	41
Cthe_1595	45	46	49	46	81	64	92	66
Cthe_1596	20	27	17	17	110	121	139	143
Cthe_1597	8	7	5	7	41	32	25	31
Cthe_1598	6	6	6	6	29	35	24	29
Cthe_1599	46	56	48	56	195	177	175	192
Cthe_1600	96	114	101	123	373	304	340	351
Cthe_1601	48	45	94	71	362	263	364	277
Cthe_1602	21	27	24	12	62	19	32	34
Cthe_1603	8	6	7	4	11	11	11	7
Cthe_1604	1	2	0	1	11	3	5	4
Cthe_1605	9	9	8	4	30	18	19	17
Cthe_1606	12	17	17	15	1	5	1	3
Cthe_1608	0	0	1	0	0	0	0	0
Cthe_1609	1	1	6	6	7	2	1	1
Cthe_1610	0	0	0	0	0	0	0	0
Cthe_1611	6	4	1	3	0	1	1	0
Cthe_1612	0	1	2	0	0	0	0	0
Cthe_1613	16	12	13	11	3	6	3	2
Cthe_1614	5	1	1	3	0	0	0	0
Cthe_1615	0	0	0	0	0	0	0	0
Cthe_1616	9	11	8	10	1	4	4	3
Cthe_1617	0	2	1	0	1	0	0	0
Cthe_1618	6	7	5	7	1	1	4	3
Cthe_1619	127	74	76	61	61	30	45	32
Cthe_1620	665	646	597	565	268	256	244	287
Cthe_1621	1	0	0	0	0	0	0	0
Cthe_1622	5	2	2	4	8	1	2	1
Cthe_1623	6	3	3	4	3	1	0	2
Cthe_1624	0	3	0	1	1	0	1	1
Cthe_1625	6	6	2	4	0	1	2	1
Cthe_1626	1	0	1	2	1	3	1	0
Cthe_1627	1	0	0	1	1	0	0	0
Cthe_1628	2	2	2	2	5	2	3	4
Cthe_1629	0	4	0	0	1	1	2	3
Cthe_1630	2	3	2	1	1	2	3	7
Cthe_1631	80	96	101	95	463	298	436	449
Cthe_1632	1	0	6	5	0	1	1	0
Cthe_1633	1	0	1	2	0	0	0	1
Cthe_1634	3	5	8	3	0	2	0	0
Cthe_1635	7	0	3	4	2	0	1	0
Cthe_1636	1	0	1	0	0	0	0	0
Cthe_1637	3	1	1	1	1	0	1	0
Cthe_1638	3	0	2	4	0	1	2	2
Cthe_1639	10	12	7	6	0	3	4	4
Cthe_1640	0	0	1	1	1	1	1	0
Cthe_1641	1	0	0	0	0	1	1	0
Cthe_1642	1	0	2	0	1	0	1	0
Cthe_1643	736	674	799	516	319	247	272	242
Cthe_1644	114	116	152	80	136	130	113	95
Cthe_1645	4	8	5	2	2	1	0	0
Cthe_1646	1	1	0	0	3	0	1	1
Cthe_1647	8	9	12	4	6	9	6	1
Cthe_1648	0	2	1	1	1	0	0	1
Cthe_1649	1	3	0	3	3	0	1	0
Cthe_1650	6	3	1	4	1	1	0	1
Cthe_1651	0	1	0	2	0	0	0	1
Cthe_1652	1	0	0	2	0	1	0	1
Cthe_1653	3	0	3	4	2	0	2	2
Cthe_1654	17	27	44	27	212	126	200	164
Cthe_1655	17	9	8	3	81	49	70	81
Cthe_1656	0	0	0	0	0	0	0	0
Cthe_1658	4929	4752	5416	4200	98	381	125	173
Cthe_1659	329	375	302	228	13	7	9	12
Cthe_1660	0	1	0	0	0	1	2	0
Cthe_1661	16	13	9	12	16	16	21	10
Cthe_1663	16	21	23	17	36	34	21	38
Cthe_1664	49	41	56	27	50	43	44	41
Cthe_1665	72	56	68	64	157	100	147	98
Cthe_1666	0	0	0	0	0	0	0	0
Cthe_1667	1	0	0	0	2	0	1	0
Cthe_1668	0	2	3	0	1	0	0	2
Cthe_1669	1	1	0	0	2	2	3	4
Cthe_1670	1	2	0	2	3	4	1	1
Cthe_1671	7	2	7	5	13	11	16	8
Cthe_1672	3	0	0	2	0	1	0	0
Cthe_1673	0	0	0	0	0	0	0	0
Cthe_1675	1	1	1	1	0	2	1	1
Cthe_1677	16	8	7	8	2	4	1	3
Cthe_1678	24	23	26	16	1	2	1	1
Cthe_1679	38	31	35	28	2	12	3	7
Cthe_1680	34	30	22	20	7	9	2	1
Cthe_1681	81	67	69	65	8	18	11	15
Cthe_1682	0	0	0	0	0	0	0	0
Cthe_1684	26	36	33	25	7	10	6	8
Cthe_1685	342	325	571	380	38	103	43	54
Cthe_1686	0	0	0	0	0	0	0	0
Cthe_1688	151	108	114	107	183	157	193	188
Cthe_1689	41	35	56	27	86	63	83	71
Cthe_1690	105	74	142	103	401	359	499	388
Cthe_1691	2	0	0	2	0	1	2	1
Cthe_1693	26	19	20	20	41	28	21	20
Cthe_1694	33	30	19	24	5	21	11	13
Cthe_1695	39	23	45	27	20	12	14	13
Cthe_1696	1777	1738	2733	1391	214	222	232	201
Cthe_1697	1054	963	1461	814	213	129	179	131
Cthe_1698	1843	1520	2757	1491	247	160	209	160
Cthe_1699	3	2	5	5	4	2	6	3
Cthe_1700	113	127	202	149	30	51	22	30
Cthe_1701	7	5	12	8	7	4	5	7
Cthe_1702	7	5	4	5	0	0	0	1
Cthe_1703	8	9	9	10	3	3	5	1
Cthe_1704	6	11	3	6	0	2	3	0
Cthe_1705	29	54	58	57	10	16	14	14
Cthe_1706	21	30	18	18	5	7	9	5
Cthe_1707	44	29	42	32	10	7	5	4
Cthe_1708	10	15	18	13	3	6	2	2
Cthe_1709	14	8	10	19	9	15	10	9
Cthe_1710	7	4	3	6	2	2	1	3
Cthe_1711	25	32	36	20	38	25	39	26
Cthe_1712	2	2	5	0	2	2	5	5
Cthe_1713	14	14	19	18	12	17	13	7
Cthe_1714	8	1	4	7	4	4	3	1
Cthe_1715	16	10	8	6	2	2	5	7
Cthe_1716	8	4	2	0	4	0	1	0
Cthe_1717	8	3	10	13	1	5	3	0
Cthe_1718	11	12	11	16	2	3	4	0
Cthe_1719	16	11	13	14	8	6	5	2
Cthe_1720	4	10	6	6	3	4	3	6
Cthe_1721	13	11	9	11	4	4	2	2
Cthe_1722	30	30	30	30	12	8	17	9
Cthe_1723	7	5	11	12	6	4	5	3
Cthe_1724	46	43	76	59	23	15	13	18
Cthe_1725	30	31	41	33	8	11	6	10
Cthe_1726	3	5	7	13	4	1	6	5
Cthe_1727	24	27	23	11	11	13	11	8
Cthe_1728	49	46	39	35	22	21	11	16
Cthe_1729	17	13	26	16	14	12	9	13
Cthe_1730	6	6	6	9	13	5	12	11
Cthe_1731	6	6	3	3	12	10	17	13
Cthe_1732	26	20	33	13	7	3	8	3
Cthe_1733	39	49	49	68	5	12	11	6
Cthe_1734	233	256	369	310	44	62	36	44
Cthe_1735	23	31	36	30	88	55	58	45
Cthe_1736	2	1	5	6	2	3	3	2
Cthe_1737	13	11	22	22	15	19	13	9
Cthe_1738	3	1	3	3	1	2	1	0
Cthe_1739	8	7	7	11	8	5	4	3
Cthe_1740	12	9	12	8	5	4	2	3
Cthe_1741	2	2	1	3	3	4	0	1
Cthe_1742	4	5	4	5	1	1	2	1
Cthe_1743	286	316	353	276	293	233	376	241
Cthe_1744	60	60	71	47	73	46	83	50
Cthe_1745	172	226	200	176	233	285	323	217
Cthe_1746	72	67	71	41	151	128	193	111
Cthe_1747	14	5	21	15	28	29	17	27
Cthe_1748	94	105	148	144	434	376	367	440
Cthe_1749	74	60	101	54	307	194	269	268
Cthe_1750	5	5	12	9	32	21	30	29
Cthe_1751	67	49	31	40	121	89	114	111
Cthe_1752	126	111	96	82	112	108	95	105
Cthe_1753	45	32	39	32	54	56	53	46
Cthe_1754	31	24	28	27	93	87	91	92
Cthe_1756	415	416	542	640	1767	1471	1364	1417
Cthe_1757	40	45	43	41	448	400	602	562
Cthe_1758	7	15	13	13	128	123	133	136
Cthe_1759	13	9	5	15	4	2	2	6
Cthe_1760	165	138	184	156	987	814	787	867
Cthe_1761	360	247	318	247	693	450	503	497
Cthe_1762	257	140	246	204	643	421	430	503
Cthe_1763	156	126	156	181	434	324	337	399
Cthe_1764	738	529	795	593	1354	922	972	1092
Cthe_1765	288	205	300	195	728	533	575	544
Cthe_1766	79	69	103	62	579	355	463	483
Cthe_1767	163	115	130	111	1591	1009	1177	1139
Cthe_1768	113	87	78	84	1444	1279	1262	1277
Cthe_1769	12	20	11	20	14	16	13	18
Cthe_1770	215	218	255	201	204	132	262	170
Cthe_1771	256	273	382	313	1567	907	1356	961
Cthe_1772	76	64	65	54	113	92	94	107
Cthe_1773	272	224	257	193	430	412	352	408
Cthe_1774	50	37	34	37	130	97	142	146
Cthe_1775	32	17	21	24	174	139	140	149
Cthe_1776	116	94	92	115	393	486	333	407
Cthe_1777	234	177	172	172	1054	844	837	823
Cthe_1778	975	895	946	980	3696	3098	4188	3950
Cthe_1779	6	5	13	13	37	35	60	44
Cthe_1780	14	14	9	13	46	49	50	63
Cthe_1781	11	5	9	5	54	66	82	86
Cthe_1782	317	283	228	263	1766	1897	2275	2317
Cthe_1783	101	92	137	87	1325	1353	1528	1319
Cthe_1784	1025	968	1102	772	900	676	844	871
Cthe_1785	327	294	393	328	336	392	436	500
Cthe_1786	231	159	252	212	218	207	202	206
Cthe_1787	408	373	521	534	420	544	360	449
Cthe_1788	26	17	22	27	10	13	10	17
Cthe_1789	8071	6509	8283	6482	831	844	722	750
Cthe_1790	1609	1188	1723	1089	339	337	341	370
Cthe_1791	647	527	504	439	212	155	271	204
Cthe_1792	390	285	268	215	133	85	176	118
Cthe_1793	157	161	175	153	21	65	19	19
Cthe_1794	2014	1804	2419	2336	1056	1193	979	1088
Cthe_1795	570	515	513	578	3891	2858	3549	3203
Cthe_1796	406	297	358	346	2644	1873	2105	2239
Cthe_1797	218	172	184	202	1637	1056	1186	1304
Cthe_1798	282	200	244	162	773	845	971	1090
Cthe_1799	70	60	58	60	722	518	730	711
Cthe_1800	49	40	31	81	22	44	30	61
Cthe_1801	28	24	21	20	33	27	45	37
Cthe_1802	50	35	66	41	80	50	85	73
Cthe_1803	94	72	124	126	244	161	224	181
Cthe_1804	101	87	73	176	125	134	139	182
Cthe_1805	57	41	38	27	443	368	389	428
Cthe_1806	1930	1699	1747	1626	1551	2491	1379	2068
Cthe_1807	34707	20891	14626	9158	842	872	588	820
Cthe_1808	166	115	77	55	59	44	36	49
Cthe_1809	12607	9364	6174	3917	2211	999	1385	1194
Cthe_1810	240	234	213	165	108	66	92	69
Cthe_1811	10	6	3	3	16	12	18	18
Cthe_1812	7	5	3	3	4	2	3	7
Cthe_1813	6	3	4	3	1	5	7	11
Cthe_1814	7	13	8	8	7	4	4	4
Cthe_1815	6	3	4	4	3	5	4	3
Cthe_1816	34	19	32	29	18	31	31	21
Cthe_1817	8	7	3	4	1	9	3	7
Cthe_1818	7	1	5	4	6	3	3	7
Cthe_1819	12	6	12	3	5	5	8	3
Cthe_1820	5	10	8	4	4	5	2	4
Cthe_1821	24	15	18	8	11	15	8	15
Cthe_1822	10	3	2	7	5	7	5	6
Cthe_1823	11	5	5	5	6	6	4	8
Cthe_1824	22	18	22	14	19	9	12	19
Cthe_1825	45	34	34	41	55	67	62	69
Cthe_1826	54	48	38	39	225	154	216	192
Cthe_1827	117	111	150	120	276	210	318	295
Cthe_1828	37	28	37	42	118	85	121	107
Cthe_1829	154	141	226	163	286	275	361	390
Cthe_1830	220	201	271	197	126	106	134	159
Cthe_1831	119	120	177	128	137	145	188	161
Cthe_1832	223	206	298	252	459	450	527	512
Cthe_1833	150	111	179	134	236	201	253	273
Cthe_1834	123	164	244	248	363	359	392	415
Cthe_1835	204	185	276	242	718	757	799	877
Cthe_1836	3548	2380	941	685	570	285	471	328
Cthe_1837	419	346	465	306	801	622	817	734
Cthe_1838	2197	2140	2512	2489	7145	6129	7158	6377
Cthe_1839	793	752	874	718	594	570	528	602
Cthe_1840	976	861	1025	734	1337	1198	1390	1243
Cthe_1841	376	362	305	255	223	273	232	255
Cthe_1842	687	548	522	371	324	315	268	268
Cthe_1843	602	481	493	418	159	188	146	140
Cthe_1844	358	328	386	238	522	489	544	506
Cthe_1845	1975	1850	1993	1583	1466	1349	1302	1355
Cthe_1846	1350	1010	997	722	75	68	67	98
Cthe_1847	508	531	462	387	26	25	25	37
Cthe_1848	9999	7320	8404	6481	147	364	172	231
Cthe_1849	83	72	86	45	51	50	49	37
Cthe_1850	13	9	18	11	17	20	12	9
Cthe_1851	284	193	273	176	590	311	508	372
Cthe_1852	129	97	122	125	838	489	581	609
Cthe_1853	52	59	64	61	392	267	416	371
Cthe_1854	6	2	7	8	24	39	35	34
Cthe_1855	10	17	12	14	93	78	105	117
Cthe_1856	12	38	32	47	47	34	38	42
Cthe_1857	93	109	149	185	457	373	438	458
Cthe_1858	205	123	242	156	1056	749	911	929
Cthe_1859	107	75	138	125	565	441	618	616
Cthe_1860	47	25	53	33	369	240	284	321
Cthe_1861	218	202	301	244	983	626	808	801
Cthe_1862	919	634	706	578	5900	4873	5234	6006
Cthe_1863	17	19	21	25	2120	888	1561	1275
Cthe_1864	19	11	19	22	1479	460	881	646
Cthe_1865	440	447	572	413	3662	2014	3081	2835
Cthe_1866	112	99	92	88	3798	1714	1841	1694
Cthe_1867	133	114	106	94	3102	1669	1573	1545
Cthe_1868	330	217	279	206	7145	3831	3470	3461
Cthe_1869	313	273	314	276	3601	1951	1966	1773
Cthe_1870	73	48	83	66	876	381	479	382
Cthe_1871	79	55	55	40	67	52	39	48
Cthe_1872	124	94	109	94	145	114	95	104
Cthe_1873	101	71	98	83	197	149	161	177
Cthe_1874	0	0	0	0	0	0	0	0
Cthe_1875	11	9	12	10	5	6	4	3
Cthe_1876	10	11	5	7	6	7	3	5
Cthe_1877	8	6	2	5	6	9	9	8
Cthe_1878	59	39	39	33	43	32	61	45
Cthe_1879	16	18	14	18	26	14	24	22
Cthe_1880	0	0	0	0	0	0	0	0
Cthe_1882	8	1	1	1	1	0	1	0
Cthe_1883	63	98	124	83	43	55	66	48
Cthe_1884	0	0	0	0	0	0	0	0
Cthe_1885	5	4	10	6	1	1	5	2
Cthe_1886	8	10	6	13	2	5	6	5
Cthe_1888	9	4	8	4	9	6	7	8
Cthe_1889	0	0	0	2	0	2	0	0
Cthe_1890	198	120	215	79	32	50	30	38
Cthe_1891	109	83	126	50	15	16	15	16
Cthe_1892	17	5	9	3	2	5	4	3
Cthe_1893	83	57	75	40	25	37	24	30
Cthe_1894	123	89	74	60	33	24	25	33
Cthe_1895	152	73	128	45	56	42	43	37
Cthe_1896	21	10	25	19	118	108	177	168
Cthe_1897	2	4	6	3	4	3	3	6
Cthe_1899	63	47	105	69	476	406	519	598
Cthe_1900	1	4	3	4	4	0	2	0
Cthe_1901	7	5	7	4	6	11	4	6
Cthe_1902	9	13	15	12	10	7	11	7
Cthe_1903	4	4	3	0	3	1	4	1
Cthe_1904	69	37	51	57	11	19	12	19
Cthe_1905	52	36	45	37	2	8	5	3
Cthe_1906	78	48	53	27	5	14	13	10
Cthe_1907	509	425	326	258	15	32	13	18
Cthe_1908	237	235	272	228	413	405	403	451
Cthe_1909	114	114	159	158	428	402	471	538
Cthe_1910	43	66	63	49	333	244	313	336
Cthe_1911	599	549	736	807	3791	3648	3472	4320
Cthe_1912	1936	2036	3057	2958	8531	7233	8299	8565
Cthe_1913	53	50	63	58	218	240	255	322
Cthe_1914	454	389	592	415	261	195	306	293
Cthe_1915	2878	2470	2042	1069	90	121	119	108
Cthe_1916	181	151	224	113	110	130	157	144
Cthe_1917	132	103	113	161	195	162	132	198
Cthe_1918	402	455	522	455	775	764	706	881
Cthe_1919	23	26	52	37	98	58	87	100
Cthe_1920	63	84	133	222	18	16	22	34
Cthe_1921	29	24	40	28	61	36	75	51
Cthe_1922	27	35	38	22	87	48	60	35
Cthe_1923	322	312	612	537	1527	1441	1132	1576
Cthe_1924	12	6	11	15	11	3	5	16
Cthe_1925	25	25	48	34	33	29	41	27
Cthe_1926	53	31	45	39	43	34	33	24
Cthe_1927	15	17	29	17	27	22	31	23
Cthe_1928	33	24	47	37	73	70	65	67
Cthe_1929	26	44	46	44	106	99	109	78
Cthe_1930	235	149	218	142	265	248	186	236
Cthe_1931	262	209	230	210	620	647	654	766
Cthe_1932	55	33	36	35	43	30	50	38
Cthe_1933	259	298	376	276	1221	1344	1513	1480
Cthe_1934	24	24	19	18	24	16	22	33
Cthe_1935	1104	822	858	586	1043	744	888	832
Cthe_1936	110	58	113	54	138	110	96	124
Cthe_1937	531	316	426	273	573	555	457	539
Cthe_1938	377	286	313	234	370	335	269	341
Cthe_1939	450	332	459	340	756	575	654	612
Cthe_1940	283	178	219	190	379	267	354	380
Cthe_1941	26	11	11	15	47	16	42	40
Cthe_1942	3186	2641	3421	3027	237	329	266	435
Cthe_1943	7162	7403	7652	7497	308	932	434	434
Cthe_1944	381	437	416	412	443	290	447	442
Cthe_1945	1772	1358	1498	1338	503	407	429	509
Cthe_1946	4063	2972	3534	3172	863	822	816	947
Cthe_1947	2435	2141	3157	2656	267	296	257	326
Cthe_1948	1749	1638	2053	1525	171	487	226	216
Cthe_1950	88	115	118	406	19	44	42	122
Cthe_1951	82	129	132	404	35	71	55	120
Cthe_1952	33	77	74	235	15	25	38	96
Cthe_1953	23	31	39	42	20	18	21	32
Cthe_1954	27	20	28	24	74	48	93	87
Cthe_1955	85	71	112	111	538	493	522	560
Cthe_1956	1765	1418	1465	1240	661	817	653	749
Cthe_1957	1216	937	1081	979	371	453	371	487
Cthe_1958	40	51	42	42	15	24	23	26
Cthe_1959	26	17	39	28	30	37	40	42
Cthe_1960	751	806	836	997	2510	2725	2711	2931
Cthe_1961	2112	1769	2374	1906	633	661	596	611
Cthe_1962	136	103	135	124	163	127	172	152
Cthe_1963	1072	932	1247	1081	611	562	523	587
Cthe_1964	77161	67825	70210	65884	1573	2497	1427	2494
Cthe_1965	60746	59196	55222	53765	1696	4409	2133	2734
Cthe_1966	24	19	34	27	70	57	85	65
Cthe_1967	114	127	162	117	197	207	269	279
Cthe_1968	192	182	340	266	341	339	470	489
Cthe_1969	264	255	389	412	258	236	285	367
Cthe_1970	379	381	522	551	346	304	447	435
Cthe_1971	324	333	546	444	300	259	379	391
Cthe_1972	34	50	64	57	66	30	64	62
Cthe_1973	363	404	663	582	371	358	470	479
Cthe_1974	129	94	193	163	184	154	240	202
Cthe_1975	0	0	1	0	0	0	0	1
Cthe_1977	112	74	87	52	17	27	20	35
Cthe_1978	21	12	3	6	2	3	3	7
Cthe_1979	308	273	263	238	115	130	113	148
Cthe_1980	0	0	1	1	0	0	0	0
Cthe_1981	26	33	40	35	49	38	67	47
Cthe_1982	0	0	2	0	8	5	5	4
Cthe_1983	4	1	1	2	2	0	1	2
Cthe_1984	0	0	3	0	0	0	0	0
Cthe_1985	3	1	3	1	0	0	0	1
Cthe_1986	2	1	4	3	4	1	4	1
Cthe_1987	718	645	858	581	275	304	332	235
Cthe_1988	0	0	0	0	0	0	0	0
Cthe_1989	213	173	206	140	114	135	117	131
Cthe_1990	0	0	1	0	0	0	1	1
Cthe_1991	54	54	58	70	4	2	3	5
Cthe_1992	2	0	1	0	0	0	0	0
Cthe_1995	0	0	1	1	0	0	1	0
Cthe_1996	1	0	0	1	0	0	0	0
Cthe_1997	0	0	1	2	0	0	1	0
Cthe_1998	18	21	20	18	21	13	7	4
Cthe_1999	0	1	2	0	0	0	0	0
Cthe_2000	0	0	0	0	1	1	2	0
Cthe_2002	16	14	17	12	30	32	38	30
Cthe_2003	3	2	6	6	7	6	8	4
Cthe_2004	0	1	0	0	0	0	0	0
Cthe_2005	0	1	0	0	0	1	0	1
Cthe_2006	29	14	15	17	22	12	18	22
Cthe_2007	5	14	4	10	8	6	11	10
Cthe_2008	4	12	12	6	17	2	15	10
Cthe_2009	15	8	13	14	9	10	5	10
Cthe_2010	84	82	110	86	51	63	44	43
Cthe_2011	159	119	153	132	181	164	151	157
Cthe_2012	0	0	0	0	0	0	0	0
Cthe_2015	35	29	46	35	14	19	29	22
Cthe_2016	31	29	39	31	18	23	17	18
Cthe_2017	1	1	0	0	0	0	0	0
Cthe_2018	761	903	854	710	400	432	444	481
Cthe_2019	100	116	100	95	97	72	81	95
Cthe_2020	0	3	2	4	0	2	1	2
Cthe_2021	686	547	896	660	322	381	474	344
Cthe_2022	0	0	0	0	0	0	0	0
Cthe_2023	1	3	5	2	10	7	8	9
Cthe_2024	9	15	22	16	8	12	18	13
Cthe_2025	84	87	107	82	10	37	22	13
Cthe_2026	4	6	7	5	2	5	3	4
Cthe_2027	6	5	6	2	6	6	3	3
Cthe_2028	1	0	1	0	0	1	2	1
Cthe_2029	49	43	52	31	60	35	32	38
Cthe_2030	103	100	89	102	139	168	135	161
Cthe_2031	23	25	35	17	161	123	184	168
Cthe_2032	485	388	634	569	713	795	745	860
Cthe_2033	15	22	30	22	27	25	21	24
Cthe_2034	330	280	480	312	197	201	178	183
Cthe_2035	12	6	20	8	2	8	8	10
Cthe_2036	12	6	17	13	37	41	35	33
Cthe_2037	9	15	16	28	12	10	9	13
Cthe_2038	87	86	86	92	51	60	56	66
Cthe_2039	114	97	114	80	153	176	153	178
Cthe_2040	74	57	66	46	224	202	160	209
Cthe_2041	3	3	0	3	1	2	1	0
Cthe_2043	40	33	33	19	4	7	9	5
Cthe_2044	14	16	10	15	3	6	5	3
Cthe_2045	14	9	11	8	0	4	2	6
Cthe_2046	96	85	105	83	105	76	126	90
Cthe_2047	171	154	153	127	138	141	184	194
Cthe_2048	33	42	41	50	55	33	55	64
Cthe_2049	40	47	58	46	59	82	92	73
Cthe_2050	82	103	120	89	112	103	139	163
[truncated: 1,371 more rows]

## Sheet: FPKM
Locus_tag	FPKM PL1	FPKM PL2	FPKM PL3	FPKM PL4	FPKM SS1	FPKM SS2	FPKM SS3	FPKM SS4
Cthe_0001	33.3834	32.1368	32.5541	33.7104	261.032	327.477	323.826	325.525
Cthe_0002	32.216	17.9186	26.314	16.0171	70.9041	65.2116	57.8819	64.6953
Cthe_0003	26.4003	16.0017	22.3053	22.098	63.082	55.4621	61.7334	53.0752
Cthe_0004	19.4828	18.3651	21.797	20.1898	13.3255	13.3496	19.0714	14.2868
Cthe_0005	16.429	19.0807	18.9229	18.1119	18.9023	24.0487	15.9897	27.1388
Cthe_0006	25.4898	11.3767	14.9391	11.4958	12.1543	15.7728	18.1259	17.7995
Cthe_0007	13.634	10.2265	17.7484	8.45472	51.8462	58.9678	81.8896	65.4539
Cthe_0008	7.51958	0	5.9665	3.31594	15.7765	13.6488	15.1249	21.5637
Cthe_0009	66.211	60.8406	74.8881	68.1876	164.626	150.785	175.639	150.785
Cthe_0010	19.2757	22.3443	14.3386	13.2814	72.036	68.3346	43.0791	56.7568
Cthe_0015	276.189	227.803	164.02	147.17	19.7492	26.6965	21.2764	21.0341
Cthe_0016	11501.5	12580.4	22884.7	17681.6	546.076	2807.48	853.999	974.018
Cthe_0017	423.449	370.442	527.646	446.926	146.619	141.955	144.462	157.135
Cthe_0018	216.966	178.324	296.966	189.759	150.218	137.836	161.632	140.733
Cthe_0019	312.076	424.079	367.562	572.895	222.148	194.402	235.081	211.177
Cthe_0020	4.72123	4.63583	1.87306	3.12292	2.47635	4.82036	9.49632	3.38474
Cthe_0021	3.71267	2.70037	1.22744	2.72865	2.59645	7.01966	1.3829	3.80239
Cthe_0022	3.5057	4.67471	3.86339	2.14712	3.67756	4.86079	6.52906	1.99468
Cthe_0023	4.09701	2.55422	4.64403	3.87145	4.29786	5.31179	6.54027	5.39489
Cthe_0024	4.80334	4.65823	3.7054	3.53025	0.559869	7.26547	3.57832	5.46603
Cthe_0025	6.28512	3.60902	6.56185	3.28213	3.12312	4.87849	2.21788	3.3879
Cthe_0028	8.54403	4.41551	4.90612	4.9575	31.606	32.6491	34.6725	45.5948
Cthe_0029	79.7311	71.4541	74.137	61.9998	96.3353	139.713	112.165	113.738
Cthe_0030	26.2275	32.104	29.8199	32.4402	34.8948	39.9132	48.6081	36.0335
Cthe_0031	9.47733	7.95375	9.39987	8.03704	19.8839	23.157	13.849	17.1728
Cthe_0032	144.816	175.333	186.595	198.927	140.622	166.029	139.197	148.315
Cthe_0033	22.8284	19.3301	24.8384	21.974	97.756	90.4478	82.43	90.2053
Cthe_0034	5.5136	11.2789	13.6713	8.35779	60.731	50.0388	48.5191	54.3509
Cthe_0035	21.2898	18.3004	27.5145	32.0055	4.73742	1.46376	2.88367	1.98221
Cthe_0036	6.69557	10.0443	9.13116	12.3024	6.4385	4.43084	3.74097	4.57159
Cthe_0037	27.5905	48.6257	57.8876	121.667	14.4716	31.2998	28.4594	68.4697
Cthe_0038	1.76725	1.92809	10.5168	7.79311	0	0	0	0
Cthe_0039	7.52521	4.50231	5.29682	7.2256	3.56509	4.95691	3.25511	1.74031
Cthe_0040	29.3351	27.167	29.9412	25.5712	90.8885	100.224	110.539	110.744
Cthe_0041	6.27902	3.42524	3.11385	3.46111	13.1737	2.37439	9.35531	9.64616
Cthe_0042	10.2021	8.65715	8.61966	9.99749	145.075	109.307	117.381	94.038
Cthe_0043	103.761	132.331	117.875	141.807	131.943	156.793	130.982	141.135
Cthe_0044	5.67374	6.49962	9.00379	11.2589	13.6893	6.43652	9.51016	7.26357
Cthe_0045	49.9657	53.9007	95.2169	88.5058	349.828	271.952	381.428	344.988
Cthe_0046	75.6411	72.8057	132.874	131.755	334.325	322.456	386.936	396.642
Cthe_0047	1.12283	1.83752	2.2273	4.33245	14.1345	6.36889	17.5658	12.6496
Cthe_0048	3.36848	3.67505	4.45459	8.6649	28.8578	20.3804	29.4854	31.049
Cthe_0049	33.6178	44.9111	38.7868	91.519	82.7668	87.9494	114.232	122.965
Cthe_0050	3.7888	3.10022	3.75784	3.6548	9.43955	6.44726	4.76301	6.79065
Cthe_0051	16.9552	13.3818	13.5964	20.2828	5.67652	13.0959	4.03118	7.01988
Cthe_0052	242.062	305.419	331.681	334.866	557.812	678.533	684.494	688.687
Cthe_0053	95.447	94.9883	109.972	103.124	533.207	358.12	343.176	380.088
Cthe_0054	23.8607	19.694	25.1062	25.8474	107.74	115.806	114.999	123.674
Cthe_0055	60.1623	65.6377	79.0005	144.794	28.4447	35.5672	43.5563	62.4841
Cthe_0056	53.389	51.2569	70.5928	75.1854	221.488	208.59	230.564	235.828
Cthe_0057	2.87457	13.3288	6.41493	13.4684	4.52325	13.8594	2.40914	16.1923
Cthe_0058	57.8051	61.779	69.0332	46.8194	103.334	98.3646	116.006	100.885
Cthe_0059	105.457	98.0856	96.265	85.0517	79.2994	76.5807	75.0859	78.0576
Cthe_0060	132.733	147.769	180.009	147.325	398.777	323.692	449.004	376.381
Cthe_0061	127.635	71.4343	81.3807	79.4919	232.138	119.409	143.552	131.569
Cthe_0062	17.3114	16.7884	23.1316	26.5065	123.085	75.0089	114.186	102.931
Cthe_0063	33629.9	28256.4	25044.8	24590	770.852	2013.29	1125.65	1303.83
Cthe_0064	3535.12	2979.33	2608.58	2759.65	60.3037	178.395	80.6944	134.779
Cthe_0065	223.06	137.807	121.281	145.176	2.81922	6.09755	10.5109	19.267
Cthe_0066	663.145	432.017	412.616	409.192	7.0066	31.3909	10.6623	51.793
Cthe_0067	442.28	368.393	334.902	332.194	295.727	237.367	298.915	225.843
Cthe_0068	61.6975	51.9038	56.7696	61.4616	476.449	265.633	467.654	373.802
Cthe_0069	59.106	50.9095	54.2152	46.5433	365.495	372.568	388.838	406.901
Cthe_0070	94.4856	71.4485	99.5301	97.3398	441.929	406.576	396.845	407.765
Cthe_0071	21.4511	22.3476	23.6753	32.0055	47.205	56.1718	47.7607	58.9708
Cthe_0072	90.8365	79.6917	71.518	56.7813	27.5063	36.1201	43.9506	36.4455
Cthe_0073	462.184	408.225	409.858	312.358	57.7663	76.886	74.6825	69.8944
Cthe_0075	54.4041	32.6789	29.708	23.5865	5.13	6.24117	12.2954	10.6429
Cthe_0076	3176.94	3701.74	3792.52	3243.66	1489.36	1431.82	1531.71	1346.45
Cthe_0077	1651.9	1537.01	1684.27	1473.36	757.591	581.162	727.497	698.346
Cthe_0078	496.357	438.888	1383.59	844.05	660.222	581.489	721.411	827.319
Cthe_0079	34.3944	9.62172	13.1205	23.3339	7.40115	9.00425	6.8984	4.51611
Cthe_0080	65.3349	77.0296	51.2136	36.0138	60.7997	56.1866	28.2613	32.3777
Cthe_0081	31.6609	30.019	29.9068	38.2283	390.253	271.091	326.417	284.114
Cthe_0082	4221.28	3320.81	2790.45	2238.76	181.662	243.409	160.326	171.655
Cthe_0083	23.5342	21.8394	17.9759	9.84118	32.9173	20.2538	30.2278	26.5964
Cthe_0084	89.1698	108.196	57.8586	103.816	81.3023	53.8878	98.7113	78.5223
Cthe_0085	2789.77	4114.69	3735.63	5145.72	1304.96	1310.94	1176.46	1178.35
Cthe_0086	20.0375	14.5741	14.2683	16.4259	2.15588	4.66283	2.29649	5.26198
Cthe_0087	73.1823	61.7341	77.8222	78.1836	402.053	379.157	460.314	454.342
Cthe_0088	71.9937	47.0306	63.4714	67.6102	259.203	212.248	232.905	237.586
Cthe_0089	115.782	118.856	126.842	123.581	455.47	468.674	449.304	526.067
Cthe_0090	13.7112	6.54459	22.0986	6.61312	74.6137	54.4408	47.8797	57.9255
Cthe_0091	47.1463	39.7998	47.6073	46.3313	118.385	133.349	113.472	125.63
Cthe_0092	23.9394	22.4906	27.0414	25.6585	102.545	104.105	92.1422	98.0717
Cthe_0093	131.713	146.178	134.578	140.824	879.048	785.102	780.955	844.846
Cthe_0094	124.74	176.223	188.754	220.382	897.536	792.821	795.242	715.756
Cthe_0095	81.6379	62.7239	76.409	73.5216	435.438	272.622	372.614	332.088
Cthe_0096	44.9002	41.4502	39.3948	201.806	72.4637	78.364	48.2439	122.038
Cthe_0097	37.3728	32.8458	44.7897	61.8016	13.6128	18.2543	17.9809	31.8966
Cthe_0098	10.6668	14.0877	7.79554	10.5217	10.6008	5.732	6.90084	7.47475
Cthe_0099	11.9385	12.4588	11.3261	7.43908	136.673	100.104	155.448	110.043
Cthe_0100	69.1148	77.306	85.2553	78.1155	270.516	222.701	213.524	237.933
Cthe_0101	142.588	157.684	169.553	174.327	662.301	421.362	546.165	488.636
Cthe_0102	15.9241	8.309	15.7939	12.9757	92.2393	57.3365	98.2557	85.0901
Cthe_0103	20.8553	18.9612	17.2374	29.3782	125.189	126.182	154.07	130.529
Cthe_0104	2811.21	2404.87	1608.47	1575.15	251.471	424.125	236.413	264.17
Cthe_0105	915.981	723.639	583.003	487.732	77.7135	76.9723	71.951	58.854
Cthe_0106	1643.62	1302.88	953.212	891.671	189.274	206.346	195.076	210.278
Cthe_0107	794.577	548.572	434.072	422.438	126.509	141.223	139.108	145.425
Cthe_0108	195.561	256.649	252.292	244.495	173.93	205.776	167.064	145.136
Cthe_0109	35.8188	25.0104	31.263	11.0566	12.0239	4.87612	3.20205	7.3369
Cthe_0110	62.7114	55.4608	43.8219	48.1852	256.166	294.271	252.701	223.335
Cthe_0111	40.0934	21.8712	25.4749	25.5533	153.121	149.243	123.906	132.811
Cthe_0112	42.0998	35.6644	37.8258	52.4187	136.128	129.232	112.906	141.526
Cthe_0113	24.9152	16.4229	21.6226	32.0453	75.1428	72.4285	78.8839	76.5519
Cthe_0114	21.6933	25.5461	21.516	31.1281	63.2135	66.798	55.4084	74.4114
Cthe_0115	30.7532	20.5319	23.673	30.6143	112.913	127.834	97.966	110.002
Cthe_0116	67.8387	53.5412	73.4878	56.2235	172.107	141.91	145.698	139.449
Cthe_0117	81.8197	65.5834	99.3685	88.3601	273.257	238.679	337.728	307.826
Cthe_0118	14.9135	8.87496	8.06813	8.9679	18.4891	35.3749	40.905	33.3248
Cthe_0119	3.03463	11.0361	9.02948	14.4971	10.6113	12.6229	30.5193	29.0077
Cthe_0120	6.75136	11.3835	14.0011	8.11958	19.3155	15.318	19.8895	19.4864
Cthe_0121	1.76725	1.92809	1.7528	1.94828	0	4.00967	3.94961	1.80996
Cthe_0122	3.07573	1.11855	4.06746	3.3908	1.07551	3.48923	1.14566	5.25011
Cthe_0123	4.13311	5.51133	2.27741	3.54394	1.44524	2.60487	3.07902	0.940666
Cthe_0124	14.0337	5.56763	5.06147	8.43889	1.33834	2.89462	0	1.30663
Cthe_0125	65.3442	29.9248	43.2068	41.7997	5.92388	10.0669	9.01466	6.60972
Cthe_0126	14.6826	9.61136	14.5626	7.55378	2.05366	1.11044	2.18761	1.0025
Cthe_0127	5.51639	17.0523	14.5901	5.06789	102.234	102.214	111.984	112.053
Cthe_0128	0	0	0.4051	0.450277	2.14231	2.31674	0.456408	0.836618
Cthe_0129	68.2621	73.8215	97.3991	112.552	343.282	298.889	319.838	313.07
Cthe_0130	99.7094	99.1996	201.274	172.875	230.391	243.171	234.129	255.073
Cthe_0131	55.6142	133.487	123.19	206.414	204.192	294.425	461.952	448.072
Cthe_0132	20.147	21.0249	31.2767	28.4877	70.7552	104.34	79.2855	104.067
Cthe_0133	16.5269	12.3546	17.9096	17.8824	76.7327	80.5502	72.8456	73.6607
Cthe_0134	14.9679	14.2889	17.6291	15.9855	49.0679	65.7983	74.221	71.3787
Cthe_0135	33.3053	30.5802	30.1985	27.9315	112.021	150.57	122.152	138.467
Cthe_0136	60.1401	32.8068	40.387	44.2004	106.462	154.218	180.609	164.249
Cthe_0137	381.334	349.807	349.226	465.509	5364.53	4294.88	4947.12	4374.34
Cthe_0138	315.986	310.686	317.18	373.957	3562.78	3093.19	3238.72	3095.86
Cthe_0139	257.47	309.781	212.407	322.31	2512.87	1840.54	2277.48	2217.98
Cthe_0140	5110.22	4744.39	6071.82	5587.37	730.348	715.299	649.037	585.767
Cthe_0141	0	0	0	0.450277	0	0.463348	0.912815	0
Cthe_0142	8.60089	6.05399	5.22843	9.78781	30.8513	31.7896	47.4352	51.1476
Cthe_0143	1499.4	1531.5	1756.87	1879.29	1784.21	1875.63	1759.76	1783.05
Cthe_0144	475.897	377.068	550.974	506.692	2482.85	1174.18	2303.07	2133.06
Cthe_0145	277.785	380.407	320.48	247.173	607.883	532.075	810.567	785.115
Cthe_0146	237.582	201.652	281.024	258.614	232.041	257.282	263.922	262.765
Cthe_0147	212.865	179.353	165.138	134.761	110.545	154.214	177.81	169.443
Cthe_0148	0	0	0	0	0	0.842589	0.414984	0.760686
Cthe_0149	58.3192	59.7707	70.1122	66.2415	435.663	322.779	398.911	345.702
Cthe_0150	22.9878	23.5599	22.7999	16.895	89.1515	82.9763	93.0204	91.6763
Cthe_0151	3070.74	4935.15	3979.71	4841.4	2094.97	1757.89	3017.16	2214.64
Cthe_0152	367.375	411.275	356.761	367.996	275.203	251.909	307.624	325.661
Cthe_0153	139.995	106.099	104.933	91.8946	110.985	113.96	109.864	137.906
Cthe_0154	814.397	996.164	708.326	813.218	1881.15	2402.1	2455.37	2625.74
Cthe_0155	35.5298	51.8403	52.2223	58.5181	201.626	174.823	219.083	241.129
Cthe_0156	84.3729	86.3995	121.61	88.1202	345.755	344.802	384.572	347.417
Cthe_0157	24.3602	20.6712	23.0873	22.6781	83.4779	75.5363	88.3179	85.3809
Cthe_0158	91.5666	97.9089	105.904	96.9219	224.343	240.539	270.929	271.369
Cthe_0159	4.90125	2.67366	3.6459	4.50277	7.7123	8.34027	5.47689	8.36618
Cthe_0160	1012.05	1292.17	824.173	1107.67	2524.72	2327.71	2645.33	2554.64
Cthe_0161	352.957	294.986	340.825	306.885	1792.62	1618.26	1869.36	1870.19
Cthe_0162	960.645	998.167	957.655	839.315	3792.74	2946.89	4443.59	3957.2
Cthe_0163	109.446	98.0147	74.607	83.7133	246.078	302.918	254.958	260.329
Cthe_0164	123.726	158.908	152.228	184.744	267.797	227.418	327.266	274.284
Cthe_0165	24.4623	35.5848	33.1585	36.8564	103.501	70.3025	132.121	75.9955
Cthe_0166	24.045	28.4195	23.186	18.4084	26.6251	35.6124	50.0062	49.2522
Cthe_0167	6.17096	1.34652	13.4652	8.16371	9.06289	4.20035	11.0332	7.58412
Cthe_0168	8.69712	2.10859	6.70914	5.32668	7.09605	3.28879	4.31936	4.9485
Cthe_0169	2.51857	3.20576	2.91432	0.925522	1.76136	1.42859	0.938124	0.859814
Cthe_0170	4.80109	3.14283	2.85711	8.46863	1.00729	1.08931	1.07299	0.983424
Cthe_0171	11.4021	29.0262	16.9633	43.9952	3.98702	2.15583	6.37061	21.409
Cthe_0172	1.87679	10.238	3.7229	10.3452	0	2.1291	0	1.92215
Cthe_0173	3.32126	3.1706	4.94118	5.94991	2.17755	1.88389	0.927834	2.97634
Cthe_0174	17.2839	24.8807	24.7616	29.6402	196.17	168.026	210.575	203.077
Cthe_0175	142.732	157.031	184.788	217.296	360.273	314.77	369.028	330.034
Cthe_0176	1253.54	935.823	1689.91	1090.11	1147.56	900.94	1220.96	976.835
Cthe_0177	11.5275	20.1226	22.8665	15.25	50.789	18.3081	25.7627	28.3346
Cthe_0178	52.4819	43.2138	45.8328	40.0275	797.429	432.49	443.716	410.733
Cthe_0179	60.4582	43.1594	38.8656	46.9028	1143.16	626.59	663.494	640.597
Cthe_0180	21.4062	15.2311	19.385	12.3125	150.355	130.922	134.161	129.635
Cthe_0181	29.1334	19.56	14.0772	20.5883	121.463	99.9979	87.6483	104.814
Cthe_0182	27.4707	28.9719	30.4249	30.2847	112.388	130.369	135.579	123.792
Cthe_0183	30.0011	34.5499	33.8886	27.5619	104.032	118.175	97.7801	134
Cthe_0184	2880.33	2461.87	1906.03	1458.54	1149.87	977.234	1103.86	938.331
Cthe_0185	141.393	132.846	180.758	185.962	154.687	147.73	132.499	138.927
Cthe_0186	97.3249	82.4312	92.2957	91.2944	252.554	181.11	233.252	218.59
Cthe_0187	103.082	113.31	122.995	173.453	173.587	146.836	149.4	157.964
Cthe_0188	128.044	111.507	124.15	137.362	228.888	200.626	207.886	219.348
Cthe_0189	253.25	281.263	397.828	376.158	367.478	332.887	402.462	413.906
Cthe_0190	226.839	310.73	356.477	573.23	122.153	184.424	146.174	181.469
Cthe_0191	140.875	182.893	204.577	223.217	43.6988	69.3101	50.2165	75.7597
Cthe_0192	0	0	0	0	0	0	0	0
Cthe_0193	20.7144	20.5071	31.5786	25.3737	14.4866	16.1014	8.57306	11.7861
Cthe_0194	72.3372	72.4518	77.6268	74.5178	75.8835	114.349	70.232	64.3693
Cthe_0195	64.3816	62.5784	90.5586	60.6527	67.5379	45.1502	57.5544	58.7443
Cthe_0196	6.94403	12.311	7.1025	9.32995	38.2434	25.6021	27.886	24.8915
Cthe_0197	2.4978	4.08769	2.47738	3.67155	3.49367	3.77814	3.72154	7.24813
Cthe_0198	14.7873	9.5482	5.68701	6.65392	4.11551	8.55886	5.39562	5.87244
Cthe_0199	8.98383	5.44526	1.98009	3.30137	1.04714	2.26481	1.11544	1.02233
Cthe_0200	361.507	391.6	438.799	383.943	28.9341	139.345	47.6704	51.224
Cthe_0201	1074.44	735.729	983.299	791.978	34.3149	88.4905	31.6325	46.3871
Cthe_0202	440.097	308.856	343.135	346.935	32.7964	52.2259	33.3999	48.5567
Cthe_0203	387.485	316.196	276.425	304.626	29.9863	34.2294	37.2658	39.8476
Cthe_0204	359.232	317.685	291.943	249.481	132.808	131.055	143.239	118.316
Cthe_0205	193.689	153.616	149.543	127.862	59.3736	67.629	56.5069	62.9557
Cthe_0206	73.0845	52.8613	43.8154	34.3381	29.2575	40.1848	29.1184	39.4061
Cthe_0207	57.2499	45.2094	32.4469	36.6665	42.8976	43.2977	38.9935	41.8811
Cthe_0208	38.4598	28.7665	30.6737	29.0677	27.8674	35.9838	29.242	30.0496
Cthe_0209	19.1701	33.7854	26.3262	19.5081	32.4852	6.69147	13.1825	12.0821
Cthe_0210	29.1088	41.0986	26.748	28.7871	220.936	132.574	207.124	151.254
Cthe_0211	66.4989	83.409	87.0432	77.7992	91.1137	82.1105	102.112	78.2987
Cthe_0212	139.625	140.076	170.001	169.851	566.015	486.113	414.987	436.559
Cthe_0213	35.8411	29.4875	37.8792	38.8647	184.293	215.296	245.556	229.27
Cthe_0214	35.2114	37.9298	21.2194	35.8701	180.948	166.86	163.862	192.181
Cthe_0215	48.3295	39.6498	35.8565	41.3236	232.536	206.788	207.943	226.636
Cthe_0216	14.2427	3.45309	15.6958	20.9355	33.202	32.3149	15.9154	35.6568
Cthe_0217	151.844	164.927	180.054	188.974	1250.94	1356.63	1410.59	1411.03
Cthe_0218	18.0321	25.8211	41.9173	29.8188	180.294	148.947	176.941	154.091
Cthe_0219	1.92043	2.09522	2.85711	1.05858	14.1021	11.9824	13.9489	10.8177
Cthe_0220	1.91841	3.13951	2.85409	7.93095	1.50934	3.26448	2.67965	2.45596
Cthe_0221	40.9293	51.8566	89.0465	87.3327	103.877	74.89	104.751	77.0758
Cthe_0222	18.3138	25.9748	32.6955	24.2278	38.4233	8.31037	26.6042	16.8808
Cthe_0223	21.8257	17.0087	38.1405	30.9362	29.4373	33.0133	27.8732	34.062
Cthe_0226	128.332	140.011	160.487	121.794	207.203	136.723	198.272	139.434
Cthe_0227	138.631	95.0705	209.521	160.11	303.321	298.062	249.337	265.033
Cthe_0228	74.907	58.9657	83.6992	57.4925	97.4781	93.5828	101.717	86.4284
Cthe_0229	32.0914	28.6905	28.7346	35.8701	33.1971	33.372	40.8411	45.1921
Cthe_0230	60.4335	40.3735	64.6925	57.2321	161.144	146.479	142.5	139.057
Cthe_0231	36.3482	29.6496	25.6064	29.5856	78.7548	97.8846	80.0956	94.2844
Cthe_0232	209.517	237.052	244.024	214.876	90.9802	153.796	97.9345	107.057
Cthe_0233	520.386	435.049	532.166	476.096	71.0636	184.265	76.5589	75.6869
Cthe_0234	168.861	145.073	175.312	190.51	336.583	409.996	259.879	345.883
Cthe_0235	8963.2	10470.5	8198.57	9752.91	441.233	1133.54	794.387	578.416
Cthe_0236	268.088	224.518	261.911	315.047	231.9	158.221	200.764	164.658
Cthe_0237	88.0558	44.2427	82.7395	66.4204	105.742	48.6327	37.5465	49.8385
Cthe_0238	11.9522	13.04	30.483	11.2942	26.8674	17.433	19.0799	8.7436
Cthe_0239	51.8243	44.6045	64.3938	65.5443	39.7167	62.0578	32.4945	40.9871
Cthe_0240	433.855	470.806	576.05	629.406	460.608	438.813	513.366	485.978
Cthe_0241	342.322	356.568	401.013	335.043	337.19	431.153	408.129	394.764
Cthe_0242	6.56771	3.85832	5.51188	6.68353	109.705	42.9847	79.6007	72.956
Cthe_0243	85.1593	104.597	100.931	93.2922	298.342	246.077	347.727	381.233
Cthe_0244	88.9967	80.9915	98.2421	96.934	47.3531	36.4044	30.5997	28.0454
Cthe_0245	557.789	621.699	1086.15	848.679	199.679	213.204	189.817	245.535
Cthe_0246	198.682	183.757	201.083	199.307	80.3112	101.5	66.9966	83.3206
Cthe_0247	11.3231	12.6282	15.2237	18.5858	71.0054	57.0907	75.3556	73.7039
Cthe_0248	1.4388	3.66276	2.85409	3.17238	10.5654	16.8665	13.9342	12.2798
Cthe_0249	38.2887	30.0439	37.2274	39.0918	223.385	191.718	202.757	187.184
Cthe_0250	64.5016	51.6339	57.5391	63.9559	179.769	216.489	180.833	189.582
Cthe_0251	59.9059	52.7519	55.1849	48.209	103.868	90.1424	101.306	110.327
Cthe_0252	25.6489	21.9561	21.5255	22.186	43.0501	58.1943	55.1179	59.812
Cthe_0253	23.4209	24.0494	15.4864	18.226	66.4812	73.9783	71.8438	76.1939
Cthe_0254	21.0144	25.1457	12.4384	16.8148	52.6227	59.2145	51.1313	56.2357
Cthe_0255	0	3.59941	0	2.42473	10.3827	4.99025	8.60212	13.5155
Cthe_0256	7.22274	4.40358	4.42464	2.81033	3.56557	5.54284	3.32337	3.48108
Cthe_0257	4.31733	9.42051	5.13845	5.23553	1.81159	6.36707	2.89463	2.653
Cthe_0258	84.4541	71.743	72.8938	88.1302	120.38	132.376	119.947	147.24
Cthe_0259	62.2168	92.4855	97.1906	90.8818	89.7421	99.696	101.679	91.5982
Cthe_0260	5.34836	5.60172	5.72902	3.77358	2.69307	3.15505	1.91248	2.19105
Cthe_0261	17.3883	27.318	15.8665	19.1695	99.9594	99.4191	103.37	105.427
Cthe_0262	413.85	474.091	554.827	597.756	587.559	591.237	595.705	551.726
Cthe_0263	4.89685	2.67126	3.64262	2.69923	5.13692	2.77759	2.73599	6.26899
Cthe_0264	0	2.33185	2.11986	3.53441	3.36317	3.63701	2.38835	1.09449
Cthe_0265	178.27	266.988	286.919	333.656	402.92	219.243	223.655	158.926
Cthe_0266	108.124	89.9731	163.284	111.455	185.837	108.454	99.3207	81.9581
Cthe_0267	45.9818	76.9714	51.8656	43.7343	47.5267	48.8394	43.0704	42.7069
Cthe_0268	91.1785	97.6116	98.3462	89.8384	117.169	97.6182	99.34	89.2966
Cthe_0269	1169.21	1404.26	1702.23	1921.42	2690.79	2721.48	2712.23	2648.78
Cthe_0270	225.53	245.033	279.143	340.922	194.315	184.977	148.697	171.156
Cthe_0271	482.63	577.927	637.761	655.354	781.561	551.967	613.854	604.808
Cthe_0272	63.7588	67.4146	35.132	24.2978	24.772	25.0031	22.4296	21.3635
Cthe_0273	82.3985	67.9639	64.032	60.8715	120.003	98.937	118.338	133.98
Cthe_0274	145.038	148.275	163.832	195.723	196.102	192.873	149.166	170.274
Cthe_0275	115.271	100.935	143.744	144.146	1113.93	965.526	1008.8	922.104
Cthe_0276	23.2064	26.8686	30.5324	21.4067	177.364	185.359	212.219	203.719
Cthe_0277	159.353	263.333	146.725	172.243	52.2732	65.3623	66.7033	76.5519
Cthe_0278	62.736	39.9267	33.0561	33.8608	55.5286	59.3086	47.4664	59.5672
Cthe_0279	2.37792	10.3774	14.1509	26.2151	34.923	8.09283	18.6004	24.3539
Cthe_0280	10.3223	9.65296	5.85027	11.3797	13.9222	10.0372	16.4781	19.6333
Cthe_0281	1.80949	0	0	0	0	0	0	0
Cthe_0282	18.898	15.8071	18.7436	24.6534	25.111	21.796	26.045	21.9354
Cthe_0283	609.094	677.087	614.105	623.902	120.244	220.352	117.905	128.692
Cthe_0284	14.3813	19.704	22.5567	18.8042	89.4657	75.5032	69.8875	69.8767
Cthe_0285	212.804	216.174	244.254	288.487	1479.44	1222.85	1458.72	1490.2
Cthe_0286	15.6861	14.0021	10.9612	12.9697	95.3646	93.0188	83.658	93.47
Cthe_0287	14.0872	14.9424	10.2203	13.3733	93.7299	89.3759	95.4707	93.3792
Cthe_0288	14.7435	15.1917	9.74869	10.8359	119.434	85.9513	89.2403	129.607
Cthe_0289	865.972	733.082	607.763	623.07	48.5141	140.123	54.047	70.2574
Cthe_0290	498.683	379.923	289.688	253.469	192.654	153.451	168.517	170.727
Cthe_0291	20.4627	25.237	21.1779	24.2752	2.33325	4.28949	0.497087	1.36678
Cthe_0292	1.11684	0.812326	0.738477	0.820832	0.781064	0.844661	0.416004	1.52511
Cthe_0293	25.6311	26.8453	23.3879	21.475	6.45303	8.14154	5.72828	5.25011
Cthe_0295	116.186	136.511	183.734	237.366	823.345	543.817	611.936	651.556
Cthe_0296	7.08217	6.04701	11.2999	7.46818	41.3461	27.2468	35.4408	31.8516
Cthe_0297	10.6727	16.8192	11.7616	16.9953	38.5637	39.0132	41.0791	55.8677
Cthe_0298	13.1063	8.79945	10.2493	6.39083	8.7252	11.4371	10.4209	13.423
Cthe_0299	237.368	230.398	176.243	151.309	490.708	592.342	519.38	647.488
Cthe_0300	23.5557	20.0777	9.49128	21.911	7.72202	6.68063	9.04826	11.3086
Cthe_0301	24.0627	19.6895	5.9665	10.611	1.26212	0.682441	0.672219	1.23221
Cthe_0302	14.4513	21.3974	9.21417	5.68986	0	0	1.15347	0
Cthe_0303	71.2843	56.6625	26.2606	15.7173	47.0039	10.3973	28.4487	32.3317
Cthe_0304	0	0	0.421001	0	0	0	0	0
Cthe_0305	35.0075	49.9263	45.8414	51.9626	112.332	134.197	119.403	138.025
Cthe_0306	25.5907	30.1896	32.1912	44.2678	68.9683	76.9442	77.8841	76.7097
Cthe_0307	504.781	626.956	474.368	707.897	3253	2252.31	3354.78	2640.43
Cthe_0308	403.121	492.587	461.133	506.633	2406.21	2047.25	2388.97	1875.78
Cthe_0309	221.133	183.507	255.918	206.902	201.205	165.075	153.384	173.437
Cthe_0310	292.657	332.557	314.813	330.295	291.062	269.936	247.455	221.907
Cthe_0311	801.244	772.014	1040.48	797.803	101.591	112.96	94.3983	94.249
Cthe_0312	336.446	262.66	266.06	205.807	186.746	152.372	157.668	168.237
Cthe_0313	14.5374	15.8604	22.7202	16.5122	108.599	79.4604	80.2392	106.477
Cthe_0314	10.0244	7.57159	10.3249	8.92603	37.6144	26.2433	42.222	39.8821
Cthe_0315	21.8299	14.5546	12.0286	10.696	10.8139	8.2549	7.45364	6.2104
Cthe_0316	34.2868	37.4073	32.1432	31.0677	9.36146	12.7878	7.08541	9.38015
Cthe_0317	16.9219	14.0311	16.1122	17.9091	255.621	196.576	298.01	252.337
Cthe_0318	2.62533	3.58034	4.55678	12.3006	2.06553	2.97828	1.46684	4.03317
Cthe_0319	16.2208	14.6193	8.39386	17.8824	74.7226	61.6052	61.4705	78.0081
Cthe_0320	10.2238	15.2103	17.8222	30.7392	72.1498	61.1544	60.2383	73.9305
Cthe_0321	16.4729	15.4047	18.2056	30.6132	59.7413	73.6824	75.2084	77.6069
Cthe_0322	11.2354	12.6294	12.4943	12.7617	28.2155	23.5606	26.6318	25.4547
Cthe_0323	3.75358	8.19039	0	0	61.0327	25.5493	60.8192	44.2094
Cthe_0324	20.0224	13.4429	15.2759	21.3187	210.937	245.391	182.816	198.753
Cthe_0325	21.8064	22.2561	20.6979	19.3872	136.515	167.314	145.157	145.527
Cthe_0326	192.412	183.073	328.422	113.461	136.128	88.835	115.006	84.7827
Cthe_0327	30.1847	34.6651	34.3149	44.9528	157.211	134.968	153.461	177.35
Cthe_0328	18.4396	20.1179	22.2281	27.5217	172.902	153.189	174.353	164.447
Cthe_0329	206.447	195.007	259.182	218.011	333.97	362.396	392.179	379.472
Cthe_0330	117.4	76.3332	91.7408	56.2152	90.8114	131.838	111.311	123.881
Cthe_0331	55.0839	57.8294	76.2811	64.1639	63.2358	66.0266	83.6197	69.1885
Cthe_0332	186.777	188.078	201.675	187.653	227.26	179.55	212.96	174.609
Cthe_0333	524.948	454.81	504.068	460.991	354.975	401.393	399.694	372.918
Cthe_0334	84.9696	64.0091	68.2227	57.9884	113.541	71.1472	109.644	89.0951
Cthe_0335	131.261	110.811	128.849	113.087	139.82	154.65	145.169	151.712
Cthe_0336	98.0151	100.911	99.9525	101.968	169.436	153.477	155.806	124.42
Cthe_0337	31.9847	29.3124	25.3786	19.7462	76.5002	60.2327	72.9121	75.3427
Cthe_0338	334.469	338.987	243.816	297.201	2685.18	1746.85	2649.96	2429.69
Cthe_0339	244.745	250.386	197.379	252.123	1838.45	1442.86	1527.96	1572.99
Cthe_0340	220.92	235.641	179.943	229.944	1455.24	919.877	1288.12	1155.31
Cthe_0341	194.541	169.41	154.763	160.014	1272.57	949.45	971.743	994.657
Cthe_0342	234.626	238.972	185.291	194.497	1089.73	823.564	901.235	848.357
Cthe_0343	46.7763	33.748	41.156	49.9044	198.652	107.842	160.182	113.585
Cthe_0344	353.038	373.33	349	444.314	3309.94	2976.28	3381.63	3139.03
Cthe_0345	209.038	170.011	192.251	205.835	2697.22	2406.98	2520.11	2573.46
Cthe_0346	285.633	402.872	482.374	564.537	890.811	697.695	884.216	923.73
Cthe_0347	241.478	243.19	218.191	273.843	4726.28	4036.42	4623.89	4375.56
Cthe_0348	0	0	0	0	0	0	0	0
Cthe_0349	968.988	1004.37	920.337	1009.5	6052.8	5089.76	6312.65	5499.29
Cthe_0350	68.7919	47.7608	82.1857	74.1151	384.603	324.577	388.724	426.73
Cthe_0351	276.885	257.556	279.156	215.977	321.971	279.661	381.647	323.705
Cthe_0352	16.4824	13.9864	19.5265	12.1139	8.16495	7.79098	8.69751	13.1295
Cthe_0353	8.96145	8.44382	5.65613	8.08317	2.56385	2.77261	3.64144	5.0062
Cthe_0354	16.0732	13.0268	11.8425	13.6695	3.37224	5.73071	5.64487	6.58466
Cthe_0355	23.1332	24.3974	16.8257	16.5769	61.4773	43.7388	71.5188	51.3334
Cthe_0356	1.1141	0.405167	0.736665	0	0	0	0	0
Cthe_0357	1248.25	1405.48	2000.36	2207.25	362.487	443.587	337.098	348.462
Cthe_0358	14.4861	9.29679	10.1419	14.0912	3.5756	0.966685	0.952205	5.23632
Cthe_0359	29.4483	35.8355	41.5646	61.1837	9.50521	21.8432	22.7817	54.5199
Cthe_0360	47166	58311.6	56438.9	50320.3	1097.72	3786.8	2155.05	1881.85
Cthe_0361	3513.1	3836.33	6351.96	5161.89	1529.52	1169.77	1723.43	1377.4
Cthe_0362	121.368	112.759	225.706	185.021	300.392	335.607	350.712	345.713
Cthe_0363	50.3786	56.6549	55.7323	62.802	160.984	137.164	164.556	148.041
Cthe_0364	55.5475	29.945	38.8896	35.3017	37.0191	22.9821	20.4471	21.4174
Cthe_0365	154.498	185.185	140.641	172.191	971.547	882.108	1149.85	1060.81
Cthe_0366	21.0982	23.0183	18.8169	20.9154	59.8778	49.3535	57.0212	53.7689
Cthe_0367	69.5124	61.5835	73.0913	60.4998	83.3374	72.9286	60.7395	69.5866
Cthe_0368	113.85	94.3213	70.6502	51.0104	118.154	91.169	110.213	87.2953
Cthe_0369	77.6159	59.5595	42.7266	38.4845	78.3044	56.8748	61.4176	66.56
Cthe_0370	64.6764	43.7068	57.9245	37.2471	52.6575	55.85	45.3051	43.9949
Cthe_0371	0	0.405167	0	0	0.389574	0.421295	0	0.760686
Cthe_0372	32.2554	31.281	26.1751	23.3472	164.741	130.474	137.258	121.128
Cthe_0373	22.0373	18.1788	18.6586	17.7766	176.483	127.439	160.967	143.676
Cthe_0374	171.936	138.924	104.344	128.367	624.67	1382.35	1344.14	1461.38
Cthe_0375	103.264	98.1353	123.256	133.739	1240.94	1090.91	1161.85	1219.72
Cthe_0376	18.0129	9.82615	1.27612	7.09217	20.2457	4.37884	25.8795	11.8596
Cthe_0377	8.00322	9.82306	3.47279	3.86008	7.87085	9.07918	11.179	6.14748
Cthe_0378	11.2052	11.41	5.18634	3.29413	2.3509	7.62696	9.1822	4.59039
Cthe_0379	2.83274	7.21129	4.68265	5.72535	3.96215	8.56953	4.74816	3.86827
Cthe_0380	11.4021	10.3665	3.76963	8.38004	15.9481	6.46749	29.7295	15.5702
Cthe_0381	22.0172	32.9431	21.8372	21.4985	36.9545	25.6908	42.8796	36.0788
Cthe_0382	4.71144	5.14024	2.80376	2.07762	4.94242	2.13794	3.15887	1.93012
Cthe_0383	3.81026	3.32563	1.51165	5.04068	0.799411	1.729	5.96087	1.56094
Cthe_0384	2.54801	1.38995	1.89539	0.702255	0.668231	0.722641	0.711817	0
Cthe_0386	12.0114	10.6475	26.8049	16.5523	33.8633	21.291	34.3943	43.0561
Cthe_0387	0	0	0	0	0	0	0	0
Cthe_0388	73.3545	76.1968	18.7333	26.6334	3.68626	8.96942	3.9267	6.74796
Cthe_0389	127.227	102.574	45.4646	41.7686	55.9374	51.4713	51.7456	54.6119
Cthe_0390	167.98	158.778	70.1309	83.3138	44.3482	39.8953	41.806	32.952
Cthe_0391	5991.03	6749.17	4724.68	4987.03	711.018	790.567	549.847	721.478
Cthe_0392	2599.54	2776.13	2250.21	2471.56	298.405	440.093	256.907	345.433
Cthe_0393	5510.91	5764.45	4788.53	5488.07	1448.6	1750.76	1040.82	1238.34
Cthe_0394	7541.61	6973.29	6201.78	6629.98	1609.08	1974.58	1238.64	1468.69
Cthe_0395	10398.3	7074.48	8626.27	6147.15	1785.37	1420.03	933.624	1110.25
Cthe_0396	11.0648	9.48499	5.48717	8.42257	28.4653	25.7024	30.9108	25.6323
Cthe_0397	5.67728	5.91244	4.35114	4.26739	33.568	29.5679	29.125	31.7154
Cthe_0398	38.3217	38.7124	52.0857	43.8119	144.424	123.98	149.086	132.28
Cthe_0399	28.7939	19.56	25.8643	40.1285	109.994	78.2726	83.171	100.71
Cthe_0400	42.414	45.7921	42.5055	38.9656	126.991	117.784	126.881	116.742
Cthe_0401	860.283	892.458	1037.06	705.452	76.711	121.595	83.5055	90.6927
Cthe_0402	132.453	158.259	219.497	233.269	898.056	773.334	852.726	811.172
Cthe_0403	111.341	103.434	138.859	104.517	83.2629	63.7801	48.6584	69.4352
Cthe_0404	91.8214	85.0093	117.502	101.547	49.5288	67.6914	57.2908	70.9012
Cthe_0405	138.554	139.874	130.579	160.987	216.513	274.905	238.665	224.336
Cthe_0406	54.847	34.962	55.01	40.0838	63.3541	52.4332	62.666	65.0087
Cthe_0407	22.935	27.2971	42.7379	26.8168	45.9316	31.9317	37.2781	29.1837
Cthe_0408	195.327	174.427	191.467	159.035	66.0916	98.9474	74.5207	80.1627
Cthe_0409	92.8626	81.0514	55.2622	50.2569	111.585	101.516	118.863	107.211
Cthe_0410	338.129	287.532	364.225	335.157	381.72	371.825	326.266	344.245
Cthe_0411	99.2701	131.308	163.808	161.737	329.459	216.761	270.942	228.081
Cthe_0412	3033.74	4163.32	4076.2	6080.42	4348.5	5609	4066.62	4897.24
Cthe_0413	1880.27	2111.28	1861.35	2426.81	922.293	1223.46	794.027	918.544
Cthe_0414	2.23003	4.05498	1.47454	4.09744	2.33936	3.37311	0	3.80654
Cthe_0415	5.56142	2.02253	1.83866	4.08741	0	2.10303	0	3.79722
Cthe_0416	0	0	0	0	0	0	0	1.80996
Cthe_0417	58.7156	65.9436	83.928	49.4996	599.637	434.92	534.542	458.085
Cthe_0418	72.168	72.3712	61.2915	46.2118	558.955	508.38	546.881	549.472
Cthe_0419	29.2207	31.8801	20.7524	25.0553	176.35	221.812	200.753	226.114
Cthe_0420	18.7507	46.0287	18.5974	70.0531	26.2265	62.0419	57.6204	63.4793
Cthe_0421	13.9988	7.63642	11.5703	25.7213	5.71086	20.2921	20.8572	8.76156
Cthe_0422	881.101	771.936	540.829	472.85	1263.32	1775.82	1601.34	2053.38
Cthe_0423	1258.4	1018.83	902.832	735.301	1528.42	2062.55	1950.32	2266.52
Cthe_0424	2033.21	1747.88	1310.52	1261.46	1826.92	2247.4	2317.41	2827.6
Cthe_0425	1273.57	928.339	1005.74	674.422	1337.95	1158.77	1468.72	1708.75
Cthe_0426	1286.94	1006.76	883.138	773.848	1593.68	2125.46	2058.67	2487.35
Cthe_0427	2363.77	2306.35	2172.59	1916.31	3410.54	6402.41	4955.86	6320.44
Cthe_0428	133.422	92.7228	68.8849	64.4774	244.456	358.701	321.671	398.708
Cthe_0429	762.465	543.378	389.174	265.049	1204.6	1745.89	1478.7	1993.68
Cthe_0430	484.373	305.473	210.661	166.117	677.959	833.179	878.317	992.705
Cthe_0431	504.236	325.627	218.8	151.234	727.314	544.686	760.252	856.273
Cthe_0432	2.6835	6.5874	0.665393	2.21879	7.74141	6.84961	7.49668	6.87089
Cthe_0433	354.489	401.812	408.257	487.815	489.32	479.574	447.968	470.068
Cthe_0434	5.36761	8.10849	8.5999	18.6627	2.59881	8.89966	2.76832	7.18883
Cthe_0435	145.926	134.713	185.841	173.725	281.25	232.153	274.508	259.11
Cthe_0436	235.258	244.164	335.935	306.427	192.684	204.472	180.596	203.526
Cthe_0437	393.691	333.231	454.405	332.347	244.466	163.123	209.437	215.314
Cthe_0438	2.35328	8.98609	9.33618	10.3774	6.17162	9.34379	6.57416	6.02538
Cthe_0439	12.1765	11.292	11.4731	12.0814	73.4472	97.3851	94.5657	93.5307
Cthe_0440	8.74051	8.47644	9.95338	12.8478	99.1611	76.754	102.735	88.5228
Cthe_0441	36.8399	33.3025	39.1487	48.7363	99.3752	93.1378	105.269	99.7155
Cthe_0442	73.9367	72.5993	75.9515	51.2352	286.423	218.08	289.762	261.246
Cthe_0443	24.0946	24.9731	27.4823	27.8909	145.336	158.536	179.047	191.246
Cthe_0444	71.3663	65.0843	60.9823	66.1692	216.917	200.119	185.67	172.42
Cthe_0445	179.663	118.398	140.722	103.243	418.685	364.774	344.488	379.949
Cthe_0446	15.2581	27.1897	19.6734	42.6134	7.46952	11.5396	13.0718	15.6269
Cthe_0447	81.0599	122.867	202.528	399.747	51.929	79.3222	92.6545	119.775
Cthe_0448	11.1636	14.1027	15.1517	37.5693	4.93091	10.6648	11.8182	18.0528
Cthe_0449	12.228	17.1526	10.3955	28.887	0	7.92682	11.7121	19.6798
Cthe_0450	31.9425	33.7606	23.7611	31.9132	146.6	105.313	133.853	130.858
Cthe_0451	15.7787	19.8631	16.372	19.0007	85.3075	72.426	78.9363	77.8166
Cthe_0452	24.6775	28.2055	25.0585	29.1486	138.682	121.312	171.364	126.369
Cthe_0453	1.03223	6.75707	3.07139	1.13797	1.08284	2.34201	1.15347	0
Cthe_0454	3.37264	2.45306	1.11503	4.9575	2.35866	1.27535	0	1.15138
Cthe_0455	46.6586	42.5283	53.3067	49.8103	128.561	123.283	141.236	132.168
Cthe_0456	36.0289	11.9115	21.6572	21.6652	85.8982	86.6996	103.701	107.344
Cthe_0457	31.3662	27.3767	26.1323	29.0466	118.454	89.6694	128.984	141.347
Cthe_0458	576.902	628.751	622.903	707.622	217.715	256.598	241.327	210.708
Cthe_0459	118.038	91.3501	102.895	81.0498	105.401	83.866	83.5226	94.5378
Cthe_0460	192.403	143.39	130.354	120.664	196.863	205.804	208.74	223.091
Cthe_0461	64.1403	46.9041	37.4819	35.9286	94.9261	86.1361	101.505	103.684
Cthe_0462	194.489	172.941	143.838	169.794	336.109	234.665	247.481	262.516
Cthe_0463	185.569	143.175	139.31	142.413	208.648	165.157	186.742	147.003
Cthe_0464	75.215	53.6549	80.3387	63.7844	94.0759	70.5588	71.1182	59.256
Cthe_0465	78.378	87.4257	71.646	77.7016	72.4031	63.3686	70.9163	67.0932
Cthe_0466	93.3252	78.0612	60.386	67.1203	72.2599	82.1768	61.5784	74.1888
Cthe_0467	87.8508	102.111	64.9225	63.9336	50.5963	63.1841	46.197	45.281
Cthe_0468	41.8554	39.249	12.3511	14.1098	15.9663	18.0512	12.7558	9.21108
Cthe_0469	80.3249	63.8332	45.2438	36.0772	11.4431	14.6248	16.622	14.2188
Cthe_0470	22.9827	17.3133	14.6539	12.0652	9.18456	9.31162	12.2295	11.2087
Cthe_0471	65.5787	54.9882	53.3975	46.7243	40.8556	42.2331	38.0804	38.7144
Cthe_0472	53.791	43.377	30.1551	32.4867	25.5153	36.0829	24.5661	18.683
Cthe_0473	38.5296	26.7504	20.8444	25.7433	19.5969	21.1925	23.4845	14.3494
Cthe_0474	182.772	137.561	145.159	113.625	46.852	60.4105	38.0068	30.6118
Cthe_0475	84.572	109.356	85.4341	70.7897	77.2176	63.9612	87.5044	65.7639
Cthe_0476	320.546	344.794	300.015	310.578	216.912	192.576	125.116	99.8752
Cthe_0477	508.537	510.093	545.042	612.427	231.459	338.096	200.231	206.161
Cthe_0478	402.063	366.359	338.222	400.156	234.319	258.466	147.266	157.468
Cthe_0479	434.108	435.29	421.85	416.334	232.96	185.032	159.828	142.632
Cthe_0480	357.315	335.996	367.99	345.559	233.911	247.773	218.532	170.34
Cthe_0481	108.028	127.365	97.3524	112.051	73.1124	65.8879	62.3049	54.7246
Cthe_0482	197.544	211.839	249.517	208.473	161.178	151.317	133.957	141.796
Cthe_0483	133.651	127.509	142.888	119.277	82.544	82.7015	90.5141	75.8476
Cthe_0484	296.877	261.641	315.1	238.452	143.582	161.834	120.634	129.123
Cthe_0485	150.798	131.569	142.686	125.054	91.7692	93.6575	81.7541	68.5136
Cthe_0486	194.65	167.355	193.431	145.127	116.063	114.026	100.164	91.8027
Cthe_0487	117.047	120.605	102.199	105.876	62.4421	68.6613	62.0433	41.4955
Cthe_0488	97.0361	101.456	82.2076	83.2036	45.9483	47.3963	52.7103	51.0709
Cthe_0489	119.522	115.497	123.202	109.177	61.7951	79.4172	54.8547	56.8334
Cthe_0490	173.542	148.799	156.516	136.381	94.0058	113.314	74.0039	72.7511
Cthe_0491	168.361	138.831	146.597	135.968	93.4415	106.602	77.6601	58.1449
Cthe_0492	53.4764	64.7371	56.6721	42.8024	33.044	48.2002	39.2923	30.0103
Cthe_0493	170.436	135.885	122.602	103.239	61.8892	65.8661	60.6938	60.4228
Cthe_0494	96.9988	69.7212	69.042	50.3224	61.0525	63.4345	43.3564	46.7497
Cthe_0495	49.7363	41.6838	46.6391	38.1325	25.1387	27.6985	24.2521	19.4492
Cthe_0496	0	0	0	0	0	0	0	0
Cthe_0498	442.465	389.597	321.251	261.118	84.2858	109.505	88.5364	77.4313
Cthe_0499	563.712	492.332	493.925	284.969	98.0474	84.4933	53.8532	46.3664
Cthe_0500	396.632	422.549	334.768	355.811	110.954	114.695	92.9884	89.2086
Cthe_0501	841.213	842.933	936.75	764.992	296.171	295.712	240.449	260.312
Cthe_0502	4.19568	2.86096	2.60087	2.89092	6.60206	10.1145	11.7211	9.66844
Cthe_0503	35.4444	44.9654	30.2494	29.9879	67.4465	51.4308	65.398	63.3157
Cthe_0504	109.592	97.0976	85.3524	70.9505	534.317	471.02	591.359	637.664
Cthe_0505	17111.6	15116.7	13056.8	11965.1	455.706	1057.08	484.746	580.196
Cthe_0506	17339.5	16527.2	9103.16	8744.2	501.735	491.496	499.019	581.449
Cthe_0507	120.741	91.9046	88.4232	82.0324	51.5478	34.2434	43.1436	43.8558
Cthe_0508	99.6986	88.2265	85.6993	59.8407	1.16207	5.02676	3.7136	4.53814
Cthe_0509	51.3534	61.538	43.0014	52.4374	396.526	308.955	365.004	374.197
Cthe_0510	0	0	0	0	0	0	0	0
Cthe_0511	283.778	270.999	230.006	207.934	229.935	162.134	192.338	152.356
Cthe_0512	9.26294	4.56399	4.14907	4.28237	16.9265	12.2031	12.0203	13.1591
Cthe_0513	0	0	0	0	0	0	0	0
Cthe_0514	9.36879	7.11058	4.44411	5.83785	18.8016	11.0904	12.745	16.6873
Cthe_0515	46.4539	42.6114	63.9756	64.9126	62.3884	35.916	47.9421	43.9401
Cthe_0516	0	0	0	0	5.35336	2.89462	4.2769	5.22651
Cthe_0517	0	0	0	0	1.2947	1.40012	4.13743	3.79206
Cthe_0518	37.7086	35.8106	38.1575	38.0369	138.851	121.234	130.165	130.557
Cthe_0519	36.6916	32.728	34.6705	40.1769	159.423	133.873	156.801	137.11
Cthe_0520	21.9261	12.3025	17.3975	15.1939	54.5452	46.1942	62.3031	59.0271
Cthe_0521	26.6758	28.6488	35.8282	41.0491	103.044	90.1557	105.417	101.883
Cthe_0522	16.5157	21.6226	19.6569	30.9528	162.859	104.922	206.701	150.542
Cthe_0523	10.6687	7.48267	14.3606	15.122	53.5605	41.4961	62.1633	45.2672
Cthe_0524	13.443	13.6189	5.71422	10.5858	42.3062	32.6793	43.9927	30.4861
Cthe_0525	14.1343	13.3646	9.34587	14.5434	32.6199	33.138	44.2242	30.8819
Cthe_0526	10.2524	10.067	6.10118	6.78159	31.1897	20.9354	34.3697	17.8504
Cthe_0527	11.1228	8.0901	3.67731	8.17482	33.0597	31.5455	16.5723	20.8847
Cthe_0528	0	1.25448	0	0	0	0	0	0
Cthe_0529	0	3.13619	0	0	0	0	0	0
Cthe_0530	3.69856	0.807034	2.201	3.26194	0	0	0.826588	0
Cthe_0531	5.16117	6.93033	7.28471	5.25218	37.2746	27.924	38.8186	37.4079
Cthe_0532	13.8752	5.04602	6.42219	6.11863	23.2887	26.2344	17.5722	20.8422
Cthe_0533	96.9437	101.562	67.3354	83.0155	33.2768	40.0222	29.4842	40.6863
Cthe_0534	53.0539	48.3488	37.9691	37.1574	13.9683	14.6336	11.857	16.6204
Cthe_0535	477.56	768.783	579.65	550.41	492.214	373.172	535.514	437.797
Cthe_0536	513.809	520.427	481.106	551.637	1104.48	979.907	1094.59	1132.5
Cthe_0537	23.6906	36.1854	26.8537	33.5795	61.065	42.2331	42.3568	49.2195
Cthe_0538	13.4109	12.1929	12.4145	11.3349	20.6336	12.6782	13.9869	20.6025
Cthe_0539	5.98484	14.5101	13.1909	9.5303	19.5323	15.0876	19.3201	15.6642
Cthe_0540	11.5027	13.3102	7.43294	7.30118	16.8201	15.4217	16.7487	17.8496
Cthe_0541	16.3704	11.2146	11.7054	13.4305	68.6917	83.3545	81.2551	72.1328
Cthe_0542	15.5329	12.8794	9.24359	8.21955	55.401	57.0926	49.2945	42.6343
Cthe_0543	591.522	675.281	643.53	872.12	731.743	938.537	808.976	808.945
Cthe_0544	84.0887	74.1862	60.2344	71.5296	180.778	167.822	186.769	160.546
Cthe_0545	51.9976	74.0963	77.8851	80.7215	161.414	184.187	160.084	180.412
Cthe_0546	9.75571	11.8262	10.7511	16.7301	68.2266	41.8097	56.93	44.4066
Cthe_0547	91.2166	91.2252	83.8743	68.0878	133.067	157.376	196.427	184.896
Cthe_0548	85.7059	61.7013	69.9704	59.7764	88.6843	99.8738	120.529	109.871
Cthe_0549	47.8647	44.6779	34.2864	36.9374	45.748	53.093	74.8808	72.9875
Cthe_0550	51.5249	55.9541	37.3815	36.0278	216.454	225.69	269.756	183.718
Cthe_0551	61.6859	58.962	57.6624	71.9165	489.334	396.96	477.94	462.643
Cthe_0552	28.8501	31.4758	28.6143	31.8054	274.974	260.894	317.779	287.875
Cthe_0553	11.6198	18.7404	10.5227	14.481	43.9881	32.0952	52.5026	37.7716
Cthe_0554	40.3584	33.1222	27.8408	26.2971	259.583	129.836	180.124	156.451
Cthe_0555	684.385	673.602	864.642	651.202	818.909	712.456	767.627	832.864
Cthe_0556	2.46704	1.61494	2.93626	3.80766	1.29399	1.11949	0.551358	4.04267
Cthe_0557	4.12893	6.43531	5.85027	15.6065	1.23753	6.69147	4.61387	7.85334
Cthe_0558	6.98743	10.6727	14.5537	21.5689	4.39799	8.7195	7.02727	16.4595
Cthe_0559	9.515	24.2223	33.9741	60.1408	39.2605	28.7845	31.8975	45.4765
Cthe_0560	4100.44	4383.46	6026.16	6223.72	110.321	531.499	174.131	181.871
Cthe_0561	36.4736	27.9499	19.8104	20.1049	170.811	190.138	184.378	203.674
Cthe_0562	22.7091	15.648	14.2254	2.6353	45.1373	25.7622	42.739	55.0847
Cthe_0563	45.2409	37.7446	24.6351	16.6251	91.1953	74.4687	88.2222	102.662
Cthe_0564	46.5585	49.7592	40.5235	35.6152	59.3069	67.3697	73.262	77.8509
Cthe_0565	2124.58	2634.88	1427.74	1840.31	657.249	607.471	708.597	649.447
Cthe_0566	146.445	153.9	164.761	171.677	149.341	142.129	130.667	126.602
Cthe_0567	113.546	122.912	108.219	80.1914	309.878	276.742	225.016	269.829
Cthe_0568	68.006	60.9462	47.6969	64.7974	140.642	169.176	127.56	156.711
Cthe_0569	298.979	267.777	318.611	301.088	152.716	180.165	139.822	163.884
Cthe_0570	242.053	256.103	240.075	262.45	210.67	158.42	156.047	171.625
Cthe_0571	228.586	257.365	220.457	212.444	211.91	216.349	202.342	205.868
Cthe_0572	161.064	156.828	143.429	125.058	276.15	271.129	328.513	253.199
Cthe_0573	284.712	238.683	222.485	216.045	877.261	770.418	833.251	749.178
Cthe_0574	230.211	201.165	184.157	182.636	548.898	451.54	542.627	499.534
Cthe_0575	239.422	184.979	217.082	178.986	370.811	283.267	372.032	322.56
Cthe_0576	89.19	77.0973	82.3368	88.4936	103.638	75.4964	101.198	82.9136
Cthe_0577	185.09	128.151	148.274	123.215	155.331	150.212	171.031	150.193
Cthe_0578	262.645	337.446	280.066	379.496	809.963	891.301	723.855	728.89
Cthe_0579	79.3294	76.0873	96.8382	83.6114	163.694	124.608	147.095	116.067
Cthe_0580	31.2179	31.567	25.6765	28.5399	134.188	104.517	137.836	126.72
Cthe_0581	46.5499	50.2253	36.4764	40.2607	103.06	71.7723	93.4008	85.6041
Cthe_0582	20.6095	27.8255	6.13233	9.08828	27.0249	33.3169	29.0755	30.6061
Cthe_0583	17.6456	25.5293	11.414	12.6868	58.3489	43.5172	57.4395	49.1089
Cthe_0584	89.2704	109.356	34.1736	34.5316	128.148	90.6117	162.758	139.548
Cthe_0585	0	0	0	0	0	0	0	0
Cthe_0587	0.372281	0.406163	0.369238	0.410416	0	0	0.832009	0
Cthe_0588	0	0.463102	1.263	1.40385	0	0.963071	0	0.869457
Cthe_0589	45.0781	32.0139	33.3213	19.6907	8.92226	20.7448	8.5538	7.83976
Cthe_0590	1.57702	1.29041	3.5193	1.30393	1.65434	4.02534	4.4056	2.82649
Cthe_0592	9.56174	9.68683	0	3.76472	1.43293	0	0.763196	1.39898
Cthe_0593	104.671	89.8686	109.684	74.2532	68.7461	60.4043	46.2774	59.6597
Cthe_0594	0.372281	0	0.369238	0	0	0	0	0
Cthe_0595	3.83097	2.32202	1.68874	1.4078	2.23266	2.41445	1.90263	4.35951
Cthe_0596	32.0771	32.6104	23.1381	26.5222	120.833	121.574	135.231	103.784
Cthe_0597	9.08365	19.8208	11.2618	10.0141	28.5869	51.5243	30.4515	18.6064
Cthe_0598	5.32939	6.46048	4.11121	3.26406	11.8025	14.1071	12.5723	10.9164
Cthe_0599	9.82902	9.82995	5.28054	6.77242	13.7478	19.9779	14.1869	13.0027
Cthe_0600	20.4523	29.2387	11.1918	19.4374	18.4957	26.4022	19.7021	21.6689
Cthe_0601	12.7341	12.5037	5.47301	7.48721	13.3584	18.7799	15.6527	20.4322
Cthe_0602	19.245	20.9966	9.7174	8.10081	28.2639	21.0384	26.9794	17.2016
Cthe_0603	555.594	468.095	411.785	327.753	283.687	277.287	238.266	283.179
Cthe_0604	455.95	291.141	208.584	163.655	268.814	178.431	207.355	215.385
Cthe_0605	254.048	260.236	211.462	171.105	714.673	687.609	724.319	681.425
Cthe_0606	38.1078	43.9094	22.1764	25.5069	67.7145	97.0492	65.8306	84.0314
Cthe_0607	699.242	584.325	624.819	633.879	94.4722	217.591	113.697	131.256
Cthe_0608	237.699	194.617	188.09	175.176	39.969	67.2911	41.6084	47.8906
Cthe_0609	170.609	139.476	98.2091	96.8615	43.4022	51.6825	31.6879	42.8499
Cthe_0610	9.36459	9.28807	4.64403	10.3239	19.2008	19.3156	19.9776	23.5413
Cthe_0611	221.082	186.62	277.213	225.549	106.138	128.414	99.0065	124.806
Cthe_0612	536.543	674.575	665.421	718.752	976.231	817.024	884.055	839.503
Cthe_0613	57.3704	50.7872	49.4145	53.8157	336.286	302.866	261.776	301.774
Cthe_0614	67.9299	83.5919	64.241	57.4725	319.014	272.407	276.27	312.263
Cthe_0615	122.186	121.118	107.684	106.992	859.879	761.182	742.758	732.242
Cthe_0616	148.584	118.419	88.8399	104.556	491.925	484.161	472.199	510.488
Cthe_0617	139.264	119.108	90.9271	96.4383	550.596	435.456	444.182	428.248
Cthe_0618	304.816	285.639	289.841	374.895	46.2144	33.3183	60.9499	35.8807
Cthe_0619	1333.78	1506.74	1602.13	1941.66	232.835	263.45	369.736	305.195
Cthe_0620	1274.49	1616.76	1908.75	1586.43	606.5	584.906	831.202	800.976
Cthe_0621	54.7847	64.1089	54.3369	69.6509	467.643	388.938	357.44	412.671
Cthe_0622	28.7386	32.5837	42.4761	36.6523	292.608	226.298	221.019	226.231
Cthe_0623	146.648	137.472	120.737	91.0377	110.524	128.407	149.553	128.32
Cthe_0624	276.858	290.608	238.501	298.861	1191.07	1073.49	1093.21	1037.77
Cthe_0625	316.351	359.553	407.79	549.792	939.489	1079.79	843.654	993.373
Cthe_0626	21.2295	17.1958	13.0802	17.0212	149.818	91.5907	109.628	110.031
Cthe_0627	110.561	103.068	127.161	143.059	707.322	628.891	702.415	651.755
Cthe_0628	42.9192	46.2326	55.5006	43.1231	255.892	204.002	234.943	214.218
Cthe_0629	69.4632	80.2432	71.7012	84.895	536.788	374.042	415.152	421.058
Cthe_0630	80.8882	72.5273	82.9936	79.4367	379.891	287.418	310.645	327.087
Cthe_0631	60.1124	89.1261	88.1577	81.5632	347.096	317.073	350.79	309.931
Cthe_0632	182.578	189.318	202.038	216.252	743.165	530.649	707.332	644.423
Cthe_0633	75.8532	76.6266	84.5213	82.5909	305.517	252.841	238.589	262.791
Cthe_0634	85.9618	80.4892	51.8031	48.7032	169.85	143.932	142.02	147.549
Cthe_0635	32.2853	33.4326	20.0812	16.2881	64.8659	67.6645	81.3263	80.7023
Cthe_0636	27.4707	13.9864	7.26566	14.1329	113.349	105.957	110.51	91.9065
Cthe_0637	385.003	372.459	893.483	586.922	2836.61	1564.5	1961.2	1549.5
Cthe_0638	30.1883	31.3472	35.9106	36.2769	91.2371	79.6155	81.5685	85.5957
Cthe_0639	129.982	129.445	167.896	122.053	197.397	172.319	171.005	191.172
Cthe_0640	54.5643	66.9007	44.5832	39.2431	45.2463	48.9304	45.8747	48.9641
Cthe_0641	185.802	423.853	269.91	713.819	27.5632	72.3895	54.5275	196.059
Cthe_0642	331.431	310.704	567.35	584.61	64.385	128.115	90.5315	208.693
Cthe_0643	13.9683	15.2396	13.0145	9.33285	3.99631	3.36133	2.83798	2.16756
Cthe_0644	77.5778	88.4855	34.2749	48.2048	220.469	220.018	189.14	192.853
Cthe_0645	188.522	173.452	119.989	114.08	179.606	165.843	134.765	154.347
Cthe_0646	504.816	481.293	122.425	132.723	125.153	121.045	97.8625	108.611
Cthe_0647	463.411	485.45	115.723	116.275	60.8527	64.3119	64.8218	58.7356
Cthe_0648	44.0336	49.854	43.6737	42.7433	264.081	273.016	331.129	327.03
Cthe_0649	8.28297	12.0491	4.10764	1.52191	2.89635	6.26436	10.7984	9.89701
Cthe_0650	15.1901	11.6008	9.03955	6.69843	11.1543	12.0626	8.48705	14.0015
Cthe_0651	7.65477	20.8786	8.85757	8.43889	10.7067	17.3677	12.8307	15.6795
Cthe_0652	13.4715	50.3917	11.4526	10.6082	34.3205	37.115	36.559	43.3623
Cthe_0653	11007.5	11425.2	12620	9351.62	460.145	658.257	549.98	470.465
Cthe_0654	1580.73	1242.4	1266.29	1015.97	107.686	123.943	103.276	142.658
Cthe_0655	722.329	686.802	538.204	531.318	246.339	203.847	221.184	289.658
Cthe_0656	474.305	506.719	611.353	547.79	844.771	751.901	815.895	813.819
Cthe_0657	42.4612	38.0532	33.0897	34.2721	206.01	126.445	214.364	193.363
Cthe_0659	19.8486	17.8336	11.5802	29.6048	1.2248	1.32453	3.91408	4.78313
Cthe_0660	21.7209	31.1701	9.31607	16.1797	3.07916	5.10581	2.84267	3.60744
Cthe_0661	72.5633	83.2125	65.6663	76.4929	84.1773	77.5118	88.1881	64.5527
Cthe_0662	6.07602	8.28627	12.0527	3.34921	4.78042	3.44644	5.09223	3.11143
Cthe_0663	15.9642	29.6092	12.667	23.7594	16.7469	7.24419	9.81156	14.7151
Cthe_0664	29.6449	39.6659	80.996	86.9455	9.97492	7.61443	8.12541	19.4771
Cthe_0665	38.005	33.2735	46.0709	57.4158	109.268	100.068	96.4718	132.628
Cthe_0666	30.8363	18.8172	35.7681	41.4855	61.4065	53.9553	43.2185	56.7398
Cthe_0667	3.85118	8.9636	9.67659	11.6049	0.538665	2.03884	3.1559	5.25901
Cthe_0668	2.04771	1.78726	1.21859	4.06345	2.1481	2.32301	0.457642	1.67776
Cthe_0669	1.73352	1.89129	1.03161	4.58663	0.727403	0.393315	1.93712	4.61608
Cthe_0670	7.03838	8.13066	5.3383	8.67224	1.73728	1.87874	0.462648	1.69611
Cthe_0671	3.79276	6.20692	2.82132	1.04532	0.994674	1.07566	2.1191	0
Cthe_0672	297.03	320.415	175.214	191.682	201.102	228.224	219.201	249.987
Cthe_0673	173.266	106.262	84.3997	107.375	151.646	145.385	143.207	140.703
Cthe_0674	121.834	138.347	121.66	137.969	110.418	128.811	152.813	174.859
Cthe_0675	18.856	24.1498	33.3381	84.0538	6.02011	14.8807	10.0772	23.5099
Cthe_0676	71.4445	109.682	167.028	283.547	198.074	237.938	274.862	305.751
Cthe_0677	38.5627	33.1479	45.9743	41.2246	117.273	127.706	117.958	125.665
Cthe_0678	39.4486	28.1848	36.3562	31.9437	63.7218	76.831	55.7849	60.7818
Cthe_0679	76.3207	80.8177	105.753	234.268	69.8582	82.3371	76.087	121.463
Cthe_0680	15.9972	13.659	12.4173	16.1024	70.7742	56.8109	52.851	56.275
Cthe_0681	176.137	206.438	127.628	146.892	1127.14	963.191	1025.93	1030.02
Cthe_0682	11.157	14.2012	26.7424	39.9746	2.43833	3.69161	1.55842	1.90444
Cthe_0683	41.1636	53.59	25.7314	27.0756	127.005	213.082	163.506	211.5
Cthe_0684	13.4547	14.6792	10.6074	9.31814	37.4572	35.615	35.8525	37.983
Cthe_0685	20.9831	32.493	21.483	14.178	57.5147	62.9656	73.368	66.5504
Cthe_0686	71.1813	76.6576	46.4591	52.6528	327.107	300.602	300.205	344.754
Cthe_0687	61.778	58.6634	37.4447	42.8818	239.425	224.527	191.76	238.438
Cthe_0688	84.5877	75.6581	42.3261	36.965	242.222	262.809	229.919	266.14
Cthe_0689	39.9106	33.9635	16.6255	14.9596	102.993	77.8751	102.575	106.275
Cthe_0690	8.21712	4.88999	2.96362	8.23532	2.3509	1.69488	0.834746	4.59039
Cthe_0691	44.6737	51.7858	63.6936	109.786	29.2899	23.2282	22.8802	38.1278
Cthe_0692	0	0	0	0	0	0	0	0
Cthe_0693	451.024	393.52	306.37	254.184	117.29	98.8923	98.1169	98.3369
Cthe_0694	444.846	457.771	285.425	332.998	724.755	613.681	687.952	687.896
Cthe_0695	725.438	601.009	547.926	539.888	666.151	822.966	798.958	797.569
Cthe_0696	172.525	157.585	120.974	85.8103	324.086	335.909	328.188	325.447
Cthe_0697	157.788	128.268	79.1699	71.6271	47.3852	30.8865	38.0298	32.3203
Cthe_0698	0	0	0	0	0	0	0	0
Cthe_0699	325.839	330.559	393.799	387.968	710.063	650.869	639.809	698.039
Cthe_0700	188.292	187.998	198.071	155.999	1013.95	1241.5	814.846	1049.53
Cthe_0701	2677.63	2584.71	2999.81	3136.5	973.702	948.239	817.054	847.742
Cthe_0702	30.1639	56.4158	32.4818	38.9545	166.35	109.501	178.164	173
Cthe_0703	187.679	217.045	59.5664	66.2093	1027.71	451.37	834.69	659.296
Cthe_0704	70.1983	77.353	16.7099	27.8601	65.5393	37.4288	36.0837	29.4769
Cthe_0705	75.0556	98.6838	22.9053	23.3381	133.244	130.994	152.688	122.203
Cthe_0706	194.505	247.484	69.6501	83.5441	295.197	254.469	335.904	262.331
Cthe_0707	170.409	191.433	52.9966	79.6037	176.491	181.031	184.775	178.964
Cthe_0708	48.7812	79.4282	16.8606	21.5928	45.3576	43.1815	47.4902	51.4741
Cthe_0709	79.0278	99.1038	34.2358	46.0651	41.9275	62.8597	36.5418	59.5404
Cthe_0710	702.204	535.48	434.901	489.17	2714.88	1824.72	2773.85	3056.76
Cthe_0711	320.224	427.315	264.462	236.289	1108.15	898.781	1022.18	1057.06
Cthe_0712	66.4982	76.9034	50.1256	68.9114	272.057	185.578	176.854	204.997
Cthe_0713	134.545	121.649	89.2094	83.5878	321.272	317.073	374.622	360.099
Cthe_0714	457.67	559.717	365.521	428.148	982.39	1059.91	1092.25	1400.17
Cthe_0715	168.801	166.939	42.1564	49.5352	521.036	250.733	329.756	344.516
Cthe_0716	29.9096	67.6806	29.6651	31.7522	91.8036	54.0377	74.272	74.8793
Cthe_0717	59.2412	110.89	28.8025	37.1369	67.0197	57.3225	60.3579	69.5955
Cthe_0718	15.8252	50.0698	9.41751	12.2124	0	10.7716	12.3787	1.62076
Cthe_0719	304.545	295.472	108.698	132.438	371.431	252.242	330.892	232.04
Cthe_0720	17235.9	14966.8	17555.8	14688	879.257	1674.54	770.718	793.6
Cthe_0721	5403.66	4961.81	4674.26	4172.93	318.34	205.409	244.155	215.486
Cthe_0722	2833.7	2533.16	2334.6	1885.89	290.55	184.8	215.428	226.329
Cthe_0723	176.338	169.349	125.294	129.465	336.157	246.695	256.66	245.1
Cthe_0724	52.4276	61.5513	26.5648	18.8472	75.3232	62.0619	76.4154	67.1183
Cthe_0725	811.518	785.675	606.449	613.835	145.865	160.497	126.881	129.66
Cthe_0726	279.102	350.03	288.217	283.023	355.275	264.139	276.064	252.4
Cthe_0727	215.81	226.89	47.674	50.8278	295.337	175.828	373.245	282.813
Cthe_0728	135.98	142.362	31.3331	34.3227	70.1225	51.9398	59.3477	59.5516
Cthe_0729	61.6652	81.4089	40.2156	44.3901	77.0943	66.7612	72.0541	59.695
Cthe_0730	188.855	207.494	107.506	98.9685	288.799	230.087	319.525	265.611
Cthe_0731	181.851	197.433	57.1887	77.2576	182.391	144.912	151.663	149.905
Cthe_0732	7499.39	7720.3	6505.95	6929.55	531.579	950.415	599.257	638.415
Cthe_0733	1432.48	1415.55	629.698	501.471	100.229	128.811	100.577	96.4355
Cthe_0734	246.742	196.705	65.9029	80.3991	304.74	209.59	295.189	298.349
Cthe_0735	78.3268	68.2414	24.5915	23.6066	257.141	158.536	235.502	208.918
Cthe_0736	238.86	280.587	160.891	201.587	523.157	489.987	465.674	544.012
Cthe_0737	540.831	559.33	375.273	343.888	410.549	418.584	547.062	494.001
Cthe_0738	6037.2	7486.54	8053.23	6650.91	442.738	984.309	509.919	399.335
Cthe_0739	83.5127	91.4008	32.4004	34.2712	105.847	96.2345	100.975	107.386
Cthe_0740	283.479	335.501	92.2945	116.854	515.884	384.51	457.255	441.176
Cthe_0741	128.584	135.773	65.6608	64.913	227.707	225.306	255.363	265.34
Cthe_0742	26.5863	31.4231	21.9742	19.5398	73.2104	71.6314	64.3691	58.9958
Cthe_0743	66.222	80.7689	58.555	61.9858	150.733	166.905	176.622	173.075
Cthe_0744	31.6909	28.8416	34.4329	27.3879	91.5477	70.4575	77.4101	70.622
Cthe_0745	223.362	240.978	252.362	271.14	321.907	342.477	258.393	262.289
Cthe_0746	15.6872	14.67	8.14996	14.8236	61.907	37.2873	41.7373	35.958
Cthe_0747	46.955	40.9828	18.6285	30.1177	261.957	150.118	175.535	147.33
Cthe_0748	29.745	18.7224	13.6162	13.2429	142.215	81.1151	67.7553	83.1897
Cthe_0749	30.7548	30.558	13.6176	18.1635	212.011	99.6843	126.421	102.369
Cthe_0750	36.0599	42.6202	14.0506	22.7164	182.834	138.307	129.999	114.751
Cthe_0751	30.335	38.6119	10.029	11.1475	266.069	156.772	197.737	127.725
Cthe_0752	9.50173	8.2932	9.42407	2.09501	13.9546	10.7791	27.606	15.5702
Cthe_0753	24.4864	35.3326	21.936	35.7026	47.2306	50.1802	66.199	72.8075
Cthe_0754	11.45	23.1996	9.73406	25.2458	38.8938	48.8646	45.0863	37.4138
Cthe_0755	141.191	204.135	91.0809	98.2855	545.086	1246.65	942.791	1230.11
Cthe_0756	46.6327	66.2458	32.2797	53.5516	13.2488	11.5723	15.7414	24.8748
Cthe_0757	39.2587	36.9239	13.4268	11.1932	28.4023	33.7864	40.0877	32.582
Cthe_0758	70.6764	92.2777	37.9223	45.9833	71.7104	57.8334	85.4507	88.9973
Cthe_0759	132.737	132.604	88.8252	98.7311	102.336	121.554	173.345	147.41
Cthe_0760	71.7131	71.5682	46.0395	33.7074	70.5634	67.1645	66.1584	65.76
Cthe_0761	148.642	137.716	90.6792	84.535	182.536	175.986	172.69	169.753
Cthe_0762	74.422	80.4364	60.7066	55.975	120.389	144.394	113.474	111.125
Cthe_0763	158.315	225.957	107.083	135.048	196.569	245.55	237.232	274.311
Cthe_0764	109.277	108.791	69.7722	78.3061	171.235	141.014	186.22	183.965
Cthe_0765	1043.04	1394.37	1069.87	1285.25	3213.26	3722.03	5178.53	4325.71
Cthe_0766	251.237	321.454	277.073	277.647	282.15	347.425	318.313	296.75
Cthe_0767	41.6045	35.9346	6.87742	18.1554	148.208	110.128	158.844	145.584
Cthe_0768	884.669	863.926	658.079	587.787	3386.93	2753.19	3901.33	3545.32
Cthe_0769	166.843	182.027	108.481	112.404	1250.44	986.323	1244.99	996.77
Cthe_0770	79.3125	96.5152	32.2725	37.7399	258.491	204.175	230.659	230.497
Cthe_0771	312.653	388.835	148.03	133.333	889.461	674.341	954.665	810.405
Cthe_0772	307.009	217.545	598.012	247.737	234.074	111.307	291.783	191.25
Cthe_0773	89.2777	79.6231	95.5757	66.3965	237.11	122.179	204.277	182.871
Cthe_0774	631.827	1021.01	795.589	916.618	1527.33	1705.7	2779.11	2614.65
Cthe_0775	194.512	185.359	181.433	189.96	252.655	187.809	228.144	211.571
Cthe_0776	86.9498	97.0491	114.058	118.164	137.659	125.458	121.34	135.218
Cthe_0777	71.8137	71.3304	74.3311	75.1445	268.322	254.071	252.791	240.594
Cthe_0778	117.022	120.087	145.943	113.681	407.169	274.709	354.75	331.07
Cthe_0779	52.4057	54.9762	53.9765	54.4408	109.245	78.506	96.8502	87.7335
Cthe_0780	59.8484	83.4329	57.3806	66.7121	149.98	117.684	142.672	139.616
Cthe_0781	49.3272	44.6779	45.2317	30.7812	81.0354	57.0146	76.9608	73.396
Cthe_0782	5.62107	3.67959	1.11503	2.47875	1.17933	0	0	1.15138
Cthe_0783	52.2846	71.4757	62.1662	71.5296	152.649	166.864	128.465	133.225
Cthe_0784	61.2498	61.7275	86.4904	69.2407	187.857	161.345	193.73	188.722
Cthe_0785	7146.61	8135.04	9571.76	7364.71	851.928	1081.67	946.148	904.134
Cthe_0786	42.8157	42.1328	27.4779	43.9623	202.997	176.668	174.022	152.187
Cthe_0787	51.9995	49.1087	39.3255	41.7406	337.009	367.214	329.211	334.682
Cthe_0788	71.4555	54.4643	73.784	65.8258	128.354	96.6081	150.945	126.315
Cthe_0789	60.2897	53.8744	70.0479	53.1725	110.228	72.9548	76.995	87.0336
Cthe_0790	105.55	155.286	253.786	294.43	347.271	564.228	491.442	435.677
Cthe_0791	1897.45	2889.29	2601.54	2994.6	2034.34	2280.53	2235.5	2052.88
Cthe_0792	72.2563	65.4592	69.1063	58.321	141.446	111.246	111.021	109.682
Cthe_0793	79.876	88.7088	67.1443	83.3196	158.566	160.099	162.504	134.999
Cthe_0794	86.8291	82.4586	55.0885	60.8445	175.534	135.989	160.664	138.612
Cthe_0795	104.67	117.639	86.5989	99.4457	40.5547	45.6469	41.1428	42.8259
Cthe_0797	109.643	106.038	75.7543	75.3929	37.6246	48.4885	38.2098	41.872
Cthe_0798	24.6278	27.1817	19.314	17.9952	26.436	17.543	23.6802	22.5834
Cthe_0799	38.2399	31.4731	25.9503	25.1463	99.9346	63.9297	80.9642	61.1509
Cthe_0800	25.8783	38.8722	20.0871	20.6733	43.2778	27.6555	39.8141	35.3383
Cthe_0801	1.1141	1.62067	4.05166	3.68468	0	0.842589	1.24495	0
Cthe_0802	49.0581	31.0778	25.1134	22.6801	23.2414	19.748	26.5257	16.2076
Cthe_0803	51.7844	55.9791	10.3665	9.42755	70.2712	44.1945	72.7311	44.7643
Cthe_0804	48.4356	38.1168	7.87536	7.87826	18.325	13.5116	21.2948	24.3965
Cthe_0805	25.4785	30.2146	7.69096	6.10619	4.64828	1.25669	6.18933	1.13453
Cthe_0806	25.9964	32.2051	17.7993	14.0524	2.81506	5.13721	4.31059	6.1838
Cthe_0807	13.4992	19.4787	11.2294	5.76078	4.56806	7.41002	6.81242	4.01384
Cthe_0808	16.1018	12.7211	12.666	5.50901	3.49474	3.77929	5.58402	3.98058
Cthe_0809	17.5753	31.2853	9.17456	9.17794	3.88146	7.34563	6.20194	1.89474
Cthe_0810	13.1157	20.31	9.86126	8.62887	4.21636	6.47954	5.20054	6.49966
Cthe_0811	15.4396	16.8448	5.10448	7.09217	12.1474	2.91923	20.1285	5.27093
Cthe_0812	66.2467	66.1508	89.6487	68.0814	133.099	140.752	176.285	178.244
Cthe_0813	29.8269	24.4061	18.8256	21.6724	18.4891	16.9184	14.3925	15.2739
Cthe_0814	72.9558	68.8864	54.9932	42.4081	174.494	173.052	189.729	182.042
Cthe_0815	110.344	72.0168	55.6981	45.6176	371.031	270.475	314.864	348.113
Cthe_0816	62.1953	57.5919	33.6946	42.6379	270.847	209.299	250.55	220.001
Cthe_0817	6.54752	5.24454	6.083	6.21316	3.04301	2.72665	3.05627	1.86743
Cthe_0818	43.801	25.7317	44.1114	30.4585	51.6035	37.4583	39.9093	46.2399
Cthe_0819	58.4175	52.8247	69.9456	48.1561	83.9168	54.3304	83.5094	75.9994
Cthe_0820	55.9828	50.4877	72.3171	61.2197	83.1181	88.6054	82.4855	78.8366
Cthe_0821	6230.92	6352.75	7841.31	9128.65	6583.01	10466.9	8089.52	8056.19
Cthe_0822	0.626459	0.683474	0.621339	0	0.657171	0.71068	0	0
Cthe_0823	0.299989	0	0	0.661437	0	0	0	0.307239
Cthe_0824	69.3428	72.0247	70.5526	66.855	135.285	93.1792	113.228	101.418
Cthe_0825	114.886	143.647	165.72	231.985	106.095	155.974	144.263	152.269
Cthe_0826	35.2932	35.3491	26.9709	26.1516	81.9371	74.8251	67.8856	77.6253
Cthe_0827	53.6965	56.7528	41.0528	32.065	105.617	105.968	98.7549	103.114
Cthe_0828	72.3605	59.4728	70.573	54.7773	137.14	133.531	132.609	133.397
Cthe_0829	66.131	55.8139	53.8337	45.3938	174.742	117.487	159.647	145.043
Cthe_0830	105.908	109.992	109.083	104.408	166.65	263.398	226.452	266.997
Cthe_0831	84.4872	96.0871	82.2731	103.303	146.641	299.155	212.279	257.49
Cthe_0832	48.7965	34.8092	42.8133	18.6214	43.3135	63.8731	44.0415	63.4308
Cthe_0833	75.0229	64.598	62.0081	55.9495	115.351	138.094	106.436	151.036
Cthe_0834	235.926	257.398	243.275	260.093	402.31	402.055	379.773	474.739
Cthe_0835	60.7961	60.4767	83.3548	94.6219	189.454	146.053	129.879	120.868
Cthe_0836	212.173	204.356	364.98	387.409	423.414	404.297	475.11	454.125
Cthe_0837	219.222	287.008	210.74	425.106	510.649	391.534	581.644	466.311
Cthe_0838	85.6419	124.071	178.239	321.165	27.2467	67.6904	46.2813	84.1169
Cthe_0839	21.1417	32.6104	36.8764	73.1371	3.82383	4.13518	14.6637	9.70637
Cthe_0840	30.183	56.4515	58.4472	152.906	12.8159	15.4899	20.8792	34.5925
Cthe_0841	18.1082	43.9476	28.2231	83.1117	3.10138	11.7387	8.25916	11.7331
Cthe_0842	14.0108	22.9289	25.4765	65.6455	0	5.29813	5.21877	13.1536
Cthe_0843	21.0703	51.0844	44.1183	129.048	4.91184	7.96768	7.84833	11.9886
Cthe_0844	6.10226	13.3153	8.64627	22.1042	2.74347	1.9779	0.974137	4.4641
Cthe_0845	12.5912	14.7184	16.5024	39.1642	6.60424	2.55071	7.5375	10.1322
Cthe_0846	425.381	408.501	293.355	350.495	2608.85	1936.56	2459.64	2974.75
Cthe_0847	637.65	496.408	521.64	439.58	3022.07	2525.34	2859.27	3119.99
Cthe_0848	61.0348	45.0054	50.9337	48.725	130.262	116.037	111.477	108.638
Cthe_0849	38.2023	42.8369	25.26	36.2662	148.055	86.6764	90.1213	119.55
Cthe_0850	34.5285	39.9892	36.3538	41.5792	93.0608	81.9568	94.9755	76.1664
Cthe_0851	34.1491	57.7484	50.805	47.059	141.502	118.157	165.995	169.626
Cthe_0852	60.7369	84.4434	88.4948	90.6606	239.634	246.341	266.676	239.461
Cthe_0853	14.2859	14.1157	11.2284	6.24027	39.5863	39.1401	42.7707	45.8258
Cthe_0854	14.7001	19.9092	17.5965	19.0001	112.199	120.185	111.021	126.154
Cthe_0855	17.156	16.7472	17.0158	20.9043	241.54	178.235	289.582	266.334
Cthe_0856	84.4695	89.8417	93.4622	86.103	1102.96	716.044	926.827	792.945
Cthe_0857	79.5514	112.022	122.939	150.926	212.51	219.319	206.731	232.106
Cthe_0858	130.882	134.777	174.905	202.511	388.289	319.878	313.034	316.534
Cthe_0859	108.337	151.838	162.004	192.014	382.908	272.275	282.165	284.217
Cthe_0860	181.52	190.52	184.594	157.896	856.483	839.334	1217.03	1005.62
Cthe_0861	46.7776	69.7914	63.05	67.8776	187.895	150.128	176.919	191.223
Cthe_0862	15.6125	21.6789	18.3004	26.6001	68.4895	38.6432	44.4085	40.7014
Cthe_0863	24.0286	28.5561	17.4486	26.49	157.091	133.374	116.033	130.517
Cthe_0864	194.65	187.543	186.373	208.086	919.308	788.638	879.459	846.607
Cthe_0865	127.244	104.949	116.543	107.39	749.8	582.929	593.247	567.42
Cthe_0866	162.894	142.462	159.83	150.212	888.76	733.726	720.784	707.579
Cthe_0867	88.1908	52.9195	59.0423	48.6124	353.867	305.144	325.21	329.676
Cthe_0868	104.27	110.27	115.473	124.824	384.514	278.667	318.097	269.923
Cthe_0869	87.7089	70.4705	113.292	83.951	482.868	313.928	357.851	296.644
Cthe_0870	307.947	285.324	395.217	274.664	790.564	813.681	898.328	765.492
Cthe_0871	2688.4	2065.17	2709.69	2058.55	446.671	595.357	485.863	509.832
Cthe_0872	1258.59	1047.43	1342.2	1199.91	326.569	418.388	332.942	328.348
Cthe_0873	1685.34	1580.21	2160.7	1880.19	467.719	699.081	520.74	528.855
Cthe_0874	918.125	823.954	1080.39	1017.14	245.706	328.734	237.404	296.01
Cthe_0875	1144.94	1096.55	1475.26	1400.9	372.426	515.59	422.71	443.845
Cthe_0876	14.4129	19.9435	8.36788	10.8512	79.654	59.0217	64.0299	72.7261
Cthe_0877	54.3857	47.5589	47.353	51.7184	374.104	295.299	359.536	341.854
Cthe_0878	473.827	487.803	545.553	306.662	648.729	565.163	593.576	475.621
Cthe_0879	0	0	0	0.935902	0	0.481536	0.948645	0
Cthe_0880	37.1035	35.1155	30.593	43.8612	40.3293	24.3422	36.9654	33.8797
Cthe_0881	119.374	125.853	188.161	142.236	199.012	185.123	274.872	219.819
Cthe_0882	9.69604	7.79468	6.57991	9.56408	6.95937	13.8942	10.2646	8.88507
Cthe_0883	84.5495	96.975	68.807	46.6052	53.4441	59.0255	38.7609	54.3981
Cthe_0884	35.3075	37.6454	34.223	51.3092	53.8741	77.3775	78.9085	84.6491
Cthe_0885	61.1251	57.4025	56.0211	76.7695	97.4001	71.0983	124.504	110.941
Cthe_0886	29.9517	26.216	28.8677	32.2736	111.834	122.668	118.939	119.409
Cthe_0887	27.8508	25.7109	31.8729	16.5328	110.123	133.672	232.217	138.231
Cthe_0888	817.011	723.839	800.694	724.99	236.525	216.093	279.465	286.66
Cthe_0889	122.616	99.705	104.761	105.306	99.7219	80.751	98.5287	102.062
Cthe_0890	47.3393	36.6774	38.1063	40.8432	83.4865	46.6988	65.9323	55.51
Cthe_0891	77.9185	54.8091	103.72	55.383	76.3609	41.8708	48.1175	55.6511
Cthe_0892	48.0465	47.0429	33.8057	28.974	127.513	117.863	125.275	125.753
Cthe_0893	39.3539	57.7167	53.1095	46.9413	148.89	156.622	149.951	185.007
Cthe_0894	31.2511	36.3684	55.7922	57.4206	54.6386	40.1795	46.562	59.7452
Cthe_0895	578.281	539.268	621.7	545.846	808.989	648.364	765.061	750.912
Cthe_0896	272.711	245.835	348.977	293.7	535.41	450.623	552.307	505.428
Cthe_0897	40.1689	40.3387	49.8008	39.2514	120.19	79.2284	107.116	91.6294
Cthe_0898	9.19753	15.2908	16.9415	11.1054	10.5673	5.96231	8.32009	8.97125
Cthe_0899	11.6885	10.9306	18.2176	14.7267	49.0462	20.837	31.7203	22.2319
Cthe_0900	406.374	521.599	457.583	449.319	308.438	298.299	267.119	259.51
Cthe_0901	403.121	351.261	372.638	324.719	404.841	320.731	344.757	302.216
Cthe_0902	219.353	184.582	298.549	207.697	241.864	179.82	165.199	128.998
Cthe_0903	64.6118	62.199	45.7068	63.3741	591.574	317.446	474.08	467.106
Cthe_0904	107.346	117.857	109.838	159.912	1491	1259.01	1405.28	1489.76
Cthe_0905	36.198	17.1382	25.0638	21.0824	161.205	126.293	131.27	147.592
Cthe_0906	27.5466	30.0537	30.6533	28.887	216.375	198.17	235.744	213.657
Cthe_0907	22.7091	21.2365	51.4824	10.7294	694.254	364.351	507.525	418.643
Cthe_0908	45.867	54.9368	44.9976	56.6113	207.629	213.224	203.902	188.413
Cthe_0909	23.9569	20.692	30.6914	23.1096	132.987	140.418	157.277	138.014
Cthe_0910	41.1407	41.6153	44.5877	61.8751	97.1761	91.798	87.6828	95.4316
Cthe_0911	72.5393	99.2219	106.846	151.585	165.82	153.529	185.71	155.238
Cthe_0912	137.252	166.603	199.946	228.284	18.2739	37.6113	20.7217	28.7757
Cthe_0913	1.11684	3.2493	2.95391	2.4625	0	2.11165	0.832009	1.90639
Cthe_0914	31.8569	33.9795	34.5973	32.3733	173.814	136.887	166.656	183.548
Cthe_0915	20.0264	22.2612	20.987	25.4103	145.075	146.6	127.937	145.12
Cthe_0916	57.0297	57.7358	64.717	67.9693	231.218	158.536	183.72	184.169
Cthe_0917	100.118	118.333	96.197	99.1642	705.648	792.09	730.114	757.019
Cthe_0918	66.4811	64.8535	62.697	57.6354	7.77822	16.6805	10.3921	11.8414
Cthe_0919	0.394256	0	0.782067	0	0	0.44726	0	1.61514
Cthe_0921	2.41587	2.63574	9.58448	7.99001	25.343	43.8505	13.498	24.7425
Cthe_0922	43.4278	34.5481	42.6242	53.861	175.109	151.391	191.586	181.616
Cthe_0923	10.5761	10.2565	6.41032	7.77295	5.54727	3.9993	1.9697	4.21231
Cthe_0924	5.73302	6.2548	3.79078	2.10676	4.67762	7.22641	2.13545	4.56678
Cthe_0925	12.6357	6.12697	6.96245	3.09556	27.9831	33.447	33.7304	28.039
Cthe_0926	73.5296	61.1213	65.983	64.5185	266.56	318.906	264.383	299.177
Cthe_0927	60.5238	50.4952	49.9402	39.6697	158.594	147.707	154.73	170.593
Cthe_0928	52.8843	52.364	40.5512	36.7447	30.3025	36.2989	32.7756	25.033
Cthe_0929	8966.62	15084.7	11899.4	9627.06	3610.02	3422.4	4581.39	4327.77
Cthe_0930	21.4575	25.8489	10.1977	15.7703	97.0718	98.8902	103.903	121.784
Cthe_0931	44.1389	32.8019	27.9165	36.6715	198.632	232.948	240.896	269.923
Cthe_0932	176.892	161.294	140.43	158.118	1115.31	1076.8	1197.51	1243.69
Cthe_0933	3996.4	4599.03	4583.14	4821.54	13457.6	12494.6	18255.1	17777.8
Cthe_0934	177.272	228.085	142.477	171.844	605.981	601.233	536.215	669.253
Cthe_0935	129.697	94.3341	67.932	68.0105	420.396	411.644	444.017	443.269
Cthe_0936	158.393	127.988	79.6813	90.5803	416.594	433.426	368.785	470.302
Cthe_0937	235.783	208.614	156.051	155.273	464.292	488.444	535.915	546.414
Cthe_0938	192.586	209.238	125.75	128.273	532.848	324.075	623.198	560.492
Cthe_0939	18.1673	12.8835	25.2264	10.0141	20.0109	19.5792	14.2107	23.258
Cthe_0940	5.16117	13.5141	16.3808	10.2417	42.2307	50.3533	49.5991	51.8018
Cthe_0941	69.9309	51.399	75.2001	46.2566	115.83	115.241	124.208	122.133
Cthe_0942	157.179	121.24	122.795	89.031	351.823	342.234	391.924	416.627
Cthe_0943	21.7139	9.87089	12.5629	15.9588	53.1497	43.108	48.5283	55.5967
Cthe_0944	36.3096	31.7596	27.941	22.43	125.761	151.981	168.942	160.93
Cthe_0945	35.7119	34.4665	50.8596	31.2942	186.353	269.568	289.576	241.02
Cthe_0946	93.2986	78.463	93.1787	82.1417	265.751	433.657	427.161	377.569
Cthe_0947	11.3177	6.97914	7.32076	7.5947	38.1985	52.4733	68.7331	62.9956
Cthe_0948	35.8718	34.0866	30.4139	24.2381	129.278	191.657	203.657	197.915
Cthe_0949	57.0198	37.572	35.9761	31.4304	178.853	274.273	314.956	284.617
Cthe_0950	36.8256	29.0938	23.5101	26.5986	152.304	267.465	319.746	273.98
Cthe_0951	35.1222	34.1194	25.7685	25.4597	133.244	237.427	317.741	296.638
Cthe_0952	45.0634	32.5184	27.4506	22.6883	213.285	288.617	409.589	351.413
Cthe_0953	19.8523	17.9612	13.9271	13.8789	156.954	276.298	346.827	296.551
Cthe_0954	97.5591	110.91	56.1056	68.6891	609.751	771.005	966.497	1068.02
Cthe_0955	15.5087	36.2575	49.4419	127.009	6.97242	20.1071	13.6165	12.4799
Cthe_0956	14.4033	7.33326	9.52369	29.6402	21.1531	23.9648	18.2409	34.4198
Cthe_0957	145.825	169.04	200.377	162.437	1598.25	1525.05	1780.58	1369.03
Cthe_0958	21.8202	23.3652	17.6341	20.0461	125.047	115.059	105.659	134.913
Cthe_0959	24.3708	29.4894	30.7639	28.3327	205.454	196.044	236.185	238.706
Cthe_0960	64.2011	62.8082	74.9907	60.8336	123.008	114.064	126.881	123.898
Cthe_0961	87.8329	83.9105	93.4343	80.2737	1089.44	962.854	949.957	872.523
Cthe_0962	59.4886	60.9522	42.5844	50.1848	420.013	308.676	354.921	318.936
Cthe_0963	79.0925	76.4851	67.7489	70.6803	536.791	422.119	432.535	427.112
Cthe_0964	47.5999	35.7033	53.1123	42.6367	245.506	227.247	213.87	258.986
Cthe_0965	8.56949	7.47953	6.79956	3.77892	30.5646	30.1369	17.2367	36.8617
Cthe_0966	7.32553	5.70874	0	3.46111	3.29343	2.37439	1.16941	2.14359
Cthe_0967	2.87761	5.75576	0.951364	3.17238	1.00623	1.08816	1.07186	1.96477
Cthe_0968	16.7105	19.1663	5.09967	4.72366	10.5628	12.395	12.2093	11.1902
Cthe_0969	9.77194	14.8331	4.21395	6.08905	10.4739	4.57887	6.64673	7.3973
Cthe_0970	0	0	0	0	0	0	0	0
Cthe_0972	39.5916	30.9699	23.709	18.9412	10.1872	9.32183	9.1822	8.41571
Cthe_0973	4.85757	2.64983	0	2.67758	2.54786	6.88828	1.35702	2.48748
Cthe_0974	394.799	257.813	283.931	168.407	147.789	134.27	157.887	165.679
Cthe_0975	83.2603	55.9665	63.0111	33.9315	53.8126	48.7937	47.1809	46.4755
Cthe_0976	170.776	133.87	139.41	144.357	121.994	114.787	122.277	141.611
Cthe_0977	267.945	164.211	229.993	150.978	101.328	85.5611	80.9527	86.7304
Cthe_0978	266.836	156.444	247.342	182.482	146.172	140.392	122.963	147.497
Cthe_0979	337.028	238.515	386.562	300.978	226.044	185.592	184.916	173.337
Cthe_0980	1117.77	1207.32	1402.18	1190.21	481.331	393.823	403.524	433.704
Cthe_0981	7253.41	5993.62	7029.45	5476.92	4483.99	4904.94	4704.18	4606.61
Cthe_0982	4580.82	4283.77	3697.83	3166.89	2478.42	1802.75	2292.7	2073.25
Cthe_0983	59.4859	71.916	90.8914	90.3932	188.893	160.501	176.062	195.12
Cthe_0984	42.019	40.6923	38.866	42.1594	110.94	133.899	100.239	134.422
Cthe_0985	41.7721	33.9873	34.7596	47.6121	95.067	95.579	89.796	107.317
Cthe_0986	67.8462	65.1998	72.1729	69.3705	181.065	192.219	176.377	187.936
Cthe_0987	194.166	170.103	141.192	119.038	293.59	230.157	258.632	285.146
Cthe_0988	178.011	137.613	121.572	94.7588	253.43	230.215	218.81	232.319
Cthe_0989	167.23	127.508	126.283	114.178	276.101	202.109	225.626	223.335
Cthe_0990	143.233	142.912	127.492	130.913	211.898	254.15	217.511	166.755
Cthe_0991	250.7	217.856	220.958	226.422	359.905	344.601	259.398	313.799
Cthe_0992	181.416	174.063	209.284	177.304	252.396	173.694	194.096	192.389
Cthe_0993	60.4488	48.1259	37.2692	36.0221	207.375	116.764	105.887	137.205
Cthe_0994	98.0197	97.5527	87.5709	75.0649	440.342	399.802	381.689	434.123
Cthe_0995	45.0267	54.4643	40.7754	39.9271	297.781	227.64	260.325	274.685
Cthe_0996	41.2416	32.4011	28.831	25.7989	85.0959	82.3818	83.4931	83.5094
Cthe_0997	103.028	101.633	103.464	97.018	189.589	175.319	198.597	186.415
Cthe_0998	56.3272	54.8416	58.342	56.9879	93.4947	130.631	116.723	132.172
Cthe_0999	53.1533	51.9321	63.7347	49.8521	138.565	154.348	137.409	160.876
Cthe_1000	21.7312	12.4472	10.7768	23.9573	106.004	102.309	92.8844	107.944
Cthe_1001	109.651	106.556	117.075	99.0846	361.422	311.321	425.839	432.021
Cthe_1002	68.1274	42.1191	76.58	57.5814	404.982	265.35	543.052	444.227
Cthe_1003	183.816	123.205	178.226	169.932	1051.47	991.212	1157.82	1033.31
Cthe_1004	95.0764	117.046	82.8305	84.9857	359.19	453.297	486.707	496.74
Cthe_1005	227.442	233.591	206.089	219.011	2056.76	1650.05	1984.6	1868.55
Cthe_1006	342.135	262.141	277.533	250.354	2761.27	2695.17	2808.8	2840.05
Cthe_1007	37.4381	32.2463	35.9106	28.511	270.263	226.886	273.304	264.112
Cthe_1008	91.971	70.7252	90.0138	91.1189	215.061	177.876	203.735	203.326
Cthe_1009	14.2377	18.6402	11.2971	24.329	47.7942	44.4175	31.8198	42.2872
Cthe_1010	33.8339	28.8885	30.6393	34.4616	72.914	62.5801	53.4237	61.7701
Cthe_1011	11.5261	11.0781	10.3431	12.7068	1.15154	1.2453	0.919985	2.81063
Cthe_1012	7.67633	11.1666	8.88252	23.2723	6.03949	3.62847	2.8593	13.7582
Cthe_1013	7.97548	6.86948	11.6573	8.79246	68.6932	47.6195	67.545	57.6075
Cthe_1014	57.4166	41.4146	36.8928	31.3336	123.264	111.228	125.123	145.936
Cthe_1015	85.0247	116.247	103.544	129.33	129.838	85.4669	139.509	99.2046
Cthe_1016	20.1764	29.038	9.36707	10.4117	13.9602	7.30496	8.15494	9.23284
Cthe_1017	4.51175	4.92237	4.47487	11.6058	20.5094	5.11831	16.8055	16.9429
Cthe_1018	498.608	539.426	639.679	730.03	2917.91	2591.63	2770.07	2781.86
Cthe_1019	935.164	947.182	1093.41	1418.08	5698.48	5323.83	6281.85	6657.98
Cthe_1020	6893.76	7998.01	7576.99	10018.9	36220.5	29947.3	32560	32266
Cthe_1021	112.163	160.591	182.87	448.536	26.4336	73.2078	66.2736	118.965
Cthe_1022	54.8228	53.0045	37.5761	38.8183	167.856	167.871	188.766	176.204
Cthe_1023	31.7032	35.3405	25.9756	21.2744	109.894	96.9502	110.901	118.584
Cthe_1024	40.1962	31.4853	33.7342	26.5125	144.52	131.734	158.938	187.893
Cthe_1025	21.741	22.2372	21.5633	23.5935	117.241	107.134	102.112	120.726
Cthe_1026	815.258	1471.69	1290.6	1624.8	8826.22	8457.72	12173	10977.8
Cthe_1027	195.94	181.263	165.68	174.202	1943.68	1290.67	1710.25	1634.07
Cthe_1028	14.0156	7.85226	7.88981	10.0225	346.111	170.172	252.704	191.65
Cthe_1029	21.9494	15.1971	15.0715	13.9602	493.718	240.383	408.473	356.651
Cthe_1030	13.2286	11.4258	13.1205	10.9378	55.5086	62.5295	68.984	69.9997
Cthe_1031	9.50836	12.7943	5.02968	7.68707	56.1897	57.5289	68.3548	69.1409
Cthe_1032	15.2431	11.8789	10.1819	9.94556	49.9292	52.583	62.9192	58.6228
Cthe_1033	17.4077	24.1716	6.27834	5.23388	129.488	95.1494	107.871	111.833
Cthe_1034	522.677	655.651	477.968	587.904	254.049	337.637	234.172	298.971
Cthe_1035	67.2948	69.6862	68.1023	92.5466	117.497	147.508	113.18	137.141
Cthe_1036	41.824	33.5099	37.5932	37.463	89.1199	115.652	116.11	109.764
Cthe_1037	43.9186	35.6446	33.9978	31.2942	155.071	91.1397	134.063	128.906
Cthe_1038	13.2932	14.0196	11.4266	14.6549	3.2538	7.03747	4.45632	4.53814
Cthe_1039	249.997	312.734	367.387	481.949	7996.65	8618.07	9730.74	7949.26
Cthe_1040	29.1596	32.7775	26.7303	30.1983	94.0848	68.6657	82.4482	81.9006
Cthe_1041	127.82	110.076	123.236	126.607	267.832	258.358	325.904	233.576
Cthe_1042	119.655	101.126	82.7395	86.3929	415.456	236.113	371.934	251.134
Cthe_1043	20.3919	8.0901	18.3866	10.2185	83.6216	21.0303	37.2876	34.175
Cthe_1044	138.049	123.503	132.814	92.8363	207.089	159.741	188.201	142.8
Cthe_1045	26.4708	31.9199	34.5453	46.0774	75.998	58.4785	68.5004	47.0867
Cthe_1046	6.77885	3.6979	5.04258	5.23127	5.33338	6.53667	4.545	4.51274
Cthe_1047	175.84	186.388	221.516	241.626	521.908	329.945	533.6	514.663
Cthe_1048	52.0757	55.2011	84.5183	64.9126	118.259	110.769	104.481	123.638
Cthe_1049	36.6276	44.7565	80.6488	40.3796	136.787	102.218	120.333	124.543
Cthe_1050	253.286	249.885	362.008	229.113	420.129	367.399	365.283	380.464
Cthe_1051	9.21614	10.0549	8.56951	8.57267	52.5695	55.543	50.8491	42.4749
Cthe_1052	19.397	15.173	19.2385	22.1909	143.971	169.81	158.678	171.296
Cthe_1053	13.8209	15.5987	17.4894	23.1177	159.483	97.8584	133.671	98.1081
Cthe_1054	15.2028	29.5445	26.8586	33.5202	183.403	146.057	191.118	169.326
Cthe_1055	5.26371	2.05099	3.35616	4.97392	30.3697	20.0467	33.6109	26.5695
Cthe_1056	13.5983	16.5049	12.1384	11.8056	64.7272	57.8492	63.8206	66.1529
Cthe_1057	30.4349	38.3133	37.1522	15.4858	78.5895	31.8707	49.7061	47.9546
Cthe_1058	144.913	113.273	174.657	152.477	1543.26	1770.89	1562.75	1691.93
Cthe_1060	133.529	112.916	133.812	137.529	309.716	312.92	334.564	392.286
Cthe_1061	94.0145	114.851	92.5895	126.272	13.1961	19.5282	13.317	22.3765
Cthe_1062	93.3511	88.8162	94.7703	85.2416	68.2525	34.5873	31.2593	30.5814
Cthe_1063	48.1943	39.5405	48.1828	44.6301	124.572	99.2871	129.251	125.174
Cthe_1064	57.4074	54.5369	68.171	61.9965	138.06	148.858	174.121	147.187
Cthe_1065	542.001	807.651	783.901	715.513	472.85	702.038	608.724	406.136
Cthe_1066	64.3676	59.7248	59.0683	41.7809	80.7754	64.8319	67.2219	73.9326
Cthe_1067	127.659	91.5572	96.8537	95.8802	108.842	98.6636	105.711	116.681
Cthe_1068	90.6012	87.2935	64.1862	60.967	60.4819	44.0493	55.223	85.5604
Cthe_1069	109.823	120.833	132.003	87.2134	90.7987	73.9078	94.641	87.694
Cthe_1070	65.8266	65.2887	73.0659	66.6548	75.1148	83.5719	77.0166	84.7473
Cthe_1071	206.9	212.86	166.508	194.08	207.048	218.245	231.2	238.388
Cthe_1072	151.901	161.997	140.866	204.302	301.963	287.347	335.238	308.421
Cthe_1073	18.6258	32.8262	38.3682	112.146	1.50299	14.6284	20.8133	23.4781
Cthe_1074	8.97034	12.8773	8.42877	24.9833	7.92431	4.28477	4.22058	14.0225
Cthe_1075	69.9739	50.1881	93.1787	89.2845	284.782	212.418	304.805	277.37
Cthe_1076	49.6862	59.0731	49.2801	43.5398	204.479	156.091	199.309	213.986
Cthe_1077	10.109	12.6046	5.72936	13.5326	3.02988	3.27659	4.03438	4.43713
Cthe_1078	12432	15739.4	17504.4	13598.1	363.724	1168.64	502.722	479.833
Cthe_1079	29.1474	24.152	28.3603	29.896	2.32225	11.0918	4.32901	9.25784
Cthe_1080	7.03069	10.7388	4.18394	12.4014	2.95015	1.59518	1.57129	4.32037
Cthe_1081	33.0668	46.687	44.3719	119.012	3.0607	39.719	10.8678	46.8148
Cthe_1082	31.8105	65.555	22.7865	54.5518	7.41555	16.0387	15.7985	25.3394
Cthe_1083	3.03077	3.77898	5.15314	4.29587	2.72516	4.91176	0.967636	6.20804
Cthe_1084	2.62787	0.477839	1.73759	2.89705	0.459449	1.49058	1.95767	2.69138
Cthe_1085	2.46074	2.30117	2.44063	2.71281	1.47507	4.38675	0.785643	4.6804
Cthe_1086	3.68505	3.51788	2.7412	4.57035	4.34892	1.04512	4.11785	4.24588
Cthe_1087	13.8154	15.0728	8.56408	19.0383	18.1159	29.3865	13.5083	19.4553
Cthe_1088	27.6192	40.8468	12.1749	52.1006	16.0962	32.7249	15.0886	37.087
Cthe_1089	1915.76	1974.62	2348.88	1839.06	401.22	455.196	387.322	372.477
Cthe_1090	470.445	333.937	350.238	316.944	279.046	274.094	283.617	348.572
Cthe_1091	1966.49	1671.04	1566.06	1391.74	2859	2320.89	2902.95	2603.3
Cthe_1092	925.808	716.563	629.461	554.698	451.817	429.242	515.772	523.562
Cthe_1093	1192.43	890.43	583.982	597.694	435.865	357.724	392.636	449.419
Cthe_1094	1079.48	797.891	711.27	648.389	96.3326	117.064	106.054	136.712
Cthe_1095	670.603	499.4	454.927	340.547	69.523	133.165	66.7356	96.6366
Cthe_1096	6.0828	2.21214	10.0552	4.4706	6.38101	4.60039	6.79721	2.0766
Cthe_1097	17.6268	16.0258	14.5689	12.3072	33.9	29.3282	19.697	32.495
Cthe_1098	951.352	945.291	1294.8	1158.35	1118.49	983.719	1162.31	1157.67
Cthe_1099	383.267	348.943	494.652	525.851	468.598	513.424	471.487	467.167
Cthe_1100	600.637	705.71	733.204	876.478	509.371	694.243	624.422	710.685
Cthe_1101	992.382	1131.03	1334.33	1275.02	1038.08	1350.32	1196.53	1366.68
Cthe_1102	895.177	1034.2	1172.37	1246.77	969.327	1271.74	1084.13	1224.1
Cthe_1103	580.969	522.658	694.011	668.79	660.799	652.702	665.342	806.221
Cthe_1104	15436.2	20187.2	17081.3	24139.8	14667.4	17456.1	18308.3	17275
Cthe_1105	646.481	747.36	975.525	1005.95	788.456	824.219	896.322	977.064
Cthe_1106	396.926	419.899	491.461	543.422	1074.83	1098.86	1018.42	942.664
Cthe_1107	743.645	757.643	1157.73	1079.82	1505.56	1683.1	1504.75	1550.4
Cthe_1109	23.4005	11.0244	8.96722	8.20832	17.8529	13.2732	16.0459	10.8937
Cthe_1110	37.3766	37.0712	20.2206	32.4648	41.5853	39.8318	41.7664	48.7199
Cthe_1111	10.0735	14.3352	6.95037	6.75979	13.324	10.434	13.2143	9.86838
Cthe_1112	51.3523	83.4165	61.1191	69.1932	146.047	168.296	210.406	177.649
Cthe_1113	12.4802	14.1501	23.7856	22.1218	24.6439	14.7133	19.1416	23.8093
Cthe_1114	4.09391	7.35659	5.49355	7.69911	3.28411	2.45874	4.57472	3.45293
Cthe_1115	6.58634	5.08992	4.08282	5.44576	0.575769	3.42458	1.53331	0.843189
Cthe_1116	7.9718	4.80642	4.7856	6.93821	3.30103	3.8078	3.98519	2.7931
Cthe_1117	2.14998	1.75924	2.13241	3.55532	2.81922	3.04878	3.00311	0.550484
Cthe_1118	7.3171	9.69369	7.77567	5.18569	3.28964	3.55749	4.67227	4.28225
Cthe_1119	46.3335	48.0541	56.7344	27.747	26.4027	22.0633	36.4344	25.7771
Cthe_1120	43.7181	37.0977	50.5876	21.4206	31.8482	27.5531	25.7834	17.4124
Cthe_1121	1.61631	3.52682	1.6031	0	1.69555	0	0	1.65537
Cthe_1122	2.3055	2.51532	0	0	4.83704	0	5.15254	0
Cthe_1123	17.385	12.4472	16.7041	8.38505	44.4534	27.7344	32.7827	29.4898
Cthe_1124	30.3177	20.3551	24.8655	24.4248	53.2106	31.748	37.136	29.8562
Cthe_1125	14.5838	18.1842	14.4647	6.89047	24.041	25.9985	13.9686	27.7389
Cthe_1126	0.960217	4.19043	1.90474	3.17573	18.1312	16.3396	12.8759	8.85081
Cthe_1127	3.01116	2.19014	0.995515	4.42614	8.42341	7.40128	9.53363	5.65387
Cthe_1128	3.52992	1.28373	3.50107	3.89151	0	0	0	0
Cthe_1129	0	0	3.31228	1.84084	1.75165	1.89428	3.7318	3.42029
Cthe_1130	2.97825	1.62465	1.47695	6.56666	1.56213	1.68932	0	3.05023
Cthe_1131	12.6601	3.45309	10.9871	17.4463	16.601	5.38582	12.3787	11.3453
Cthe_1132	13.7253	14.2938	12.9943	13.7557	8.50802	14.8628	13.2459	15.9739
Cthe_1133	375.693	283.841	336.76	249.868	400.587	351.166	423.759	413.676
Cthe_1134	20.6447	23.6498	41.9757	30.7252	27.071	16.3941	20.7624	12.6862
Cthe_1135	43.3665	42.2259	36.5372	26.7318	18.0992	13.7539	18.2376	17.1927
Cthe_1136	150.876	184.971	215.671	199.254	60.6983	65.6406	53.8811	54.7996
Cthe_1137	24.0908	22.4182	29.516	14.8416	31.2182	34.5639	17.419	18.8676
Cthe_1138	61.1866	47.0522	47.8542	33.8758	68.1449	65.7432	62.9512	59.6287
Cthe_1139	55.5982	49.5519	41.9404	26.762	53.3951	48.8593	48.1274	50.5259
Cthe_1140	119.223	107.775	68.1337	70.7249	83.9741	84.3711	74.86	86.0545
Cthe_1141	107.367	101.398	94.2872	76.5672	132.106	105.18	97.6058	100.683
Cthe_1142	218.266	196.329	164.39	130.991	158.967	134.305	144.32	134.477
Cthe_1143	154.982	143.254	144.321	113.43	129.612	103.049	109.202	111.991
Cthe_1144	68.3991	68.6961	64.353	48.6261	80.1346	71.068	67.8605	58.2677
Cthe_1145	104.274	110.612	96.2565	94.2477	217.509	193.148	185.68	175.853
Cthe_1146	112.918	124.564	109.507	88.5229	279.025	135.216	200.487	174.756
Cthe_1147	60.8111	72.5655	35.8115	37.7102	153.5	97.0123	144.401	144.024
Cthe_1148	42.1261	41.7116	24.9286	24.5866	86.1544	53.0102	73.9729	60.1843
Cthe_1149	35.6481	37.452	37.9757	42.2108	56.7861	35.9472	50.1624	45.9751
Cthe_1150	35.1625	43.3864	52.3127	58.1467	41.7167	33.2415	39.76	34.7262
Cthe_1151	21.7088	24.6134	15.6208	24.8711	90.6459	92.2319	98.9365	88.498
Cthe_1152	9.96639	13.2035	3.53033	5.49366	25.3907	19.3822	34.2063	28.4345
Cthe_1153	85.3803	81.0248	142.307	101.367	8.47962	10.8895	6.77453	11.9006
Cthe_1154	214.575	126.806	301.496	106.45	86.286	87.2262	55.9477	100.723
Cthe_1155	4.69844	1.70869	7.76674	1.72658	13.1434	7.1068	3.50017	0
Cthe_1156	2.42172	3.36271	2.83864	2.42708	0.461899	1.24877	0.73804	1.12739
Cthe_1157	0	1.72655	0	0	11.6207	5.38582	10.6103	9.72459
Cthe_1158	28.1907	30.7563	23.3002	25.8987	11.5005	8.8835	19.251	6.41599
Cthe_1159	1.99422	3.26357	1.48344	3.84737	1.04599	2.26232	2.22843	3.06362
Cthe_1160	0	0	0	0	1.14531	0	0	1.11817
Cthe_1161	7.56341	10.1084	18.1914	14.3834	5.7523	5.14814	5.28232	4.84138
Cthe_1162	58.0497	42.4031	52.6332	67.5667	145.052	175.234	143.933	143.911
Cthe_1163	37.0349	38.9362	36.0644	55.6754	185.423	198.993	175.696	198.96
Cthe_1164	34.078	32.1806	40.9002	39.1474	151.707	130.598	170.562	154.858
Cthe_1165	39.005	38.8722	59.5172	60.3661	149.898	175.293	159.676	154.413
Cthe_1166	57.9367	60.3878	73.3682	87.2531	210.549	176.051	243.936	221.454
Cthe_1167	23.6339	21.3006	23.4408	27.7541	93.7807	89.1767	99.3234	101.556
Cthe_1168	30.4316	30.7022	22.7183	33.9096	87.532	87.9774	97.2635	104.895
Cthe_1169	32.3571	48.6478	63.7939	56.9876	32.2876	56.8513	41.0077	46.0714
Cthe_1170	596.926	728.837	725.901	913.29	753.606	953.347	813.781	708.105
Cthe_1171	52.8119	69.5395	54.1865	44.5698	211.67	127.675	216.929	182.035
Cthe_1172	23.7378	15.1073	13.3415	12.2124	151.069	97.3935	124.229	121.963
Cthe_1173	376.965	442.674	541.679	506.899	169.371	179.18	187.478	172.548
Cthe_1174	55.6705	57.129	42.095	38.8899	74.0115	81.9137	78.223	60.403
Cthe_1175	29.1935	34.3004	25.6139	36.5164	48.2927	40.124	42.6597	39.0987
Cthe_1176	757.65	514.406	801.959	608.483	178.401	108.594	116.071	148.1
Cthe_1177	55.373	44.4609	54.3033	51.0996	52.2136	45.5249	46.9287	38.8695
Cthe_1178	51.9961	55.3614	52.8138	54.5599	54.5452	54.7224	58.8029	50.6863
Cthe_1179	11.7057	2.55422	2.32201	7.7429	9.82369	10.6236	0	0
Cthe_1180	38.8291	32.0932	28.0085	31.1321	27.1551	29.3662	35.5005	33.7421
Cthe_1181	14.131	9.11998	10.2649	11.8485	35.7023	26.1912	28.0229	31.7988
Cthe_1182	24.3568	12.896	28.4209	26.0621	65.3802	73.9545	69.6446	66.0321
Cthe_1183	31.7781	23.4691	22.3053	24.7928	115.907	100.941	117.457	97.6384
Cthe_1184	27.1966	22.9956	26.9743	26.2347	59.9127	53.2212	50.9045	64.7602
Cthe_1185	33.354	37.1639	35.193	43.4207	78.9118	58.3674	80.8868	83.5833
Cthe_1186	28.1739	28.6182	42.3972	47.6609	65.7347	65.5764	74.3647	61.1921
Cthe_1187	14.8912	15.0861	13.7146	11.1399	264.446	178.585	213.945	215.694
Cthe_1188	4.06557	1.26731	1.72815	0	53.0065	37.5561	33.0995	35.0951
Cthe_1189	4.69197	6.65469	3.7229	3.10356	58.5717	38.3239	45.6144	38.4429
Cthe_1190	2.77505	6.05522	0.917456	3.05931	7.76291	8.395	8.26925	8.52634
Cthe_1191	2.82101	1.53888	3.49744	4.66498	14.0567	6.40054	9.45699	7.94527
Cthe_1192	501.319	500.806	432.994	362.782	1596.64	758.122	1018.99	725.035
Cthe_1193	0	0	0	0	0	0	0	0
Cthe_1194	3.90527	11.0778	11.2327	5.16637	2.86771	5.75938	4.80033	3.19972
Cthe_1195	35.6481	41.7734	43.2138	33.4775	56.7861	31.4538	53.1131	59.4971
Cthe_1196	3.66868	3.20206	5.45805	4.44894	12.3153	13.7343	13.5285	12.3992
Cthe_1197	11.8418	15.8803	12.4791	14.4147	43.2194	36.943	35.5626	42.448
Cthe_1199	87.6801	102.548	121.749	117.541	200.881	207.291	191.645	212.644
Cthe_1200	61.7017	49.3925	85.4591	91.7695	336.655	285.786	250.091	273.711
Cthe_1201	16.4758	25.1654	17.4305	24.218	134.811	97.8152	122.739	127.117
Cthe_1202	11.2096	17.2904	10.3512	17.8976	46.2257	49.551	40.602	43.151
Cthe_1203	2879.54	2413.33	2996.21	2381.61	30.5504	51.2274	44.6096	93.8362
Cthe_1204	1778.05	1419.73	1556.04	1704.3	12.7754	19.5045	13.6087	45.1219
Cthe_1205	4983.76	4699.98	7160.57	7224.42	46.4587	314.544	63.4407	104.95
Cthe_1206	0	0	0	0	0	0	0	0
Cthe_1207	116.006	116.478	141.382	145.314	238.068	157.313	190.614	197.303
Cthe_1208	18.8197	31.4832	13.6883	22.1307	57.9109	35.5831	40.6581	34.6942
Cthe_1209	7.06899	7.71235	2.50401	6.67981	12.7124	9.73778	12.9773	11.6354
Cthe_1210	6.28627	6.00109	3.89681	3.4651	17.3104	9.80567	11.4149	12.0716
Cthe_1211	397.576	407.967	500.34	548.429	2355	2062.86	2265.63	2234.06
Cthe_1212	1087.52	1275.25	1552.16	1659.59	762.928	762.428	686.62	593.599
Cthe_1213	13.3583	27.3264	11.593	14.7267	71.8177	66.2997	102.625	41.0435
Cthe_1214	1.19522	1.304	0	0	2.50763	1.3559	2.67119	1.2241
Cthe_1215	8.56949	2.67126	4.85683	2.69923	0	4.16639	4.10398	7.52279
Cthe_1216	136.711	92.8062	158.192	130.619	172.095	177.492	185.018	182.019
Cthe_1217	109.745	107.823	147.901	124.21	158.68	156.121	172.079	160.31
Cthe_1218	11.6623	12.7237	13.4948	12.857	27.1868	31.6055	42.7161	34.5054
Cthe_1219	11.2093	16.3059	9.05883	21.9689	55.3099	37.2068	51.4948	48.4718
Cthe_1220	43.0865	32.076	36.1985	38.5589	174.414	135.711	189.756	163.533
Cthe_1221	20.979	17.1804	20.191	22.043	37.929	44.4844	47.6384	39.5237
Cthe_1222	5.65607	6.78793	3.92689	6.85901	70.607	44.9153	59.4114	53.2935
Cthe_1223	311.366	265.306	334.344	217.021	1552.17	1323.87	1735.36	1680.11
Cthe_1224	78.3869	93.067	102.899	76.2499	1129.45	632.938	1030.51	880.733
Cthe_1225	217.897	293.901	181.465	238.191	1637.67	1478.98	1922.23	1702.45
Cthe_1226	71.3329	69.944	95.8258	91.5807	302.161	257.109	235.096	277.431
Cthe_1227	33.3797	27.4625	34.1924	39.212	149.823	98.7032	127.799	141.79
Cthe_1228	90.7413	81.5904	98.5036	119.466	728.789	494.709	569.269	590.535
Cthe_1229	64.7781	52.2021	61.3283	52.7488	298.842	220.461	296.125	251.804
Cthe_1230	12.2476	6.12439	8.09835	15.19	26.7668	31.8409	41.6285	36.0629
Cthe_1231	1.74955	3.4358	3.12345	4.62904	32.3016	25.008	32.0625	25.8024
Cthe_1232	19.69	26.9241	27.3407	41.0985	147.892	124.194	131.135	116.962
Cthe_1233	0	0	0	0	0	0	0	0
Cthe_1234	0	0.643531	0.585027	1.95081	0.618765	0	0	1.20821
Cthe_1235	37.7734	34.9984	33.5394	39.1947	45.4837	47.6407	48.8681	46.6353
Cthe_1236	25.6963	19.6245	38.8666	21.9546	315.386	225.191	259.147	251.989
Cthe_1237	159.34	144.635	164.221	168.183	838.065	681.444	768.152	759.992
Cthe_1238	83.9106	78.4692	100.398	132.152	491.818	355.08	452.457	474.708
Cthe_1239	41.9128	25.7736	35.5237	34.4446	110.319	104.605	106.444	103.802
Cthe_1240	60.6641	46.1555	51.4598	46.6388	154.071	147.6	184.636	143.881
Cthe_1241	92.3017	53.548	84.2816	71.8758	239.761	206.097	213.652	213.823
Cthe_1242	0.408438	1.33683	0.810199	0	2.57077	6.02353	2.73845	4.6014
Cthe_1243	2.95564	7.52415	11.7259	3.2584	17.5697	31.2946	30.8258	38.3429
Cthe_1244	86.4187	104.008	159.125	161.064	37.807	29.455	26.8486	44.849
Cthe_1245	102.092	85.8007	67.2665	79.9382	496.506	460.813	358.775	407.153
Cthe_1246	61.4794	43.3258	44.9304	49.941	381.406	370.414	262.966	325.672
Cthe_1247	33.9373	33.0871	35.0923	27.0653	196.942	176.936	172.672	181.183
Cthe_1248	73.327	64.0005	63.0306	67.1203	351.975	412.396	300.94	365.937
Cthe_1249	29.7418	25.6886	40.2535	28.6899	283.074	252.35	205.641	244.637
Cthe_1250	31.3831	28.5328	23.3449	48.0525	295.38	343.166	260.095	323.201
Cthe_1251	62.7468	69.5216	63.5238	99.9981	399.03	372.509	414.521	489.133
Cthe_1252	12.9766	13.2443	7.88843	3.69185	71.5771	72.1815	77.1813	97.7478
Cthe_1253	44.1518	43.1804	43.442	56.2375	51.4831	59.8656	59.1654	58.3701
Cthe_1254	1.23419	1.34652	4.89642	2.72124	0	0	4.13743	0
Cthe_1255	3.99282	1.08905	4.95023	5.50228	5.2357	4.52961	3.34632	2.04466
Cthe_1256	304.124	289.399	296.273	281.165	22.0675	33.8647	30.6709	22.3654
Cthe_1257	330.406	309.699	349.286	307.541	23.4294	31.0584	16.7458	18.447
Cthe_1258	290.933	368.936	260.799	269.958	53.2106	85.9841	52.1207	52.5469
Cthe_1259	125.696	137.136	144.616	119.172	421.947	442.995	390.476	468.592
Cthe_1260	164.86	190.584	155.932	144.435	723.836	642.815	801.548	726.811
Cthe_1261	456.514	374.437	335.772	247.783	1221.45	996.102	1077.06	1016.76
Cthe_1262	797.702	993.553	702.003	853.999	1424.51	1038.33	1661.69	1428.54
Cthe_1263	251.457	189.275	369.27	174.066	779.086	517.455	825.545	580.95
Cthe_1264	245.348	227.421	327.973	321.752	85.0754	104.793	90.4812	90.9324
Cthe_1265	115.115	103.614	102.757	127.773	528.595	444.308	544.947	487.399
Cthe_1266	7.17712	6.62566	7.84856	9.33247	3.28186	4.17539	3.08464	3.39257
Cthe_1267	5.58994	1.52467	6.93032	5.39223	1.466	0.792682	1.56162	0.71563
Cthe_1268	3.46999	7.99224	4.97124	2.97534	1.61782	3.93649	0.430836	2.7641
Cthe_1269	15.222	15.0625	14.3954	14.4397	174.908	126.1	128.563	127.62
Cthe_1270	28.9667	36.8702	32.7816	32.7527	215.824	172.731	178.858	182.184
Cthe_1271	53.014	57.3528	70.9177	70.2317	68.932	57.6142	57.9958	62.5079
Cthe_1272	17.8715	14.7916	28.1162	20.3816	22.6265	20.2742	20.6591	16.41
Cthe_1273	44.3182	44.2366	67.6485	31.5324	38.5775	31.3781	31.9618	36.0539
Cthe_1274	19.8075	14.4068	15.165	11.876	64.8875	28.7779	37.2781	38.0811
Cthe_1275	206.825	225.648	221.627	206.241	779.545	515.243	635.278	622.696
Cthe_1276	58.7877	39.3105	55.486	38.6768	219.823	151.669	173.767	188.394
Cthe_1277	128.637	139.561	149.682	110.124	803.631	747.592	842.396	900.878
Cthe_1278	30.2934	29.4838	25.2903	24.2665	61.9566	51.9199	55.2823	53.5692
Cthe_1279	744.087	772.271	1269.94	945.485	13383.7	9189.42	12617.9	11552.3
Cthe_1280	25.6118	31.6685	8.4675	16.9412	1.79116	1.937	1.90799	1.74872
Cthe_1281	1.9605	5.70381	3.88896	10.0862	1.37108	2.96543	1.4605	2.00788
Cthe_1282	36.2906	32.9946	36.5394	35.7648	29.1291	32.1247	30.1074	25.6232
Cthe_1283	476.856	532.625	505.989	510.081	393.944	376.988	451.31	442.663
Cthe_1284	373.632	403.919	545.42	520.859	92.9498	162.375	114.245	109.785
Cthe_1285	85.1796	81.5815	59.6543	51.9704	39.903	35.4068	43.5956	42.2872
Cthe_1286	178.524	175.327	189.145	130.99	304.753	209.265	284.466	222.692
Cthe_1287	12.8995	15.3827	11.0089	13.8902	94.4086	73.1686	63.3569	68.5142
Cthe_1288	54.9521	64.2874	47.2797	56.2019	356.295	236.591	313.689	279.367
Cthe_1289	79.599	84.2893	125.389	77.429	523.111	308.084	664.492	553.875
Cthe_1290	34.6298	13.0782	27.7416	35.2404	169.063	114.834	174.136	118.677
Cthe_1291	23.0763	18.3102	22.8877	25.4401	140.844	118.399	150.031	119.244
Cthe_1292	97.3786	105.831	118.211	118.545	425.964	426.099	462.151	414.716
Cthe_1293	43.7495	46.255	58.6015	52.7061	50.6257	40.4213	48.8877	51.7357
Cthe_1294	15.9139	13.1953	18.3093	26.667	9.0148	12.2763	17.4273	19.5582
Cthe_1295	243.284	237.849	260.098	181.996	134.234	128.139	153.582	112.447
Cthe_1296	259.533	336.606	254.129	245.974	289.62	205.046	234.527	231.902
Cthe_1297	9.90161	10.8028	6.83178	10.4413	40.6449	41.5125	48.5877	53.7909
Cthe_1298	12.8948	20.321	28.4209	37.9085	7.51497	8.12686	12.8082	13.2064
Cthe_1299	40.5004	31.5617	25.8232	28.703	6.06941	6.56361	8.08161	5.9256
Cthe_1300	7.69034	7.40317	8.07617	13.4652	1.42365	7.18467	2.52752	4.16975
Cthe_1301	9.10551	9.53685	7.22487	8.83365	49.6699	34.2945	44.7697	34.6911
Cthe_1302	58.8503	60.0449	52.6945	64.8787	228.936	242.631	259.091	239.974
Cthe_1303	38.1573	33.9507	68.3422	76.3722	190.813	172.308	169.313	184.394
Cthe_1304	23.4865	25.985	24.2788	30.2686	37.1304	44.6569	37.704	42.01
Cthe_1305	90.313	87.1085	75.2948	93.7925	532.744	252.425	579.193	375.345
Cthe_1306	112.13	95.1495	87.6227	71.1729	516.846	300.666	451.837	393.239
Cthe_1307	175.442	162.645	255.069	279.551	370.096	347.755	343.885	341.444
Cthe_1308	335.797	324.676	453.359	459.722	982.013	992.198	896.354	961.025
Cthe_1309	221.377	253.07	268.267	307.051	15.0972	25.9302	21.2848	28.1783
Cthe_1310	77.34	89.3423	72.1956	83.5906	6.36326	7.74155	6.7783	4.65936
Cthe_1311	152.873	147.055	140.116	95.9282	208.692	201.684	190.274	198.156
Cthe_1312	170.155	140.659	162.273	170.991	834.472	615.471	727.648	670.258
Cthe_1313	29.6206	29.8306	41.8079	34.7481	164.128	124.503	135.368	136.514
Cthe_1314	76.9801	67.189	99.2563	95.4739	530.958	473.762	593.547	439.536
Cthe_1315	124.882	109.485	121.649	149.147	449.936	423.326	504.203	478.863
Cthe_1316	271.54	246.878	346.269	304.701	1107.19	1030.49	1226.37	1019.71
Cthe_1317	95.0496	97.5342	106.503	87.2273	465.67	469.198	629.814	533.565
Cthe_1318	52.6411	42.7402	30.3552	14.8458	87.3276	62.4958	76.6076	82.7507
Cthe_1319	77.6328	56.6879	47.2903	39.7601	129.533	106.1	120.221	134.602
Cthe_1320	40.0608	25.8028	21.5422	19.1557	102.277	98.5587	87.3742	94.9103
Cthe_1321	57.5559	49.979	34.562	46.186	218.509	270.503	245.45	270.675
Cthe_1322	320.117	290.907	306.399	245.692	885.318	949.221	942.785	750.216
Cthe_1323	257.815	198.936	135.141	117.077	601.166	587.983	652.319	465.159
Cthe_1324	148.524	133.391	93.51	94.4462	533.803	549.43	660.023	346.555
Cthe_1325	9.545	6.94247	5.12795	8.33051	58.4088	42.8617	48.886	45.6198
Cthe_1326	48.6535	46.2411	32.8339	39.5368	278.345	258.617	269.036	247.606
Cthe_1327	6.46523	12.3439	22.4434	16.0369	3.3911	7.33442	9.0307	8.27686
Cthe_1328	9.24726	7.76067	8.46617	15.2918	1.8655	2.42088	2.38461	6.55667
Cthe_1329	349.111	333.533	378.098	385.572	340.416	329.32	303.382	296.335
Cthe_1330	88.4096	97.4016	128.952	134.732	787.414	580.14	772.911	821.131
Cthe_1331	70.6563	62.945	57.7268	72.8506	453.253	367.331	380.289	367.026
Cthe_1332	50.7467	56.1562	61.8364	57.1438	283.284	238.5	238.573	240.932
Cthe_1333	26.1256	29.3803	34.6823	27.9156	43.8502	60.1877	69.1672	59.6886
Cthe_1334	36.0555	39.0197	47.8733	48.7244	204.977	187.361	193.328	207.267
Cthe_1335	25.9946	20.4825	25.7821	24.6772	96.1987	74.5423	76.6533	84.3055
Cthe_1336	173.639	139.961	182.502	169.283	133.215	176.403	198.377	167.218
Cthe_1337	6.79445	7.41282	12.4411	13.8285	38.3791	27.867	31.5378	27.8346
Cthe_1338	10.7065	7.37745	9.50124	13.0457	39.6056	29.4059	45.9669	44.4383
Cthe_1339	12.4735	15.61	16.3741	15.3691	43.8733	40.7866	45.9151	49.9727
Cthe_1340	17.3291	10.5523	21.9839	16.4385	68.4869	62.6338	75.656	85.0247
Cthe_1341	27.8438	23.1917	28.804	20.1339	89.8249	76.4204	97.6911	90.1495
Cthe_1342	57.8051	57.3328	51.376	42.2084	182.704	121.785	167.777	159.923
Cthe_1343	30.3463	27.5901	26.0852	26.7639	81.7073	59.6718	63.2994	64.2314
Cthe_1344	58.7053	49.0048	56.9823	52.5121	275.262	270.42	235.553	246.273
Cthe_1345	70.5527	57.7303	73.4748	78.7521	502.353	467.221	440.512	502.191
Cthe_1346	25.2425	19.5573	28.6647	26.6184	127.411	85.7009	109.967	110.529
Cthe_1347	2614.37	2724.79	6219.14	4569.66	7656.52	7369.26	8904.03	9007.08
Cthe_1348	4237.32	6264.37	11302.7	11359.8	12222.5	12509.3	15162.3	13413
Cthe_1349	28.1639	35.3185	46.2351	34.6177	131.083	123.027	130.589	128.308
Cthe_1350	254.073	177.847	234.156	188.385	255.914	244.868	272.606	223.369
Cthe_1351	76.8033	67.2416	63.0095	45.994	95.4887	103.264	81.5855	72.8329
Cthe_1352	191.091	163.808	200.698	164.771	310.712	347.238	308.481	314.882
Cthe_1353	59.106	55.3216	86.0831	64.4747	110.301	119.988	103.591	132.22
Cthe_1354	52.5294	34.698	48.9103	39.7887	107.21	111.886	109.012	117.845
Cthe_1355	103.312	66.4591	93.7675	75.2136	173.301	131.022	177.525	180.673
Cthe_1356	232.361	209.158	314.085	243.438	372.736	353.554	422.284	437.918
Cthe_1357	113.753	98.2885	127.235	87.8755	231.256	229.834	222.216	229.178
Cthe_1358	139.317	127.499	175.127	176.654	315.313	316.672	385.491	320.908
Cthe_1359	103.892	67.206	106.69	68.9233	325.991	220.074	292.803	255.179
Cthe_1360	47.1758	64.589	70.6441	49.9688	188.251	169.999	169.52	173.369
Cthe_1361	85.7852	60.3364	86.3798	71.5296	292.356	202.54	293.907	275.617
Cthe_1362	139.435	163.69	236.962	203.16	512.375	430.14	551.262	509.42
Cthe_1363	121.202	125.835	146.71	135.055	673.317	601.733	724.152	746.124
Cthe_1364	43.1821	44.5883	72.6566	53.1311	276.243	263.745	304.601	309.185
Cthe_1365	971.758	887.732	1309.23	824.487	509.278	558.028	598.987	582.682
Cthe_1366	901.771	715.849	915.657	657.917	508.443	333.833	509.368	454.185
Cthe_1367	16.388	15.9639	21.4786	21.293	186.65	138.77	226.948	186.423
Cthe_1368	648.254	670.066	931.367	1059.42	1659.97	1726.98	1713.97	2108.93
Cthe_1369	464.745	517.126	506.78	521.085	757.609	612.6	745.059	846.482
Cthe_1370	43.3493	44.07	59.6068	52.1344	127.122	128.531	113.395	114.02
Cthe_1371	30.2067	30.0059	35.63	34.834	174.566	155.125	137.608	146.376
Cthe_1372	59.4999	78.9801	93.4383	86.3666	237.184	131.623	211.654	151.329
Cthe_1373	67.105	66.4941	96.233	93.8228	249.777	245.397	253.983	271.188
Cthe_1374	7.49286	12.5766	18.8649	15.25	84.0436	54.9244	100.475	90.3165
Cthe_1375	50.8388	43.7114	37.4001	50.479	298.443	214.653	235.516	282.061
Cthe_1376	18.9395	21.8553	18.0622	17.6673	244.911	226.839	202.278	253.655
Cthe_1377	18.4544	25.7267	11.1855	22.6053	259.197	177.951	250.899	312.906
Cthe_1378	5.67728	6.19398	5.33452	3.95295	0.94036	0.338976	1.33559	1.83616
Cthe_1379	8.76639	6.37616	10.7649	13.8063	4.37913	4.73569	4.66475	6.41304
Cthe_1380	285.382	335.204	432.404	431.09	35.67	213.537	69.208	74.6245
Cthe_1381	230.576	182.142	330.566	265.218	579.113	490.839	484.502	490.605
Cthe_1382	127.284	142.396	147.485	160.369	138.611	156.773	163.004	165.951
Cthe_1383	38.0775	34.6906	45.1639	38.9487	125.598	77.9322	117.999	116.591
Cthe_1384	22.6032	21.9631	14.3618	19.857	65.947	65.7075	69.4591	82.8316
Cthe_1385	33.2491	25.0299	28.6903	28.7742	110.741	111.271	100.316	117.992
Cthe_1386	15.9229	10.7542	19.553	17.554	104.994	94.619	108.453	106.389
Cthe_1387	21.8468	25.0896	34.213	21.5494	106.146	106.962	125.918	103.63
Cthe_1388	69.755	82.8683	92.2466	75.1916	328.473	211.021	360.291	282.588
Cthe_1389	7.52411	12.3133	11.1939	12.8193	40.9	26.7709	23.6947	27.3211
Cthe_1390	14.6196	11.6968	12.5668	19.3406	44.4754	34.2758	26.6832	28.4486
Cthe_1391	1413.14	1571.46	1810.69	2042.63	454.722	1375.88	647.715	788.195
Cthe_1392	0	0	0	0	0.445279	0	0.474323	0
Cthe_1393	13.3508	14.2857	11.7138	6.51005	12.12	11.9418	14.0581	14.1993
Cthe_1394	14.0733	11.1666	12.0549	12.694	42.2765	31.9306	49.3229	43.2402
Cthe_1395	7.13376	0	0	0	4.98899	2.69761	7.9716	4.87078
Cthe_1396	5.8832	3.53025	4.95985	7.13443	23.7607	17.019	19.7225	21.9926
Cthe_1397	6.66283	11.5096	9.91256	12.2422	59.993	37.163	55.2197	48.9043
Cthe_1398	907.108	935.958	597.301	713.033	426.316	478.76	444.486	427.439
Cthe_1399	548.877	637.096	632.224	592.536	252.021	284.478	282.176	314.297
Cthe_1400	40.7927	44.9027	42.988	45.7744	51.1982	46.2769	51.6886	56.6995
Cthe_1401	8.20812	16.4178	12.2116	21.1142	200.912	181.577	284.336	207.36
Cthe_1402	7.58552	7.2414	12.2257	12.5438	23.8722	32.2699	20.1315	20.3932
Cthe_1403	1.90035	4.1466	1.88481	6.28503	1.99351	0	0	0
Cthe_1404	5.28119	4.83995	2.51426	5.35641	1.10802	3.11542	1.18029	2.81259
Cthe_1405	49.9196	42.36	35.97	31.5147	12.9798	14.2787	15.4951	7.64705
Cthe_1406	5.95867	6.50098	2.62665	8.02884	10.418	6.75975	10.3577	9.49305
Cthe_1407	3.31037	0.722331	1.31333	2.18968	6.94532	2.25325	3.69916	4.74652
Cthe_1408	5.20553	2.83965	5.80836	2.15204	20.4777	17.7161	12.3609	15.994
Cthe_1409	6.18356	4.0478	5.21307	4.77189	12.3248	4.91042	5.52785	10.1328
Cthe_1410	86.2085	67.3232	106.205	88.0365	87.579	100.372	80.6159	101.768
Cthe_1411	316.158	352.011	425.315	704.242	307.526	343.942	297.924	355.817
Cthe_1412	280.028	243.156	428.023	483.792	183.9	230.641	175.319	193.685
Cthe_1413	10.9042	7.50002	8.22885	8.62388	6.71405	4.30266	6.09242	5.82663
Cthe_1414	7.24952	8.30478	10.0664	7.19292	7.98518	4.93449	6.88582	6.68226
Cthe_1415	14.2592	11.5237	10.9999	6.98662	9.41818	5.9912	5.90146	11.8994
Cthe_1416	9.66346	6.02454	9.58448	15.2191	11.5854	7.83044	12.341	9.89701
Cthe_1417	6.7162	5.49559	3.33065	6.01589	13.6506	8.57151	9.85031	6.4486
Cthe_1418	9.93111	2.16699	5.2533	5.10926	19.4469	16.5238	18.4958	19.6642
Cthe_1419	4.30505	7.04529	1.06747	4.74604	46.2901	28.082	28.864	17.6364
Cthe_1420	13.7169	10.8083	15.1165	21.8429	118.313	90.7727	109.85	140.484
Cthe_1421	30.5878	36.4055	26.2008	27.59	224.612	155.624	232.529	209.796
Cthe_1422	23.5023	29.4875	25.0585	34.3305	181.211	174.636	183.838	198.58
Cthe_1423	34.0842	34.9462	46.0246	44.8192	137.851	159.325	192.272	160.24
Cthe_1424	4.34394	7.89881	2.87229	5.85312	124.049	82.6798	119.735	102.819
Cthe_1425	60.3688	62.0587	57.4977	71.358	221.764	192.351	196.776	195.528
Cthe_1426	3.09389	2.70037	1.22744	2.72865	14.9296	13.3374	17.2863	12.0409
Cthe_1427	13.5352	0	1.49162	1.65797	26.82	11.9427	6.72219	18.4832
Cthe_1428	9.23414	6.34324	5.08815	5.27854	5.0228	5.81977	2.29304	5.60433
Cthe_1429	0.505209	2.75594	5.0108	2.7848	0.529977	1.14626	1.12909	1.55226
Cthe_1430	5.8286	2.4458	1.33407	0.988564	0.940669	0.508631	1.50304	1.37757
Cthe_1431	12.5452	11.6593	15.899	14.0864	156.704	112.273	136.811	123.963
Cthe_1432	806.27	813.026	864.98	758.425	29.0273	42.2153	28.7882	34.2029
Cthe_1433	24743.9	30399.7	18530.5	20751.8	224.973	1074.48	379.495	512.096
Cthe_1434	4.61881	8.39862	6.10808	6.78925	42.7996	26.1988	29.2472	39.4203
Cthe_1435	14.0711	9.38159	13.9561	8.61803	55.7634	39.0201	41.0563	48.8377
Cthe_1436	12.1439	22.5236	6.02234	12.0491	17.835	1.37766	4.07106	9.94993
Cthe_1437	435.552	320.274	234.724	174.859	24.8261	22.2777	21.944	26.8163
Cthe_1438	165.239	137.918	90.4524	65.6992	6.6305	11.2677	7.06298	7.39816
Cthe_1439	1.3203	2.88092	3.92852	1.45555	1.38503	0	1.47536	1.35221
Cthe_1443	0.984145	0.536857	0	3.25487	1.54859	0	0.549865	2.01586
Cthe_1444	37.4033	15.157	31.7979	29.4534	7.84739	19.3974	8.35924	19.7009
Cthe_1445	98.2518	78.8785	126.867	134.884	48.6172	46.2667	37.2876	72.1472
Cthe_1446	15.9331	21.2895	23.6155	25.8544	183.856	133.634	158.839	171.249
Cthe_1447	140.661	153.463	244.565	197.107	48.0004	130.733	65.3344	48.5987
Cthe_1448	1.28664	2.80747	0.957091	0.354609	10.1229	6.20335	10.4237	11.2007
Cthe_1449	13.8833	12.983	8.85205	10.9325	84.2628	116.998	125.219	138.126
Cthe_1450	15.6216	11.9934	17.2154	17.2218	3.64165	5.90725	5.17223	6.51816
Cthe_1451	132.51	105.808	110.475	86.8034	5.03646	11.9824	7.51095	10.8177
Cthe_1452	22.2289	22.7549	40.2838	34.7924	28.7885	22.4154	15.9464	35.695
Cthe_1453	39.2807	45.5342	31.6547	16.2392	28.3294	19.4957	43.8941	27.6581
Cthe_1454	39.5406	22.1526	25.4383	23.5627	48.2054	41.2195	31.0486	33.9293
Cthe_1455	4.04317	4.41115	2.67342	8.91467	50.8966	26.756	36.8972	35.1975
Cthe_1456	9.25723	7.57481	6.88618	19.7732	96.5037	76.1379	65.946	77.0328
Cthe_1457	24.6988	20.21	18.3727	27.9852	232.467	214.036	192.43	181.988
Cthe_1458	81.9662	91.8762	98.5579	143.59	710.845	622.241	644.287	656.053
Cthe_1459	6.04502	3.95712	5.1962	4.44283	9.30069	11.8867	10.808	9.08031
Cthe_1460	1.26513	2.76055	2.50959	2.78946	6.63578	7.17609	8.48232	2.59142
Cthe_1461	2.3217	1.89975	2.30273	2.23959	0.913321	1.31692	0.972892	1.18891
Cthe_1462	493.237	473.426	463.382	449.68	86.4891	57.4316	87.2814	77.0328
Cthe_1463	1023.55	1002.46	1096.97	979.771	197.719	136.606	197.452	162.203
Cthe_1464	570.557	618.958	852.849	878.465	18.651	166.858	7.22456	36.4182
Cthe_1465	1176.65	1418.59	1774.97	1892.05	68.5159	323.737	102.179	127.61
Cthe_1466	4.16681	0.909209	7.43897	2.75619	9.6164	10.3994	4.6562	12.8026
Cthe_1467	2.0008	0	0	0	0	0	0	2.04916
Cthe_1469	0	0	0	0	0	0	0.456408	0
Cthe_1470	49.3197	55.4146	45.2661	41.3875	26.2549	20.0419	12.3385	22.6171
Cthe_1471	70.6207	80.871	82.8759	71.3174	22.338	24.1568	21.0841	17.9438
Cthe_1472	72.1112	87.1101	100.197	81.3511	48.315	57.5882	45.6435	49.5803
Cthe_1473	2170.88	2885.1	3313.32	3177.67	278.422	658.926	379.517	314.788
Cthe_1474	3.70761	0	3.67731	4.08741	0	0	0	0
Cthe_1475	23.2787	18.3726	22.5972	22.9332	50.3986	53.3785	47.5978	54.277
Cthe_1477	12.7103	22.1874	26.8938	24.2881	78.223	46.1412	74.8032	78.9729
Cthe_1478	5.67728	7.96369	3.21765	11.6236	80.8262	28.5224	53.4714	34.887
Cthe_1479	0	0.814998	0	1.64706	1.56727	1.69488	0.834746	0
Cthe_1480	1.51035	0.235401	0.428001	0.475732	1.35805	0.244771	1.44663	1.76783
Cthe_1481	0.982229	0.857299	1.16904	2.38226	3.5033	2.22856	3.95132	3.62148
Cthe_1482	54.0561	46.2079	45.3234	47.3061	53.1986	60.059	67.2549	79.3339
Cthe_1483	48.5091	29.038	26.8239	29.8153	64.8475	58.4397	62.3613	52.3194
Cthe_1484	392.772	379.665	291.22	274.331	91.2634	83.4549	95.7865	81.2391
Cthe_1485	890.967	746.244	723.701	659.751	268.834	458.908	292.04	312.952
Cthe_1486	12.6481	7.52687	17.1065	19.0142	49.4542	28.6971	46.2555	31.7957
Cthe_1487	21.6821	13.6952	24.9004	18.8709	74.2207	71.202	110.941	84.1494
Cthe_1488	23.3477	19.812	18.8026	19.5795	3.76805	6.11229	5.57475	5.1094
Cthe_1489	1.70745	0	1.6935	3.76472	3.58232	0	1.90799	3.49744
Cthe_1490	9.1399	13.04	10.4598	7.75089	11.8006	9.57108	19.6411	17.2815
Cthe_1491	11.462	6.2526	2.84209	3.15904	7.51497	16.2537	11.2072	14.6738
Cthe_1492	22.6811	22.3014	26.1062	27.4741	47.8799	44.1546	34.1062	33.2666
Cthe_1493	60.6563	54.8783	61.6279	63.6078	107.085	98.1815	77.6993	96.2137
Cthe_1494	29.6923	25.1959	40.3569	33.9463	55.3742	41.1696	38.0951	33.7888
Cthe_1495	549.19	723.053	737.761	812.372	752.352	649.312	783.298	709.605
Cthe_1496	0	0	0	0	0	0	0	0
Cthe_1497	14.2377	7.76675	14.8274	13.3417	13.4421	12.9215	15.1144	15.3109
Cthe_1498	1.00483	2.7407	1.49493	1.10776	1.05409	0.569959	0.561422	0.771835
Cthe_1499	4.14306	3.95511	5.90697	3.42559	6.79089	4.99381	4.919	3.71279
Cthe_1500	20.6447	20.4284	17.1426	16.1433	65.4739	65.6309	58.7463	68.3479
Cthe_1501	23.2847	13.9864	17.1262	16.4403	43.9123	37.9903	33.3283	37.5128
Cthe_1502	9.60217	11.5237	13.3332	8.46863	65.4739	66.4479	68.6715	55.0717
Cthe_1503	1094.34	1097.32	1415.41	1534.2	638.362	472.187	545.696	450.907
Cthe_1504	1034.22	976.392	1140.6	1371.4	560.356	399.758	458.773	448.547
Cthe_1505	8.79937	2.21543	6.71342	4.47727	7.10058	7.67874	8.32009	9.70526
Cthe_1506	19.1094	25.6972	20.2756	15.6777	71.7937	50.4152	69.0274	75.5543
Cthe_1507	5.94999	14.0649	12.7863	10.9325	17.6848	14.6248	19.9464	18.2814
Cthe_1508	58.6865	52.8925	70.8606	46.4139	73.6087	72.3656	104.071	92.7705
Cthe_1509	5786.32	5156.2	5917.76	5076.81	56.3251	221.117	92.0532	101.695
Cthe_1510	25.6739	21.3413	36.9835	33.695	71.82	80.4417	80.6029	70.7443
Cthe_1511	35.8203	37.5773	33.7056	42.5272	111.284	93.7753	88.7784	87.4819
Cthe_1512	28.2646	26.5836	22.7169	26.3248	62.879	58.6006	74.604	76.362
Cthe_1513	25.581	23.1698	24.4145	18.0915	53.6701	51.4696	59.8675	51.4097
Cthe_1514	23.2782	26.5255	23.601	20.5301	218.689	152.578	209.253	179.07
Cthe_1515	11.6657	10.1819	4.62812	3.4295	10.6059	4.41133	8.6905	6.37205
Cthe_1516	6.16737	5.76743	3.49541	1.94261	2.31062	0.999502	2.95359	1.35352
Cthe_1517	85.5944	76.8523	74.3338	61.8548	70.4577	75.7301	78.2568	75.0798
Cthe_1519	5.17377	8.46696	8.43029	7.7408	88.3892	60.3702	77.6361	63.5857
Cthe_1520	22.6253	20.1133	35.7385	28.6383	178.449	142.595	230.353	223.139
Cthe_1521	20.2839	21.1678	14.8699	21.3894	112.868	97.0458	156.692	110.193
Cthe_1522	4.27131	2.33003	4.94247	6.27846	29.8714	49.2631	46.9342	39.3709
Cthe_1523	3.14063	4.48075	2.87535	3.99501	24.8362	13.7033	17.5474	16.3301
Cthe_1524	8.29757	5.24106	4.76459	3.37015	6.87186	4.45884	2.44003	3.57815
Cthe_1525	6.80788	7.95801	9.16375	5.62894	5.61128	3.30991	7.87914	6.97241
Cthe_1526	5.35032	3.24292	2.94811	3.27688	11.8489	6.74402	5.9787	6.08847
Cthe_1527	35.2421	30.7597	30.5848	20.883	18.0228	22.4888	21.1674	20.3028
Cthe_1528	18.1943	23.5261	25.3975	14.1149	17.6724	6.8801	9.78906	9.66206
Cthe_1529	20.8672	30.074	28.1065	22.7207	17.2959	12.5669	22.4543	14.5115
Cthe_1531	0	0	0.923096	3.07812	1.95266	0	3.12003	0.953195
Cthe_1533	0.742735	0.810333	0.368333	0	0.389574	0	0.829968	0.760686
Cthe_1534	6.93621	6.05399	5.77879	4.58803	4.6568	5.03598	3.10034	4.54646
Cthe_1535	8.9172	8.4316	5.30659	5.89839	1.87087	6.74402	3.3215	4.26193
Cthe_1536	17.3352	22.1551	13.2636	13.6507	10.911	6.74255	9.40887	7.60893
Cthe_1537	0	2.40543	0	2.43062	2.31286	0	0	0
Cthe_1538	30.3058	30.8597	16.8325	16.9278	8.47774	14.6688	10.8368	7.86301
Cthe_1539	1.07882	0.470802	2.996	1.90293	1.35805	1.22386	2.41105	1.54685
Cthe_1540	0.962932	1.05057	0.955062	1.06157	5.38741	5.46194	3.94543	2.62988
Cthe_1541	2.48867	0.678793	1.85125	2.0577	4.24235	6.35231	7.99526	9.55807
Cthe_1542	0	3.38238	0	3.4178	8.13053	7.03404	3.46434	3.17515
Cthe_1543	2.34249	2.55568	2.32334	4.01714	13.3788	9.15332	8.14367	9.32984
Cthe_1546	24.052	25.3664	30.6145	29.1674	86.6271	80.0378	81.5266	82.5216
Cthe_1547	1349.99	1536.79	1333.77	1632.49	57.086	255.247	108.755	95.3898
Cthe_1548	251.444	288.942	298.301	255.052	7.66406	46.2752	12.9262	13.7178
Cthe_1549	31.1362	24.3698	18.7976	20.8939	17.7514	15.3575	27.2294	19.4105
Cthe_1550	0	0	0	0	0	0	0	0
Cthe_1551	8.29266	4.17572	4.42879	4.21945	5.35336	3.61828	2.85127	3.26657
Cthe_1552	26.6485	26.5456	25.2815	22.9917	68.0641	53.8902	64.7354	65.2647
Cthe_1553	44.4654	32.0528	45.6771	44.6435	101.62	91.879	125.107	124.422
Cthe_1554	678.258	853.759	1218.92	1614.24	1112.92	1393.21	1382.93	1559.65
Cthe_1555	595.986	612.111	1014.07	1302.75	1470.85	1573.12	1427.85	1509.66
Cthe_1556	753.56	700.008	1364.1	1425.25	1566.91	2007.27	1770.62	1865.22
Cthe_1557	352.393	286.085	431.815	435.451	789.245	795.144	743.052	851.565
Cthe_1558	239.569	184.05	195.039	121.05	280.634	356.707	335.748	372.127
Cthe_1559	12.1063	5.96497	9.29604	16.7907	18.4353	30.569	25.7472	40.3965
Cthe_1560	4.50181	3.82008	10.9145	13.2346	14.6923	17.0235	24.5937	21.5162
Cthe_1561	5.1966	3.40173	6.18495	2.29157	13.0833	5.89523	6.96831	12.7733
Cthe_1562	16.127	13.0938	17.8552	15.2982	16.1308	28.081	19.6975	28.0402
Cthe_1563	10.1531	8.86174	17.4549	16.4166	13.4911	27.6435	18.1529	29.809
Cthe_1564	13.4822	16.5479	19.2223	9.28956	39.7777	61.1792	67.7956	60.4103
Cthe_1565	6.46633	6.04701	7.6351	11.5417	23.2572	35.2811	34.4085	44.7814
Cthe_1566	8.45463	5.1655	11.0689	8.57504	29.0907	36.8305	24.5638	39.8312
Cthe_1567	21.6923	7.3958	17.481	20.9251	34.1337	46.1412	62.115	51.3758
Cthe_1568	10.9004	10.7598	10.8113	13.7337	25.0476	33.5644	27.8414	46.2501
Cthe_1569	11.3891	9.78988	19.169	19.7848	43.4452	45.4166	48.9785	86.9523
Cthe_1570	17.979	19.6153	30.9937	36.8098	56.1321	88.8685	77.9704	134.594
Cthe_1571	43.8433	33.4371	41.7963	36.1335	25.8988	47.8061	31.3933	50.1343
Cthe_1572	24.3211	14.81	14.0246	26.1889	19.5801	23.741	21.4892	23.1711
Cthe_1573	24.996	31.9128	21.6268	29.3154	26.7793	39.2164	42.789	59.3705
Cthe_1574	51.3477	62.6901	70.3292	72.7812	250.088	227.456	313.532	256.683
Cthe_1575	5.11755	4.18748	5.07573	3.52611	6.03949	5.80556	5.7186	8.517
Cthe_1576	7.23628	6.50165	5.91058	11.7317	5.35838	4.8289	4.28091	5.23141
Cthe_1577	4.4124	1.92559	2.04229	4.2158	2.46865	5.33931	3.28708	8.13426
Cthe_1578	1.61823	1.177	0	1.78399	0.565854	1.22386	1.20552	1.65734
Cthe_1579	1.74462	0.317234	1.73036	0.961666	0.305025	0.659722	0.32492	0.893392
Cthe_1580	1.21874	0.443219	0.805851	1.34358	0.852324	0	0	0
Cthe_1581	2.42878	2.64983	0	0.535516	0	0	0	0
Cthe_1582	1.09179	2.3823	1.08286	1.20362	3.43593	0	1.22001	1.11817
Cthe_1583	5.43931	1.48359	4.7205	0.749562	2.85299	3.85661	4.55861	2.78539
Cthe_1584	177.825	178.107	163.072	121.481	6.11616	8.59841	9.77263	6.56836
Cthe_1585	76.3996	53.7483	63.4944	35.7233	2.48726	13.7478	4.41582	3.7774
Cthe_1586	3.84203	5.98814	4.355	3.63051	3.7425	1.86795	4.29327	1.96744
Cthe_1587	3.70593	4.94171	6.53448	7.26321	2.15979	2.33564	3.22092	1.68689
Cthe_1588	8.62372	12.5448	13.4408	22.636	12.4928	6.0562	8.25991	10.935
Cthe_1589	3.76395	2.73767	4.97758	2.76634	27.6393	12.8099	23.8341	6.42485
Cthe_1590	15.8482	10.9434	9.74959	9.5099	49.2443	35.5026	51.1112	42.1191
Cthe_1591	10.9972	1.1998	5.45364	13.336	46.1452	33.6842	51.6127	45.0518
Cthe_1592	32.0827	28.2551	27.6033	26.4203	140.299	98.2251	129.149	108.867
Cthe_1593	87.8033	65.3144	47.5013	58.9585	148.21	93.269	145.39	124.26
Cthe_1594	24.3568	50.0208	41.2103	45.806	69.1377	60.1388	86.4554	60.1626
Cthe_1595	33.1252	36.9431	35.7748	37.3299	62.5484	53.445	75.6764	49.7577
Cthe_1596	19.2043	28.2854	16.1903	17.9958	110.802	131.806	149.146	140.63
Cthe_1597	8.20195	7.82987	5.08432	7.91186	44.0957	37.2185	28.6414	32.5507
Cthe_1598	4.04317	4.41115	4.01013	4.45734	20.5	26.756	18.0721	20.0143
Cthe_1599	12.5104	16.6162	12.9477	16.7902	55.6333	54.6096	53.1838	53.4794
Cthe_1600	64.6907	83.8118	67.5038	91.3754	263.673	232.395	256.022	242.242
Cthe_1601	33.5396	34.3051	65.145	54.6927	265.345	208.475	284.214	198.229
Cthe_1602	12.7341	17.8625	14.4343	8.02202	39.439	13.0703	21.6833	21.1154
Cthe_1603	4.15253	3.39784	3.60377	2.28895	5.98964	6.47734	6.38032	3.72127
Cthe_1604	0.53183	1.16047	0	0.586309	6.13693	1.80999	2.97146	2.17873
Cthe_1605	4.78647	5.22209	4.21987	2.34523	16.7371	10.8599	11.2915	9.25961
Cthe_1606	3.45167	5.33491	4.84991	4.75656	0.301741	1.63155	0.321422	0.883773
Cthe_1608	0	0	0.990046	0	0	0	0	0
Cthe_1609	0.289657	0.31602	1.72374	1.91597	2.127	0.657198	0.323677	0.296658
Cthe_1610	0	0	0	0	0	0	0	0
Cthe_1611	2.71424	1.97418	0.448676	1.49614	0	0.51319	0.505503	0
Cthe_1612	0	1.18262	2.15022	0	0	0	0	0
Cthe_1613	2.99914	2.45408	2.41689	2.27313	0.589908	1.27588	0.628385	0.383953
Cthe_1614	3.94942	0.861772	0.783427	2.61239	0	0	0	0
Cthe_1615	0	0	0	0	0	0	0	0
Cthe_1616	1.62079	2.16126	1.42893	1.98536	0.188917	0.817198	0.804957	0.553322
Cthe_1617	0	1.28207	0.582756	0	0.616363	0	0	0
Cthe_1618	1.19104	1.51601	0.98442	1.53188	0.208238	0.225194	0.887282	0.609912
Cthe_1619	212.063	134.81	125.867	112.291	106.851	56.8283	83.9656	54.7246
Cthe_1620	747.603	792.339	665.671	700.247	316.06	326.491	306.525	330.447
Cthe_1621	2.37792	0	0	0	0	0	0	0
Cthe_1622	5.92928	2.58757	2.35233	5.22932	9.95194	1.34528	2.65026	1.21452
Cthe_1623	4.57231	2.49422	2.26747	3.36045	2.39823	0.864502	0	1.56094
Cthe_1624	0	4.32138	0	1.45555	1.38503	0	1.47536	1.35221
Cthe_1625	6.64658	7.25149	2.19742	4.88495	0	1.25669	2.47573	1.13453
Cthe_1626	1.35577	0	1.34469	2.9893	1.42224	4.61412	1.515	0
Cthe_1627	1.47462	0	0	1.62567	1.54691	0	0	0
Cthe_1628	0.755712	0.82449	0.749535	0.833124	1.9819	0.85731	1.2667	1.54795
Cthe_1629	0	2.72263	0	0	0.654463	0.707752	1.3943	1.91687
Cthe_1630	0.687115	1.12448	0.681499	0.37875	0.3604	0.77949	1.15172	2.46302
Cthe_1631	20.3669	26.6647	25.5031	26.6632	123.652	86.0664	124.036	117.072
Cthe_1632	0.289842	0	1.72484	1.59766	0	0.328809	0.323883	0
Cthe_1633	2.34115	0	2.32201	5.16193	0	0	0	2.39773
Cthe_1634	2.91766	5.30534	7.71684	3.21654	0	2.20661	0	0
Cthe_1635	3.53646	0	1.50324	2.22784	1.05995	0	0.564544	0
Cthe_1636	1.72693	0	1.71282	0	0	0	0	0
Cthe_1637	1.969	0.716068	0.650969	0.723566	0.68851	0	0.733418	0
Cthe_1638	1.08743	0	0.719028	1.59843	0	0.411208	0.810096	0.742473
Cthe_1639	3.4991	4.58107	2.42935	2.31452	0	1.19085	1.56402	1.43346
Cthe_1640	0	0	0.817551	0.908725	0.864699	0.935106	0.921099	0
Cthe_1641	1.26513	0	0	0	0	1.43522	1.41372	0
Cthe_1642	1.87679	0	3.7229	0	1.9688	0	2.09721	0
Cthe_1643	334.948	334.649	360.647	258.883	152.292	127.52	138.324	112.794
Cthe_1644	119.301	132.443	157.769	92.2963	149.302	154.336	132.144	101.821
Cthe_1645	3.99282	8.71242	4.95023	2.20091	2.09428	1.1324	0	0
Cthe_1646	1.50392	1.64079	0	0	4.73294	0	1.68055	1.54026
Cthe_1647	1.4221	1.74547	2.11571	0.783886	1.11886	1.81495	1.19184	0.182058
Cthe_1648	0	2.33185	1.05993	1.17814	1.12106	0	0	1.09449
Cthe_1649	0.569865	1.86519	0	1.88472	1.79341	0	0.636795	0
Cthe_1650	1.41784	0.773442	0.234376	1.04206	0.247892	0.268077	0	0.242018
Cthe_1651	0	0.658935	0	1.33167	0	0	0	0.618563
Cthe_1652	1.09179	0	0	2.40725	0	1.23857	0	1.11817
Cthe_1653	1.00335	0	0.995149	1.47484	0.701692	0	0.74746	0.685065
Cthe_1654	4.02351	6.97186	10.3287	7.04487	52.6353	33.8305	52.8948	39.7531
Cthe_1655	37.4811	21.6489	17.494	7.29186	187.342	122.558	172.46	182.902
Cthe_1656	0	0	0	0	0	0	0	0
Cthe_1658	1655.82	1741.65	1804.55	1555.45	34.5355	145.198	46.9236	59.5211
Cthe_1659	228.83	284.563	208.334	174.826	9.4852	5.52328	6.99499	8.5481
Cthe_1660	0	0.523251	0	0	0	0.544079	1.07186	0
Cthe_1661	6.30809	5.59179	3.5193	5.2157	6.61735	7.15616	9.25176	4.03784
Cthe_1663	16.9788	24.3128	24.2075	19.8879	40.0751	40.9305	24.9019	41.2992
Cthe_1664	32.8729	30.0093	37.262	19.9691	35.1882	32.7259	32.9854	28.1707
Cthe_1665	38.8375	32.9561	36.3801	38.0585	88.839	61.1928	88.606	54.1397
Cthe_1666	0	0	0	0	0	0	0	0
Cthe_1667	0.634333	0	0	0	1.33086	0	0.708834	0
Cthe_1668	0	1.40772	1.91962	0	0.676774	0	0	1.32148
Cthe_1669	0.913849	0.99702	0	0	1.9173	2.07341	3.06353	3.74374
Cthe_1670	1.05379	2.29939	0	2.32347	3.31635	4.78184	1.17755	1.07926
Cthe_1671	2.0276	0.632039	2.01103	1.59664	3.95015	3.61459	5.17883	2.37326
Cthe_1672	2.28615	0	0	1.68023	0	0.864502	0	0
Cthe_1673	0	0	0	0	0	0	0	0
Cthe_1675	0.394256	0.430138	0.391034	0.434642	0	0.894519	0.44056	0.403784
Cthe_1677	10.5932	5.77864	4.59664	5.83915	1.38906	3.00433	0.739833	2.03422
Cthe_1678	17.166	17.9479	18.4445	12.6163	0.750313	1.62281	0.799252	0.732534
Cthe_1679	23.61	21.0138	21.5684	19.1789	1.30355	8.45816	2.08287	4.45433
Cthe_1680	18.2748	17.5924	11.7282	11.8511	3.94691	5.4878	1.20124	0.550484
Cthe_1681	60.2108	54.3368	50.8715	53.2668	6.23828	15.179	9.13712	11.4196
Cthe_1682	0	0	0	0	0	0	0	0
Cthe_1684	19.5186	29.4854	24.5711	20.6904	5.51263	8.51642	5.03331	6.15087
Cthe_1685	90.0989	93.4128	149.199	110.365	10.5018	30.7831	12.6587	14.57
Cthe_1686	0	0	0	0	0	0	0	0
Cthe_1688	69.9812	54.6082	52.4017	54.6691	88.9695	82.5441	99.9514	89.2346
Cthe_1689	22.0373	20.5244	29.8537	15.9989	48.4907	38.4146	49.8516	39.0844
Cthe_1690	48.0738	36.9641	64.4827	51.9888	192.597	186.464	255.298	181.937
Cthe_1691	0.788512	0	0	0.869284	0	0.44726	0.88112	0.403784
Cthe_1693	21.4315	17.0869	16.351	18.1745	35.4526	26.183	19.3431	16.8842
Cthe_1694	24.1742	23.9767	13.8047	19.3822	3.84233	17.4518	9.00448	9.75334
Cthe_1695	12.0089	7.72673	13.7432	9.16549	6.46032	4.19181	4.81719	4.09971
Cthe_1696	1347.38	1437.75	2055.32	1162.74	170.217	190.958	196.571	156.089
Cthe_1697	1841.19	1835.33	2531.3	1567.6	390.322	255.64	349.412	234.369
Cthe_1698	2691.51	2421.83	3993.4	2400.5	378.402	265.077	341.07	239.31
Cthe_1699	10.1683	7.3958	16.8086	18.6831	14.2224	7.6902	22.725	10.414
Cthe_1700	38.6466	47.3877	68.5204	56.1788	10.7632	19.7872	8.4078	10.5081
Cthe_1701	2.46647	1.92211	4.19368	3.10757	2.58739	1.59889	1.96868	2.52608
Cthe_1702	4.73812	3.69239	2.68537	3.73105	0	0	0	0.693233
Cthe_1703	7.35519	9.02767	8.20696	10.1358	2.89341	3.12901	5.1369	0.941618
Cthe_1704	6.64658	13.2944	3.29613	7.32743	0	2.51338	3.7136	0
Cthe_1705	7.8029	15.8519	15.4783	16.9078	2.82256	4.88382	4.20933	3.85796
Cthe_1706	8.24359	12.8484	7.00819	7.78975	2.05898	3.11729	3.94791	2.0102
Cthe_1707	10.4958	7.54729	9.93685	8.41525	2.50236	1.89428	1.33279	0.977225
Cthe_1708	6.45146	10.5579	11.5177	9.24602	2.03032	4.39128	1.44183	1.32148
Cthe_1709	2.79007	1.73943	1.97662	4.17439	1.88154	3.39125	2.22697	1.83696
Cthe_1710	9.84297	6.13646	4.18394	9.30107	2.95015	3.19036	1.57129	4.32037
Cthe_1711	25.1207	35.081	35.8782	22.1552	40.0554	28.498	43.7909	26.757
Cthe_1712	0.816875	0.891221	2.0255	0	0.856922	0.926696	2.28204	2.09154
Cthe_1713	11.1164	12.1281	14.9632	15.7565	9.99543	15.3132	11.5347	5.69251
Cthe_1714	11.044	1.50614	5.47685	10.6534	5.79269	6.26436	4.62789	1.41386
Cthe_1715	18.5381	12.6408	9.19328	7.66389	2.43086	2.62879	6.47354	8.30642
Cthe_1716	11.1456	6.07998	2.76362	0	5.846	0	1.55683	0
Cthe_1717	6.35221	2.59887	7.87536	11.3797	0.832953	4.50387	2.66185	0
Cthe_1718	11.3546	13.5141	11.2618	18.2075	2.16568	3.51302	4.61387	0
Cthe_1719	5.63764	4.22863	4.54315	5.43825	2.95701	2.39834	1.96868	0.721737
Cthe_1720	2.44513	6.66916	3.63772	4.0434	1.92375	2.77385	2.04923	3.75633
Cthe_1721	4.68973	4.32939	3.2202	4.37473	1.51374	1.63699	0.806236	0.738935
Cthe_1722	5.34542	5.83192	5.30173	5.89299	2.24299	1.61708	3.38483	1.64238
Cthe_1723	6.59601	5.14024	10.2805	12.4657	5.9309	4.27588	5.26479	2.89518
Cthe_1724	27.7825	28.3342	45.5263	39.2842	14.5722	10.2775	8.77371	11.1341
Cthe_1725	43.8118	49.3925	59.3868	53.1297	12.2559	18.224	9.79149	14.9569
Cthe_1726	2.84457	5.17243	6.58308	13.5891	3.9787	1.07566	6.35731	4.85553
Cthe_1727	11.8097	14.4951	11.2252	5.96726	5.67816	7.25695	6.04851	4.03172
Cthe_1728	15.3377	15.7091	12.1078	12.0777	7.2239	7.457	3.84754	5.12926
Cthe_1729	6.25191	5.21599	9.48359	6.4869	5.40104	5.00641	3.69857	4.89641
Cthe_1730	6.41199	6.99556	6.35959	10.6032	14.5737	6.06168	14.3301	12.0394
Cthe_1731	7.17131	7.82398	3.55635	3.95295	15.0458	13.559	22.7051	15.9133
Cthe_1732	29.2296	24.5306	36.7959	16.1119	8.2553	3.82606	10.05	3.45415
Cthe_1733	58.6527	80.3987	73.0896	112.742	7.88823	20.4732	18.486	9.24158
Cthe_1734	56.4699	67.6909	88.6999	82.8278	11.1866	17.0465	9.74969	10.9216
Cthe_1735	6.17753	9.08402	9.59015	8.88304	24.7945	16.7584	17.4077	12.3786
Cthe_1736	1.98333	1.08192	4.9178	6.55949	2.08056	3.37496	3.3244	2.03126
Cthe_1737	3.70878	3.42381	6.2251	6.91932	4.48915	6.14926	4.14437	2.62967
Cthe_1738	3.73301	1.35759	3.7025	4.1154	1.30534	2.82325	1.39048	0
Cthe_1739	3.22401	3.07776	2.79795	4.88712	3.38207	2.28591	1.80133	1.23822
Cthe_1740	7.13376	5.83726	7.07546	5.24301	3.11812	2.69761	1.3286	1.82654
Cthe_1741	3.61899	3.94836	1.7947	5.98455	5.69461	8.21105	0	1.85322
Cthe_1742	5.62455	7.67057	5.57859	7.75089	1.47507	1.59518	3.14257	1.44012
Cthe_1743	182.952	220.541	223.966	194.641	196.619	169.087	268.774	157.892
Cthe_1744	74.0515	80.7911	86.9115	63.9491	94.513	64.4054	114.469	63.201
Cthe_1745	205.577	294.703	237.09	231.907	292.138	386.432	431.397	265.63
Cthe_1746	41.4989	42.1317	40.5881	26.052	91.2992	83.6943	124.305	65.5237
Cthe_1747	15.285	5.95575	22.7401	18.0544	32.0687	35.9184	20.7402	30.1906
Cthe_1748	27.4908	33.5026	42.9296	46.4275	133.148	124.747	119.937	131.79
Cthe_1749	31.9482	28.2615	43.2486	25.7017	139.04	95.0163	129.776	118.501
Cthe_1750	10.8656	11.8545	25.8643	21.5616	72.9491	51.7708	72.8505	64.5436
Cthe_1751	22.3587	17.8401	10.2605	14.7159	42.3588	33.6933	42.5113	37.9373
Cthe_1752	71.5338	68.7532	54.0565	51.3225	66.7028	69.5578	60.2686	61.0522
Cthe_1753	19.5394	15.1593	16.7958	15.318	24.5968	27.5847	25.7159	20.4563
Cthe_1754	14.7277	12.4398	13.1937	14.1413	46.3491	46.8893	48.3105	44.7643
Cthe_1756	161.652	176.789	209.395	274.831	722.028	650.02	593.709	565.292
Cthe_1757	19.5558	24.0025	20.8506	22.098	229.762	221.849	328.881	281.399
Cthe_1758	7.27524	17.0087	13.4007	14.8952	139.555	145.023	154.464	144.764
Cthe_1759	8.79937	6.6463	3.35671	11.1932	2.84023	1.53575	1.51274	4.1594
Cthe_1760	30.2911	27.6401	33.5031	31.5725	190.079	169.526	161.448	163.013
Cthe_1761	135.352	101.319	118.584	102.38	273.327	191.937	211.329	191.378
Cthe_1762	92.2727	54.84	87.6014	80.7465	242.179	171.476	172.518	184.961
Cthe_1763	95.7466	84.3721	94.9641	122.47	279.431	225.593	231.13	250.809
Cthe_1764	308.076	240.928	329.158	272.904	592.934	436.631	453.414	466.869
Cthe_1765	113.644	88.2549	117.412	84.8288	301.351	238.597	253.542	219.849
Cthe_1766	43.0738	41.0454	55.7005	37.2675	331.169	219.581	282.094	269.714
Cthe_1767	73.9578	56.9277	58.5027	55.523	757.273	519.361	596.761	529.287
Cthe_1768	74.1657	62.2979	50.7756	60.7795	994.208	952.306	925.574	858.394
Cthe_1769	13.9036	25.2816	12.6408	25.5463	17.016	21.0303	16.8312	21.3594
Cthe_1770	263.206	291.167	309.623	271.273	261.983	183.321	358.414	213.146
Cthe_1771	209.875	244.182	310.613	282.891	1347.65	843.548	1242.25	806.892
Cthe_1772	43.8044	40.2452	37.1581	34.3124	68.3233	60.1553	60.5424	63.1625
Cthe_1773	50.5473	45.4158	47.3695	39.5403	83.8269	86.8577	73.0969	77.6534
Cthe_1774	49.5833	40.031	33.4411	40.4502	135.237	109.124	157.355	148.282
Cthe_1775	20.4702	11.8645	13.3238	16.9253	116.764	100.872	100.075	97.6179
Cthe_1776	108.629	96.0387	85.4501	118.724	386.071	516.306	348.466	390.35
Cthe_1777	88.4183	72.9674	64.46	71.6487	417.785	361.785	353.41	318.491
Cthe_1778	461.76	462.45	444.364	511.672	1836.24	1664.47	2216.39	1915.93
Cthe_1779	6.95178	6.32039	14.9391	16.6051	44.9709	46.0039	77.6824	52.2118
Cthe_1780	11.9298	13.0155	7.60645	12.2124	41.1194	47.3676	47.6103	54.9813
Cthe_1781	15.7603	7.81575	12.7894	7.89759	81.1616	107.275	131.284	126.195
Cthe_1782	367.286	357.734	262.008	335.934	2146.45	2493.41	2945.46	2749.42
Cthe_1783	104.971	104.32	141.223	99.6832	1444.61	1595.25	1774.6	1403.99
Cthe_1784	1178.58	1214.33	1256.76	978.598	1085.58	881.783	1084.43	1025.71
Cthe_1785	137.262	134.642	163.618	151.786	147.955	186.669	204.511	214.953
Cthe_1786	76.918	57.7621	83.2248	77.8226	76.148	78.1931	75.1614	70.2513
Cthe_1787	95.8152	95.568	121.352	138.251	103.469	144.929	94.4721	107.992
Cthe_1788	9.40187	6.70686	7.89041	10.7636	3.79338	5.33293	4.04081	6.29595
Cthe_1789	1492.55	1313.25	1519.24	1321.49	161.209	177.062	149.199	142.048
Cthe_1790	715.049	576.004	759.453	533.533	158.039	169.899	169.341	168.404
Cthe_1791	580.744	516.084	448.69	434.408	199.619	157.831	271.817	187.535
Cthe_1792	384.233	306.34	261.879	233.519	137.457	95.0015	193.762	119.065
Cthe_1793	101.288	113.322	111.978	108.819	14.2123	47.5722	13.6974	12.554
Cthe_1794	438.296	428.326	522.132	560.447	241.078	294.53	238.077	242.498
Cthe_1795	252.57	248.968	225.455	282.35	1808.65	1436.65	1757.28	1453.57
Cthe_1796	168.093	134.156	147.009	157.926	1148.34	879.718	973.875	949.4
Cthe_1797	77.9007	67.0568	65.2137	79.5774	613.648	428.086	473.584	477.237
Cthe_1798	196.14	151.767	168.323	124.218	564.005	666.739	754.682	776.453
Cthe_1799	16.5933	15.5173	13.6364	15.6798	179.539	139.299	193.368	172.614
Cthe_1800	14.7286	13.1176	9.24195	26.8414	6.93705	15.0038	10.0766	18.7788
Cthe_1801	16.6454	15.566	12.382	13.1075	20.5796	18.2089	29.8935	22.5273
Cthe_1802	28.0706	21.4378	36.7504	25.3758	47.1148	31.8445	53.3247	41.9736
Cthe_1803	40.3527	33.7215	52.7962	59.6306	109.88	78.4066	107.453	79.5783
Cthe_1804	63.5353	59.7093	45.5462	122.056	82.4877	95.6269	97.7092	117.256
Cthe_1805	27.7773	21.7986	18.3668	14.5055	226.467	203.444	211.832	213.614
Cthe_1806	134.176	128.867	120.461	124.621	113.114	196.46	107.13	147.245
Cthe_1807	9473.15	6221.08	3959.49	2755.7	241.088	270.007	179.342	229.225
Cthe_1808	61.7986	46.7087	28.4314	22.5729	23.0414	18.5825	14.9762	18.6826
Cthe_1809	10623.2	8608.6	5159.94	3638.72	1954.41	954.968	1304.12	1030.43
Cthe_1810	48.4031	51.4882	42.6067	36.6859	22.8492	15.1004	20.7337	14.2522
Cthe_1811	12.1439	7.9495	3.6134	4.01637	20.3828	16.5319	24.4264	22.3873
Cthe_1812	4.03462	3.14415	1.71499	1.90625	2.41852	1.30772	1.9322	4.13213
Cthe_1813	4.48207	2.44499	2.96362	2.4706	0.783633	4.2372	5.84322	8.41571
Cthe_1814	4.40343	8.92208	4.99137	5.54801	4.61931	2.85453	2.81177	2.57706
Cthe_1815	5.91127	3.22463	3.90864	4.34453	3.10054	5.58832	4.40369	3.02707
Cthe_1816	8.98848	5.48013	8.39061	8.45199	4.9919	9.29717	9.15791	5.68588
Cthe_1817	9.87354	9.42563	3.67232	5.44247	1.2947	12.6011	4.13743	8.84814
Cthe_1818	10.5274	1.64079	7.45812	6.63189	9.46587	5.11831	5.04164	10.7818
Cthe_1819	7.74175	4.22317	7.67848	2.1337	3.38387	3.6594	5.76733	1.98221
Cthe_1820	2.99593	6.53719	4.75431	2.64226	2.51424	3.3987	1.33912	2.45467
Cthe_1821	9.49511	6.47455	7.06313	3.48925	4.56528	6.73227	3.53676	6.07787
Cthe_1822	5.00201	1.63718	0.992226	3.86008	2.62362	3.97214	2.79474	3.07374
Cthe_1823	3.96824	1.96791	1.789	1.98851	2.27061	2.45549	1.61247	2.95574
Cthe_1824	9.18384	8.19792	9.10878	6.44293	8.32034	4.26212	5.59771	8.12319
Cthe_1825	7.30458	6.02131	5.47391	7.33703	9.36551	12.3378	11.2461	11.471
Cthe_1826	22.4802	21.801	15.6901	17.8988	98.2594	72.7291	100.482	81.8612
Cthe_1827	54.7264	56.6453	69.5887	61.8794	135.427	111.433	166.213	141.32
Cthe_1828	28.3386	23.3972	28.1069	35.4633	94.8077	73.8544	103.559	83.9326
Cthe_1829	21.2209	21.1979	30.8879	24.7619	41.3423	42.989	55.5876	55.0401
Cthe_1830	82.3066	82.0422	100.558	81.2515	49.4502	44.9883	56.0201	60.9228
Cthe_1831	52.4226	57.6743	77.3359	62.1635	63.3109	72.4639	92.5458	72.6388
Cthe_1832	66.2412	66.7605	87.7961	82.5234	143.028	151.641	174.929	155.763
Cthe_1833	84.2119	67.9884	99.6715	82.9355	138.989	128.015	158.719	156.97
Cthe_1834	94.2065	137.041	185.354	209.402	291.654	311.926	335.497	325.533
Cthe_1835	28.0089	27.7119	37.5846	36.6298	103.413	117.908	122.585	123.321
Cthe_1836	1664.71	1218.32	437.906	354.323	280.554	151.699	246.947	157.616
Cthe_1837	373.875	336.836	411.53	301.015	749.775	629.629	814.633	670.78
Cthe_1838	536.761	570.42	608.705	670.393	1831.21	1698.72	1954.2	1595.65
Cthe_1839	339.46	351.207	371.076	338.839	266.74	276.804	252.567	263.926
Cthe_1840	474.099	456.301	493.832	393.069	681.296	660.173	754.503	618.388
Cthe_1841	211.091	221.728	169.831	157.825	131.333	173.871	145.545	146.62
Cthe_1842	241.504	210.174	182.001	143.779	119.481	125.62	105.276	96.4882
Cthe_1843	608.949	530.834	494.615	466.137	168.72	215.737	165.031	145.039
Cthe_1844	352.706	352.56	377.184	258.5	539.493	546.538	598.902	510.565
Cthe_1845	978.202	999.683	979.049	864.362	761.695	757.975	720.608	687.34
Cthe_1846	440.796	359.794	322.875	259.893	25.6892	25.188	24.4459	32.7718
Cthe_1847	327.734	373.751	295.621	275.247	17.5961	18.297	18.0229	24.4473
Cthe_1848	2035.58	1625.82	1696.89	1454.54	31.3931	84.0648	39.1279	48.1631
Cthe_1849	25.1482	23.8008	25.8442	15.0312	16.2101	17.1862	16.5902	11.4816
Cthe_1850	12.0252	9.08283	16.5142	11.2175	16.4962	20.9875	12.4039	8.52634
Cthe_1851	217.518	161.273	207.384	148.608	474.039	270.22	434.777	291.803
Cthe_1852	65.831	54.006	61.7499	70.3241	448.611	283.094	331.317	318.294
Cthe_1853	118.088	146.178	144.151	152.716	933.84	687.85	1055.65	862.871
Cthe_1854	8.51593	3.09699	9.85405	12.5177	35.7337	62.7953	55.5106	49.4232
Cthe_1855	6.50692	12.0685	7.74448	10.0428	63.481	57.5773	76.3469	77.9708
Cthe_1856	31.504	108.842	83.3241	136.03	129.44	101.262	111.48	112.929
Cthe_1857	32.7688	41.9019	52.0715	71.8626	168.919	149.097	172.456	165.278
Cthe_1858	82.6153	54.0806	96.7293	69.3082	446.433	342.429	410.253	383.437
Cthe_1859	54.9746	42.0406	70.3224	70.8014	304.518	257.039	354.808	324.138
Cthe_1860	30.1932	17.5219	33.7694	23.3711	248.67	174.906	203.872	211.197
Cthe_1861	91.2551	92.2533	124.969	112.602	431.658	297.274	377.954	343.403
Cthe_1862	375.354	282.517	286	260.26	2527.92	2257.9	2388.84	2512.36
Cthe_1863	7.42414	9.05275	9.09604	12.0362	971.223	439.938	761.776	570.267
Cthe_1864	9.44144	5.96357	9.36427	12.052	770.971	259.313	489.201	328.767
Cthe_1865	301.874	334.587	389.228	312.375	2635.58	1567.52	2362.06	1992.03
Cthe_1866	42.3199	40.8123	34.4786	36.6575	1505.45	734.715	777.333	655.557
Cthe_1867	56.7728	53.0913	44.8777	44.2354	1389.05	808.215	750.317	675.443
Cthe_1868	46.7937	33.5709	39.2386	32.2029	1062.82	616.265	549.832	502.628
Cthe_1869	154.019	146.562	153.248	149.724	1858.82	1089.1	1081.03	893.529
Cthe_1870	69.6541	49.9683	78.5485	69.4258	876.826	412.411	510.724	373.3
Cthe_1871	19.1158	14.5197	13.1997	10.6704	17.007	14.2742	10.5453	11.8954
Cthe_1872	34.0294	28.1443	29.6685	28.439	41.7433	35.4911	29.1329	29.2306
Cthe_1873	34.1567	26.1965	32.8713	30.9447	69.8886	57.164	60.8426	61.3054
Cthe_1874	0	0	0	0	0	0	0	0
Cthe_1875	6.43816	5.747	6.96604	6.45242	3.0699	3.98384	2.61611	1.7983
Cthe_1876	5.3183	6.38256	2.63742	4.10416	3.34742	4.22331	1.78288	2.72342
Cthe_1877	4.1812	3.4213	1.03676	2.88094	3.28964	5.33624	5.2563	4.28225
Cthe_1878	33.7491	24.3391	22.1264	20.8103	25.8026	20.7655	38.9912	26.3629
Cthe_1879	19.4303	23.8485	16.8625	24.0982	33.1221	19.2872	32.5685	27.3623
Cthe_1880	0	0	0	0	0	0	0	0
Cthe_1882	7.8817	1.07488	0.97716	1.08613	1.03351	0	1.10092	0
Cthe_1883	13.8497	23.5048	27.037	20.1155	9.91641	13.7165	16.2133	10.8072
Cthe_1884	0	0	0	0	0	0	0	0
Cthe_1885	3.99106	3.48344	7.91688	5.27987	0.837344	0.905524	4.4598	1.63501
Cthe_1886	3.15405	4.30138	2.3462	5.65035	0.827168	2.2363	2.64336	2.01892
Cthe_1888	2.58221	1.2521	2.27654	1.26521	2.70881	1.95291	2.24427	2.35077
Cthe_1889	0	0	0	0.820832	0	0.844661	0	0
Cthe_1890	42.1802	27.8904	45.4274	18.5534	7.1512	12.0836	7.14154	8.29083
Cthe_1891	172.494	143.303	197.768	87.2313	24.9015	28.7244	26.5257	25.9322
Cthe_1892	34.316	11.0115	18.0188	6.6761	4.2351	11.4498	9.02267	6.20212
Cthe_1893	56.4329	42.2823	50.5768	29.9825	17.8312	28.5389	18.2344	20.8904
Cthe_1894	126.105	99.5512	75.2479	67.8159	35.4917	27.9139	28.6414	34.6507
Cthe_1895	198.95	104.245	166.168	64.9332	76.8909	62.3637	62.8922	49.5991
Cthe_1896	12.5333	6.51142	14.7986	12.5012	73.8778	73.1226	118.045	102.69
Cthe_1897	2.7864	6.07998	8.29087	4.60774	5.846	4.7415	4.67048	8.56121
Cthe_1899	32.9269	26.8002	54.4297	39.757	260.978	240.724	303.114	320.098
Cthe_1900	0.569865	2.48692	1.69562	2.51296	2.39121	0	1.27359	0
Cthe_1901	2.59957	2.02583	2.57833	1.63764	2.33744	4.63424	1.65994	2.28206
Cthe_1902	4.65563	7.33684	7.69597	6.84338	5.42652	4.10786	6.35852	3.70856
Cthe_1903	2.46504	2.68938	1.83367	0	1.93941	0.699109	2.75455	0.631152
Cthe_1904	5.69689	3.33288	4.17633	5.18821	0.952725	1.77961	1.10713	1.60662
Cthe_1905	19.1701	14.4794	16.4539	15.0375	0.773456	3.34574	2.05976	1.13269
Cthe_1906	29.2537	19.6407	19.7151	11.1636	1.96717	5.95657	5.44825	3.84112
Cthe_1907	123.164	112.198	78.2384	68.8239	3.80753	8.78411	3.51509	4.46077
Cthe_1908	37.2719	40.321	42.4266	39.5295	68.1348	72.2554	70.8216	72.6409
Cthe_1909	35.1745	38.3758	48.6582	53.7444	138.533	140.712	162.394	170.011
Cthe_1910	15.6615	26.2263	22.7583	19.675	127.231	100.817	127.39	125.336
Cthe_1911	70.2623	70.2582	85.6267	104.357	466.482	485.436	455.095	518.979
Cthe_1912	547.167	627.801	856.932	921.651	2529.3	2319.08	2621	2479.21
Cthe_1913	30.2029	31.0865	35.6081	36.4379	130.321	155.155	162.383	187.931
Cthe_1914	161.093	150.591	208.343	162.339	97.1509	78.4941	121.33	106.478
Cthe_1915	939.711	879.893	661.295	384.8	30.827	44.8199	43.4188	36.1159
Cthe_1916	119.835	109.072	147.092	82.4781	76.3985	97.6408	116.154	97.6428
Cthe_1917	22.0656	18.7848	18.7351	29.6702	34.1949	30.7212	24.6571	33.8983
Cthe_1918	125.056	154.425	161.059	156.042	252.91	269.62	245.42	280.689
Cthe_1919	14.9659	18.4577	33.5594	26.5418	66.894	42.8139	63.2589	66.6417
Cthe_1920	40.9936	59.6326	85.8347	159.251	12.2866	11.8107	15.9965	22.6582
Cthe_1921	38.2887	34.5711	52.3803	40.7553	84.4866	53.9208	110.652	68.9626
Cthe_1922	12.6683	17.9165	17.6838	11.3797	42.8213	25.5493	31.4582	16.8188
Cthe_1923	89.8322	94.9643	169.342	165.16	446.89	456.06	352.898	450.302
Cthe_1924	4.47471	2.44098	4.06829	6.16635	4.3029	1.26907	2.08344	6.11047
Cthe_1925	18.4029	20.0777	35.0447	27.5917	25.4827	24.2173	33.7253	20.3554
Cthe_1926	19.6343	12.5294	16.5344	15.9279	16.7107	14.289	13.661	9.10589
Cthe_1927	8.35919	10.336	16.029	10.4442	15.7842	13.9084	19.3046	13.1272
Cthe_1928	14.9731	11.8806	21.151	18.5077	34.746	36.031	32.9562	31.1345
Cthe_1929	19.4223	35.8599	34.0817	36.2354	83.0651	83.8965	90.9873	59.675
Cthe_1930	70.3579	48.6699	64.7348	46.8691	83.2294	84.2322	62.2279	72.3649
Cthe_1931	76.0357	66.1747	66.2034	67.1876	188.753	213.011	212.09	227.675
Cthe_1932	8.31283	5.44164	5.39665	5.83187	6.81774	5.14386	8.44468	5.88221
Cthe_1933	185.249	232.543	266.735	217.63	916.132	1090.53	1209.27	1084.15
Cthe_1934	16.101	17.5664	12.6425	13.3128	16.8904	12.1771	16.4927	22.6739
Cthe_1935	295.996	240.447	228.161	173.208	293.351	226.293	266.046	228.461
Cthe_1936	106.981	61.5419	109	57.8977	140.792	121.363	104.331	123.511
Cthe_1937	299.22	194.273	238.09	169.594	338.716	354.789	287.766	311.068
Cthe_1938	151.528	125.414	124.776	103.686	156.005	152.749	120.818	140.371
Cthe_1939	153.21	123.323	154.997	127.617	270.012	222.088	248.817	213.401
Cthe_1940	173.694	119.192	133.315	128.56	244.019	185.905	242.789	238.866
Cthe_1941	47.6159	21.9787	19.9806	30.2847	90.2947	33.2415	85.9519	75.0257
Cthe_1942	1609.6	1455.69	1714.19	1685.92	125.604	188.56	150.169	225.077
Cthe_1943	4762.6	5370.9	5046.86	5496.05	214.855	703.084	322.498	295.577
Cthe_1944	315.773	395.149	341.963	376.444	385.159	272.665	413.985	375.183
Cthe_1945	901.245	753.544	755.661	750.22	268.369	234.831	243.817	265.136
Cthe_1946	1438.3	1147.84	1240.81	1237.91	320.48	330.109	322.791	343.341
Cthe_1947	1855.6	1780.04	2386.13	2231.34	213.443	255.893	218.849	254.433
Cthe_1948	1189.17	1215.06	1384.46	1143.08	121.965	375.634	171.708	150.411
Cthe_1950	123.74	176.423	164.568	629.372	28.0264	70.1879	65.994	175.695
Cthe_1951	80.7874	138.659	128.985	438.798	36.1729	79.3542	60.5507	121.083
Cthe_1952	40.0749	102.019	89.1306	314.616	19.1089	34.4414	51.5667	119.399
Cthe_1953	14.8384	21.8197	24.9551	29.8718	13.5355	13.1738	15.1392	21.1436
Cthe_1954	14.2097	11.4836	14.6155	13.9247	40.8543	28.6578	54.6928	46.8932
Cthe_1955	17.9061	16.3181	23.4011	25.7785	118.891	117.818	122.88	120.821
Cthe_1956	860.121	753.912	708.09	666.177	337.911	451.667	355.594	373.824
Cthe_1957	412.154	346.493	363.402	365.815	131.912	174.183	140.516	169.054
Cthe_1958	18.8262	26.188	19.606	21.7925	7.40594	12.8143	12.0965	12.5328
Cthe_1959	16.0882	11.4766	23.9351	19.1006	19.4734	25.9728	27.6581	26.6167
Cthe_1960	315.241	369.12	348.053	461.373	1105.26	1297.63	1271.63	1260.06
Cthe_1961	391.524	357.785	436.497	389.53	123.099	139.011	123.463	116.005
Cthe_1962	64.2088	53.0545	63.2157	64.5403	80.7289	68.0207	90.7426	73.4971
Cthe_1963	193.746	183.774	223.532	215.386	115.842	115.227	105.625	108.654
Cthe_1964	22920.3	21980.7	20685.1	21575.3	490.16	841.44	473.668	758.736
Cthe_1965	49004.9	52100.8	44184.5	47816.2	1435.27	4035	1922.83	2258.87
Cthe_1966	33.4368	28.8799	46.9816	41.4696	102.305	90.0885	132.33	92.7465
Cthe_1967	29.8254	36.2505	42.037	33.7458	54.0671	61.4374	78.643	74.7578
Cthe_1968	27.251	28.1826	47.8625	41.6213	50.7716	54.5836	74.5428	71.0822
Cthe_1969	86.9501	91.6297	127.073	149.595	89.1398	88.178	104.891	123.795
Cthe_1970	564.378	618.992	770.97	904.557	540.496	513.554	743.816	663.424
Cthe_1971	447.28	501.543	747.59	675.727	434.452	405.617	584.657	552.819
Cthe_1972	48.2569	77.4248	90.0941	89.1885	98.2676	48.3041	101.505	90.1246
Cthe_1973	108.252	131.444	196.101	191.341	116.062	121.114	156.623	146.298
Cthe_1974	104.067	82.7332	154.424	144.965	155.713	140.937	216.352	166.896
Cthe_1975	0	0	0.391034	0	0	0	0	0.403784
Cthe_1977	156.038	112.48	120.218	79.8675	24.8455	42.6735	31.1365	49.9404
Cthe_1978	35.5889	22.1874	5.04258	11.2099	3.55559	5.76765	5.68125	12.1497
Cthe_1979	103.468	100.057	87.6286	88.1423	40.5263	49.5426	42.4189	50.9198
Cthe_1980	0	0	0.594289	0.660564	0	0	0	0
Cthe_1981	30.3567	42.0363	46.3209	45.0508	60.0154	50.3322	87.4144	56.2018
Cthe_1982	0	0	3.7229	0	15.7504	10.6455	10.4861	7.68858
Cthe_1983	1.5344	0.418512	0.380465	0.84579	0.804812	0	0.428653	0.785742
Cthe_1984	0	0	3.89456	0	0	0	0	0
Cthe_1985	1.03853	0.377682	1.03004	0.381637	0	0	0	0.354542
Cthe_1986	0.421907	0.230153	0.836917	0.697688	0.885181	0.239314	0.942917	0.216052
Cthe_1987	831.896	815.331	985.979	742.12	334.243	399.576	429.843	278.858
Cthe_1988	0	0	0	0	0	0	0	0
Cthe_1989	57.7903	51.2095	55.4343	41.8752	32.4463	41.5519	35.4722	36.4014
Cthe_1990	0	0	1.42104	0	0	0	1.60103	1.46738
Cthe_1991	24.8741	27.1379	26.4983	35.5472	1.93286	1.04512	1.54419	2.35882
Cthe_1992	0.788512	0	0.391034	0	0	0	0	0
Cthe_1995	0	0	0.297537	0.330718	0	0	0.335221	0
Cthe_1996	0.626459	0	0	0.690631	0	0	0	0
Cthe_1997	0	0	1.88481	4.19002	0	0	2.12354	0
Cthe_1998	10.8282	13.7826	11.933	11.9374	13.2522	8.87174	4.70553	2.46442
Cthe_1999	0	0.463102	0.842001	0	0	0	0	0
Cthe_2000	0	0	0	0	0.413584	0.44726	0.88112	0
Cthe_2002	15.2666	14.5741	16.0882	12.6229	30.0283	34.6382	40.5167	29.3168
Cthe_2003	2.29772	1.67123	4.55788	5.06618	5.62419	5.21325	6.84688	3.13767
Cthe_2004	0	0.333908	0	0	0	0	0	0
Cthe_2005	0	0.653719	0	0	0	0.67974	0	0.613667
Cthe_2006	19.8065	10.432	10.161	12.8	15.7622	9.29762	13.7375	15.3887
Cthe_2007	5.49858	16.7972	4.36291	12.1237	9.22903	7.48537	13.5176	11.2629
Cthe_2008	3.5072	11.4792	10.4356	5.7997	15.6364	1.98936	14.6967	8.97991
Cthe_2009	17.3794	10.1126	14.9391	17.8824	10.9389	13.144	6.47354	11.8663
Cthe_2010	30.8169	32.8211	40.0257	34.7826	19.6275	26.22	18.0381	16.1566
Cthe_2011	24.5129	20.0159	23.3951	22.435	29.2727	28.6829	26.0137	24.7896
Cthe_2012	0	0	0	0	0	0	0	0
Cthe_2015	41.5049	37.5197	54.1035	45.7566	17.4159	25.5604	38.4288	26.7193
Cthe_2016	21.3652	21.8058	26.6591	23.5538	13.0138	17.9827	13.0925	12.7054
Cthe_2017	0.372281	0.406163	0	0	0	0	0	0
Cthe_2018	279.865	362.31	311.5	287.856	154.315	180.231	182.463	181.167
Cthe_2019	24.5903	31.1208	24.3893	25.7538	25.022	20.0853	22.2575	23.9254
Cthe_2020	0	1.96116	1.18858	2.64226	0	1.35948	0.669558	1.22733
Cthe_2021	794.82	691.451	1029.65	843.028	391.369	500.785	613.691	408.201
Cthe_2022	0	0	0	0	0	0	0	0
Cthe_2023	1.35577	4.43748	6.72344	2.9893	14.2224	10.7663	12.12	12.4968
Cthe_2024	3.435	6.24603	8.32803	6.7322	3.20302	5.19573	7.67685	5.08157
Cthe_2025	68.4943	77.397	86.5357	73.7128	8.55384	34.2262	20.0459	10.8565
Cthe_2026	5.19066	8.49461	9.00941	7.15296	2.72257	7.36062	4.35022	5.31611
Cthe_2027	11.4021	10.3665	11.3089	4.19002	11.9611	12.935	6.37061	5.83882
Cthe_2028	1.83138	0	1.81641	0	0	2.07759	4.09295	1.87564
Cthe_2029	27.7148	26.5346	29.1712	19.3299	35.6002	22.4577	20.2252	22.0125
Cthe_2030	27.9122	29.5656	23.9212	30.4727	39.5146	51.6473	40.8806	44.6842
Cthe_2031	21.9458	26.0251	33.1228	17.8824	161.152	133.141	196.186	164.174
Cthe_2032	36.6276	31.969	47.4889	47.3732	56.4862	68.1108	62.871	66.5176
Cthe_2033	21.6966	34.7179	43.0386	35.0814	40.9685	41.0225	33.9428	35.5536
Cthe_2034	79.5965	73.6831	114.831	82.9637	49.8462	54.9994	47.9764	45.2067
Cthe_2035	10.4811	5.71752	17.3258	7.70319	1.8325	7.92682	7.80808	8.94537
Cthe_2036	8.30822	4.53218	11.6738	9.92256	26.8729	32.2027	27.0783	23.3998
Cthe_2037	2.67516	4.86439	4.71697	9.17527	3.74175	3.37201	2.98935	3.95751
Cthe_2038	16.3078	17.5875	15.9886	19.0116	10.0284	12.7588	11.7298	12.6705
Cthe_2039	13.7888	12.8004	13.6761	10.6675	19.4132	24.1499	20.6795	22.0502
Cthe_2040	9.77021	8.21063	8.64275	6.69551	31.0246	30.2556	23.6058	28.2611
Cthe_2041	3.03463	3.31082	0	3.34548	1.06113	2.29507	1.13035	0
Cthe_2043	19.5768	17.6208	16.0189	10.2516	2.05366	3.88653	4.92212	2.50625
Cthe_2044	10.5624	13.1699	7.4829	12.4761	2.37433	5.13531	4.21533	2.31807
Cthe_2045	5.92596	4.15626	4.61806	3.73314	0	1.92076	0.945993	2.60108
Cthe_2046	85.1593	82.2639	92.3817	81.1694	97.7092	76.4814	124.899	81.7663
Cthe_2047	45.6854	44.8882	40.5424	37.4058	38.6764	42.7349	54.9322	53.0829
Cthe_2048	28.7678	39.9459	35.4497	48.0525	50.2969	32.6354	53.5775	57.1405
Cthe_2049	20.5513	26.3455	29.5558	26.0549	31.7992	47.7941	52.8194	38.4125
Cthe_2050	44.3897	60.8325	64.4297	53.1144	63.6022	63.2539	84.0835	90.3706
[truncated: 1,300 more rows]

## Sheet: Differential expression-DeSeq2
Locus_tag	RefSeq_locus_tag	Start	Stop	Length (bp)	Strand	Product [GenBank:CP000568.1]	Product [RefSeq:NC_009012.1]	DeSeq2 - differential expression - log2(FoldChange)	DeSeq2 - Statistical significance test - adjusted p	DeSeq2 - Normalized average gene read counts between all cell samples - BaseMean
Cthe_0001	CTHE_RS00005	104	1723	1619	f	Resolvase domain	recombinase	2.5153	2.45e-57	469.959
Cthe_0002	#N/A	1883	2602	719	f	rhs family protein	2222:2473 CTHE_RS16930 (unextendable partial coding region, pseudogene)	0.765095	0.00331419	58.7278
Cthe_0003	CTHE_RS00015	2599	3528	929	f	Ankyrin	hypothetical protein	0.708808	0.00124912	69.45
Cthe_0004	#N/A	3874	9702	5828	f	YD repeat-containing protein	3874:8907 CTHE_RS00020 (unextendable partial coding region, pseudogene)	-1.12177	1e-11	221.315
Cthe_0005	CTHE_RS00025	9715	10572	857	f	hypothetical protein	hypothetical protein	-0.45441	0.125338	35.0762
Cthe_0006	CTHE_RS00030	10818	11210	392	f	hypothetical protein	hypothetical protein	-0.689587	0.122648	13.0615
Cthe_0007	CTHE_RS00035	11461	11994	533	f	hypothetical protein	hypothetical protein	1.62606	2.34e-07	36.0442
Cthe_0008	CTHE_RS00040	12187	12489	302	f	hypothetical protein	hypothetical protein	1.1827	0.0765244	5.60799
Cthe_0009	CTHE_RS00045	12555	18077	5522	f	YD repeat-containing protein	hypothetical protein	0.536349	2.52e-06	1192.2
Cthe_0010	CTHE_RS00050	18109	18486	377	f	hypothetical protein	hypothetical protein	1.07252	0.00194387	26.6706
Cthe_0015	CTHE_RS00070	20533	22656	2123	f	alpha-L-arabinofuranosidase B	alpha-L-arabinofuranosidase	-3.87884	9.46e-58	603.084
Cthe_0016	CTHE_RS00075	23020	23499	479	f	Ferritin Dps family protein	ferritin	-4.1377	2.95e-13	10580
Cthe_0017	CTHE_RS00080	24056	25918	1862	f	protein of unknown function DUF1538	hypothetical protein	-2.28625	2.28e-63	1291.54
Cthe_0018	CTHE_RS00085	25946	26260	314	f	hypothetical protein	hypothetical protein	-1.28286	2.42e-10	126.941
Cthe_0019	CTHE_RS00090	26276	26602	326	f	nitrogen regulatory protein P-II	nitrogen regulatory protein P-II	-1.66529	2.56e-14	234.962
Cthe_0020	CTHE_RS00095	26797	27759	962	f	biotin synthase	biotin synthase	-0.223125	0.72432	8.38546
Cthe_0021	CTHE_RS00100	27756	28490	734	f	Dethiobiotin synthetase	dethiobiotin synthase	-0.174898	0.82625	4.70519
Cthe_0022	CTHE_RS00105	28483	29649	1166	f	8-amino-7-oxononanoate synthase	8-amino-7-oxononanoate synthase	-0.441935	0.419616	9.37318
Cthe_0023	CTHE_RS00110	29649	30425	776	f	alpha/beta hydrolase fold	pimeloyl-CoA synthetase	-0.204221	0.72432	7.1593
Cthe_0024	CTHE_RS00115	30415	31266	851	f	biotin biosynthesis protein BioC	malonyl-[acyl-carrier protein] O-methyltransferase BioC	-0.658933	0.305127	7.55338
Cthe_0025	CTHE_RS00120	31259	32632	1373	f	adenosylmethionine-8-amino-7-oxononanoate aminotransferase	adenosylmethionine--8-amino-7-oxononanoate aminotransferase BioA	-1.21653	0.00783767	12.557
Cthe_0028	CTHE_RS00150	35625	34615	1010	r	hypothetical protein	nucleotidyltransferase	1.92264	1.66e-09	36.5938
Cthe_0029	CTHE_RS00155	36062	36700	638	f	Protein of unknown function DUF2174	hypothetical protein	-0.021768	0.926987	118.845
Cthe_0030	CTHE_RS00160	36870	37580	710	f	phosphatidate cytidylyltransferase	phosphatidate cytidylyltransferase	-0.307648	0.220282	50.5535
Cthe_0031	CTHE_RS00165	37585	38208	623	f	putative membrane transporter	transporter	0.37154	0.358253	16.3377
Cthe_0032	CTHE_RS00170	40085	38313	1772	r	Glycoside hydrolase, family 26; Dockerin type 1	glycoside hydrolase	-0.95283	6.99e-09	619.021
Cthe_0033	CTHE_RS00175	40454	43120	2666	f	small GTP-binding protein	small GTP-binding protein	1.30681	2.18e-18	269.262
Cthe_0034	CTHE_RS00180	43896	43237	659	r	cyclic nucleotide-binding	Crp/Fnr family transcriptional regulator	1.73034	1.88e-08	36.3984
Cthe_0035	CTHE_RS00185	44011	44715	704	f	4Fe-4S ferredoxin iron-sulfur binding domain-containing protein	(Fe-S)-binding protein	-3.76732	1.56e-16	24.2885
Cthe_0036	CTHE_RS00190	44775	46403	1628	f	Hydroxylamine reductase	hydroxylamine reductase	-1.67661	7.75e-07	26.563
Cthe_0037	CTHE_RS00195	46933	46505	428	r	heat shock protein Hsp20	heat-shock protein Hsp20	-1.50679	0.00283261	48.058
Cthe_0038	CTHE_RS00200	47035	47292	257	f	CheW domain protein	chemotaxis protein CheW	-4.16747	0.00202441	1.83077
Cthe_0039	CTHE_RS00205	47345	49216	1871	f	chemotaxis sensory transducer	chemotaxis protein	-1.54526	8.73e-05	20.0748
Cthe_0040	CTHE_RS00210	49460	52123	2663	f	glycoside hydrolase family 9	endoglucanase	1.16619	5.31e-16	316.241
Cthe_0041	CTHE_RS00215	52559	52125	434	r	hypothetical protein	hypothetical protein	0.346325	0.630094	5.25051
Cthe_0042	CTHE_RS00220	52784	53986	1202	f	small GTP-binding protein	ATP-binding protein	2.90334	1.68e-34	126.206
Cthe_0043	CTHE_RS00225	54373	56601	2228	f	glycoside hydrolase family 9	glycoside hydrolase	-0.529431	0.00225108	611.225
Cthe_0044	CTHE_RS00230	58326	56725	1601	r	Spore coat protein CotH	dockerin	-0.519829	0.155616	28.6563
Cthe_0045	CTHE_RS00235	58680	59489	809	f	copper amine oxidase-like domain-containing protein	copper amine oxidase	1.5062	5.58e-11	292.409
Cthe_0046	CTHE_RS00240	59535	62237	2702	f	hypothetical protein	hypothetical protein	1.08517	2.41e-06	1138.21
Cthe_0047	CTHE_RS00245	62485	63294	809	f	copper amine oxidase-like domain-containing protein	copper amine oxidase	1.64511	0.00260035	10.6148
Cthe_0048	CTHE_RS00250	63314	64123	809	f	copper amine oxidase-like domain-containing protein	copper amine oxidase	1.71115	5.87e-06	22.962
Cthe_0049	CTHE_RS00255	64209	64871	662	f	helix-turn-helix domain protein	DNA-binding protein	0.246377	0.488033	99.0698
Cthe_0050	CTHE_RS00260	65172	66131	959	f	hypothetical protein	hypothetical protein	0.225468	0.663004	9.71897
Cthe_0051	CTHE_RS00265	66312	67571	1259	f	hypothetical protein	GTP-binding protein	-1.77665	2.16e-06	34.0344
Cthe_0052	CTHE_RS00270	67772	69031	1259	f	hypothetical protein	hypothetical protein	0.393121	0.0200943	1155.11
Cthe_0053	CTHE_RS00275	69309	71693	2384	f	ribonucleoside-diphosphate reductase, adenosylcobalamin-dependent	ribonucleotide-diphosphate reductase subunit alpha (Comment: catalyzes the rate-limiting step in dNTP synthesis)	1.28343	8.14e-14	1080.09
Cthe_0054	CTHE_RS00280	71948	74137	2189	f	protein of unknown function DUF187	hypothetical protein	1.57615	4.75e-25	269.352
Cthe_0055	CTHE_RS00290	74379	74915	536	f	hypothetical protein	hypothetical protein	-1.72793	6.09e-07	79.4477
Cthe_0056	CTHE_RS00295	75394	89286	13892	f	Ig domain protein group 2 domain protein	hypothetical protein	1.12549	1.47e-12	3615.52
Cthe_0057	CTHE_RS00300	89994	89362	632	r	hypothetical protein	hypothetical protein	-0.628681	0.354598	12.2424
Cthe_0058	CTHE_RS00305	90212	90982	770	f	RNA polymerase sigma-I factor	RNA polymerase sigma factor SigI	0.116588	0.552956	123.288
Cthe_0059	CTHE_RS00310	90979	92439	1460	f	type 3a cellulose-binding domain protein	type 3a%2C cellulose-binding protein	-1.02526	1.22e-13	273.366
Cthe_0060	CTHE_RS00315	92558	93061	503	f	SEC-C motif domain protein	preprotein translocase subunit SecA	0.632187	9.29e-05	254.401
Cthe_0061	CTHE_RS00320	93755	93207	548	r	BioY protein	biotin biosynthesis protein BioY	0.0835776	0.78893	132.421
Cthe_0062	CTHE_RS00325	95854	93965	1889	r	sulfatase	sulfatase	1.58444	1.88e-13	207.125
Cthe_0063	CTHE_RS00330	96121	96456	335	f	Rubredoxin-type Fe(Cys)4 protein	rubredoxin	-5.06306	1.42e-72	12550
Cthe_0064	CTHE_RS00335	97433	96477	956	r	Na/Pi-cotransporter II-related protein	Na/Pi cotransporter	-5.33827	3.56e-66	3797.68
Cthe_0065	CTHE_RS00340	97629	97967	338	f	hypothetical protein	hypothetical protein	-4.62764	6.37e-31	71.7977
Cthe_0066	CTHE_RS00345	97964	98440	476	f	hypothetical protein	hypothetical protein	-4.71677	4.89e-15	307.273
Cthe_0067	CTHE_RS00350	98498	99223	725	f	NAD-dependent deacetylase	NAD-dependent deacetylase	-1.19315	3.39e-13	502.328
Cthe_0068	CTHE_RS00355	99906	99295	611	r	peptidyl-prolyl cis-trans isomerase cyclophilin type	peptidylprolyl isomerase	2.04097	2.99e-22	237.804
Cthe_0069	CTHE_RS00360	100097	101119	1022	f	Aspartate--ammonia ligase	asparagine synthase	2.14643	4.35e-53	382.821
Cthe_0070	CTHE_RS00365	101256	102650	1394	f	Asparaginyl-tRNA synthetase	asparagine--tRNA ligase	1.47517	1.84e-25	624.384
Cthe_0071	CTHE_RS00370	105668	102852	2816	r	glycoside hydrolase family 48	cellulose 1%2C4-beta-cellobiosidase	0.369077	0.0735414	209.824
Cthe_0072	CTHE_RS00375	105911	106396	485	f	PspC domain protein	phage-shock protein	-1.75444	2.95e-12	61.2219
Cthe_0073	CTHE_RS00380	106393	107358	965	f	hypothetical protein	hypothetical protein	-3.20773	7.2e-71	555.054
Cthe_0075	CTHE_RS00390	107711	108454	743	f	hypothetical protein	hypothetical protein	-2.70188	5.38e-13	39.0476
Cthe_0076	CTHE_RS00395	108653	109042	389	f	hypothetical protein	hypothetical protein	-1.97057	6.92e-61	2216.62
Cthe_0077	CTHE_RS00400	109205	109588	383	f	hypothetical protein	hypothetical protein	-1.90935	3.43e-62	1003.31
Cthe_0078	#N/A	109725	109865	140	r	pseudo	109659:109865 CTHE00405 hypothetical protein	-0.873979	0.00895987	221.146
Cthe_0079	CTHE_RS00410	110150	110665	515	f	hypothetical protein	amidase	-2.17938	1.07e-05	16.3752
Cthe_0080	CTHE_RS00415	111148	110717	431	r	CheW domain protein	chemotaxis protein CheW	-1.06221	0.00253761	47.721
Cthe_0081	CTHE_RS00420	112628	111423	1205	r	Arginine biosynthesis bifunctional protein ArgJ	ornithine acetyltransferase	2.56813	2.93e-46	355.817
Cthe_0082	CTHE_RS00425	113271	115718	2447	f	ATP-dependent protease La	peptidase	-4.72262	3.19e-90	10409.8
Cthe_0083	CTHE_RS00430	116031	117710	1679	f	Stage II sporulation protein E	serine phosphatase	-0.129273	0.68152	76.7185
Cthe_0084	CTHE_RS00435	118271	117726	545	r	hypothetical protein	hypothetical protein	-0.915544	0.000623078	97.9185
Cthe_0085	CTHE_RS00440	119241	118609	632	r	Negative regulator of genetic competence	adapter protein MecA	-2.36773	1.96e-31	3892.9
Cthe_0086	CTHE_RS00445	119622	120506	884	f	hypothetical protein	hypothetical protein	-2.83145	2.9e-12	21.3996
Cthe_0087	CTHE_RS00450	120774	121376	602	f	Septum formation protein Maf	maf-like protein (Comment: Maf overexpression in Bacillus subtilis inhibits septation in the dividing cells)	1.8255	3.06e-33	260.315
Cthe_0088	CTHE_RS00455	121454	122476	1022	f	cell shape determining protein, MreB/Mrl family	rod shape-determining protein Mbl (Comment: functions in MreBCD complex in some organisms)	1.19716	2.27e-13	274.956
Cthe_0089	CTHE_RS00460	122493	123356	863	f	rod shape-determining protein MreC	rod shape-determining protein MreC	1.25703	1.24e-21	463.707
Cthe_0090	CTHE_RS00465	123353	123883	530	f	rod shape-determining protein MreD	rod shape-determining protein MreD	1.51961	4.17e-05	33.1826
Cthe_0091	CTHE_RS00470	123997	126126	2129	f	penicillin-binding protein 2	peptidoglycan glycosyltransferase	0.731	8.58e-07	334.477
Cthe_0092	CTHE_RS00475	126192	126875	683	f	septum site-determining protein MinC	septum site-determining protein MinC	1.28524	5.64e-10	76.2192
Cthe_0093	CTHE_RS00480	127090	127890	800	f	septum site-determining protein MinD	septum site-determining protein MinD (Comment: ATPase; with MinC inhibits cell division by blocking formation of the polar Z ring septums)	1.8571	5.2e-51	669.305
Cthe_0094	CTHE_RS00485	127904	128188	284	f	Cell division topological specificity factor	Cell division topological specificity factor (Comment: works in conjunction with MinC and MinD to enable cell division at the midpoint of the long axis of the cell)	1.45541	1.9e-13	247.209
Cthe_0095	CTHE_RS00490	128209	128604	395	f	methylglyoxal synthase	methylglyoxal synthase	1.53944	5.68e-15	148.658
Cthe_0096	CTHE_RS00495	128925	128662	263	r	protein of unknown function UPF0180	hypothetical protein	-0.716877	0.19774	45.1953
Cthe_0097	CTHE_RS00500	129156	130031	875	f	Peptidase M23	peptidase M23B	-1.79902	1.19e-08	64.7674
Cthe_0098	CTHE_RS00505	130163	130972	809	f	peptidase M50	peptidase M50	-1.17593	0.00282371	16.356
Cthe_0099	CTHE_RS00510	131911	131036	875	r	5,10-methylenetetrahydrofolate reductase	5%2C10-methylenetetrahydrofolate reductase	2.79857	2.87e-28	99.5469
Cthe_0100	CTHE_RS00515	132322	133104	782	f	hypothetical protein	hypothetical protein	0.895267	1.33e-08	226.295
Cthe_0101	CTHE_RS00520	133120	134289	1169	f	iron-containing alcohol dehydrogenase	NADH-dependent butanol dehydrogenase	0.997689	1.49e-09	737.667
Cthe_0102	CTHE_RS00525	135033	134377	656	r	tRNA (guanine-N(7)-)-methyltransferase	tRNA (guanine-N(7)-)-methyltransferase	1.91085	1.3e-11	54.5683
Cthe_0103	CTHE_RS00530	135290	135682	392	f	protein of unknown function UPF0047	hypothetical protein	1.90905	3.19e-13	52.9293
Cthe_0104	CTHE_RS00535	136030	137127	1097	f	riboflavin biosynthesis protein RibD	riboflavin biosynthesis protein RibD	-3.50291	1.59e-37	3271.78
Cthe_0105	CTHE_RS00540	137206	137862	656	f	riboflavin synthase, alpha subunit	riboflavin synthase subunit alpha	-3.93181	2.99e-66	617.759
Cthe_0106	CTHE_RS00545	137902	139143	1241	f	GTP cyclohydrolase-2	3,4-dihydroxy-2-butanone 4-phosphate synthase	-3.27233	9.36e-53	2140.64
Cthe_0107	CTHE_RS00550	139133	139600	467	f	6,7-dimethyl-8-ribityllumazine synthase	ribH (6,7-dimethyl-8-ribityllumazine synthase) (Comment: RibE; 6,7-diimethyl-8-ribityllumazine synthase; DMRL synthase; lumazine synthase; beta subunit of riboflavin synthase; condenses 5-amino-6-(1'-D)-ribityl-amino-2,4(1H,3H)-pyrimidinedione with L-3,4-dihydrohy-2-butanone-4-phosphate to generate 6,6-dimethyl-8-lumazine (DMRL); riboflavin synthase then uses 2 molecules of DMRL to produce ribofl…	-2.6866	1.75e-31	386.782
Cthe_0108	CTHE_RS00555	140333	139692	641	r	type IV pilus assembly PilZ	pilus assembly protein PilZ	-1.15874	4.75e-10	287.535
Cthe_0109	CTHE_RS00570	141502	141819	317	f	Dockerin type 1 protein	dockerin	-2.52074	2.87e-06	12.3522
Cthe_0110	CTHE_RS00575	142033	142989	956	f	HPr kinase/phosphorylase	HPr kinase	1.57288	1.17e-16	261.973
Cthe_0111	CTHE_RS00580	143023	143748	725	f	hydrolase ycdX	phosphatase	1.58623	4.03e-12	107.678
Cthe_0112	CTHE_RS00585	143858	144775	917	f	UDP-N-acetylenolpyruvoylglucosamine reductase	UDP-N-acetylenolpyruvoylglucosamine reductase	0.916768	2.12e-06	145.463
Cthe_0113	CTHE_RS00590	144814	145689	875	f	UPF0042 nucleotide-binding protein yhbJ	glmZ(sRNA)-inactivating NTPase	0.957501	2.23e-05	79.9718
Cthe_0114	CTHE_RS00595	145686	147005	1319	f	Uncharacterised protein family UPF0052	hypothetical protein	0.668059	0.00196617	111.581
Cthe_0115	CTHE_RS00600	147032	149011	1979	f	glycogen debranching enzyme	glycogen debranching protein	1.37519	3.24e-12	245.891
Cthe_0116	CTHE_RS00605	149095	150039	944	f	sporulation transcription regulator whiA	sporulation protein	0.541585	0.00137756	189.866
Cthe_0117	CTHE_RS00610	150036	150308	272	f	phosphocarrier, HPr family	phosphate ABC transporter permease	1.06801	2.39e-07	92.2442
Cthe_0118	CTHE_RS00615	150499	150834	335	f	anti-sigma F factor antagonist	anti-anti-sigma factor	0.911159	0.0497015	13.0357
Cthe_0119	CTHE_RS00620	150848	151297	449	f	anti-sigma F factor (putative anti-sigma regulatory factor, serine/threonine protein kinase)	ATPase	0.410585	0.472648	12.8912
Cthe_0120	CTHE_RS00625	151334	152074	740	f	RNA polymerase sigma-F factor	DNA-directed RNA polymerase sigma-70 factor (comments: sigma factors are initiation factors that promote the attachment of RNA polymerase to specific initiation sites and are then released; this sigma factor is responsible for the expression of sporulation specific genes and is expressed after engulfment; this factor is involved in the transcription of small acid-soluble proteins involved in prot…	0.163217	0.668926	20.5929
Cthe_0121	#N/A	152189	152446	257	f	hypothetical protein	152228:152446 CTHE_RS00630 hypothetical protein	-0.264663	0.837138	1.12772
Cthe_0122	CTHE_RS00635	152466	152909	443	f	stage V sporulation protein AC	stage V sporulation protein AC	-0.718546	0.427846	2.65157
Cthe_0123	CTHE_RS00640	153001	153990	989	f	stage V sporulation protein AD	stage V sporulation protein AD	-1.58937	0.00919871	6.62008
Cthe_0124	CTHE_RS00645	154049	154405	356	f	stage V sporulation protein AE	stage V sporulation protein AEB	-2.97555	0.000476819	4.24731
Cthe_0125	CTHE_RS00650	154482	155045	563	f	stage V sporulation protein ae	stage V sporulation protein AE	-3.17315	9.47e-18	36.5942
Cthe_0126	CTHE_RS00655	155120	155584	464	f	CheC domain protein	chemotaxis protein CheC	-3.36848	9.53e-07	7.57892
Cthe_0127	CTHE_RS00660	155714	156208	494	f	RNA methyltransferase, TrmH family, group 2	RNA methyltransferase	2.59801	1.07e-15	49.003
Cthe_0128	CTHE_RS00665	156451	157563	1112	f	Integrase catalytic region	integrase	1.67995	0.150525	1.60134
Cthe_0129	CTHE_RS00670	157782	159299	1517	f	diguanylate cyclase	phosphohydrolase	1.1408	5.55e-10	559.647
Cthe_0130	CTHE_RS00675	159504	160538	1034	f	3-Oxoacyl-[acyl-carrier-protein (ACP)] synthase III domain-containing protein	3-oxoacyl-ACP synthase	0.0431392	0.881739	391.408
Cthe_0131	CTHE_RS00680	160651	160896	245	f	phosphopantetheine-binding	acyl carrier protein	0.710866	0.0687136	110.267
Cthe_0132	CTHE_RS00685	161038	162075	1037	f	3-Oxoacyl-[acyl-carrier-protein (ACP)] synthase III domain-containing protein	3-oxoacyl-ACP synthase	1.11683	5.12e-06	108.565
Cthe_0133	CTHE_RS00690	162114	163598	1484	f	AMP-dependent synthetase and ligase	AMP-dependent synthetase	1.51601	1.34e-15	121.321
Cthe_0134	CTHE_RS00695	163619	164590	971	f	hypothetical protein	hypothetical protein	1.3307	2.21e-08	70.3646
Cthe_0135	CTHE_RS00700	164639	172903	8264	f	Beta-ketoacyl synthase	beta-ketoacyl synthase	1.39057	3.23e-18	1194.66
Cthe_0136	CTHE_RS00705	172900	173625	725	f	4'-phosphopantetheinyl transferase	4'-phosphopantetheinyl transferase	1.05186	2.68e-05	129.532
Cthe_0137	CTHE_RS00710	173889	174899	1010	f	glyceraldehyde-3-phosphate dehydrogenase, type I	glyceraldehyde-3-phosphate dehydrogenase	2.89548	9.69e-86	4325.92
Cthe_0138	CTHE_RS00715	175233	176426	1193	f	Phosphoglycerate kinase	pgk	2.58404	1.85e-100	3601.86
Cthe_0139	CTHE_RS00720	176441	177196	755	f	triosephosphate isomerase	tpiA	2.27703	3.27e-37	1600.62
Cthe_0140	CTHE_RS00725	177383	178918	1535	f	phosphoglycerate mutase, 2,3-bisphosphoglycerate-independent	hypothetical protein	-3.70289	7.34e-158	11587.1
Cthe_0141	CTHE_RS00730	179092	180204	1112	f	Integrase catalytic region	integrase	0.546736	0.734798	0.471136
Cthe_0142	CTHE_RS00735	180470	182107	1637	f	diguanylate cyclase	phosphohydrolase	1.71068	3.47e-09	68.3177
Cthe_0143	CTHE_RS00740	182307	183608	1301	f	enolase	eno	-0.596331	5.43e-06	4702.25
Cthe_0144	CTHE_RS00745	183772	184023	251	f	preprotein translocase, SecG subunit	preprotein translocase subunit SecG	1.35385	3.33e-09	557.815
Cthe_0145	CTHE_RS00750	184305	184856	551	f	metal dependent phophohydrolase	phosphohydrolase	0.437788	0.0336622	520.015
Cthe_0146	CTHE_RS00755	185048	187321	2273	f	ribonuclease R	ribonuclease R	-0.652479	4.02e-06	1185.75
Cthe_0147	CTHE_RS00760	187366	187797	431	f	protein of unknown function DUF523	hypothetical protein	-0.883725	7.43e-05	149.949
Cthe_0148	CTHE_RS00765	188004	189227	1223	f	transposase mutator type	transposase	2.25958	0.139999	0.500162
Cthe_0149	CTHE_RS00770	189738	189481	257	r	HPrNtr domain-containing protein	HPr kinase	1.8396	3.26e-19	98.1398
Cthe_0150	CTHE_RS00775	189867	191171	1304	f	RNA modification enzyme, MiaB family	30S ribosomal protein S12 methylthiotransferase	1.33024	3.02e-14	129.379
Cthe_0151	CTHE_RS00780	191386	191658	272	f	UPF0297 protein	hypothetical protein	-1.60281	1.22e-13	1988.77
Cthe_0152	CTHE_RS00785	191736	192683	947	f	aldo/keto reductase	aldo/keto reductase	-1.08626	4.86e-16	683.987
Cthe_0153	CTHE_RS00790	192805	193230	425	f	Holliday junction resolvase	Holliday junction DNA helicase	-0.613822	0.00314558	101.466
Cthe_0154	CTHE_RS00795	193333	193623	290	f	UPF0473 protein	hypothetical protein	0.775011	2.36e-05	858.45
Cthe_0155	CTHE_RS00800	193793	194854	1061	f	hypothetical protein	hypothetical protein	1.35841	2.14e-12	245.246
Cthe_0156	CTHE_RS00805	195093	196934	1841	f	Radical SAM domain protein	B12-binding protein	1.19014	2.12e-15	750.07
Cthe_0157	CTHE_RS00810	196924	197763	839	f	Protein of unknown function DUF2344	hypothetical protein	1.15526	2.77e-09	80.4256
Cthe_0158	CTHE_RS00815	197773	199266	1493	f	ribonuclease, Rne/Rng family	ribonuclease G	0.647632	1.12e-06	490.843
Cthe_0159	CTHE_RS00820	199274	200386	1112	f	Integrase catalytic region	integrase	0.214243	0.647455	12.3532
Cthe_0160	CTHE_RS00825	200612	200923	311	f	50S ribosomal protein L21	50S ribosomal protein L21	0.527558	0.00277168	1054.32
Cthe_0161	CTHE_RS00830	200936	201277	341	f	protein of unknown function DUF464	hypothetical protein	1.74864	4.71e-50	629.516
Cthe_0162	CTHE_RS00835	201270	201548	278	f	50S ribosomal protein L27	50S ribosomal protein L27	1.29042	7.74e-19	1176.39
Cthe_0163	CTHE_RS00840	201657	202931	1274	f	GTP-binding protein Obg/CgtA	GTPase Obg	0.829227	7.43e-06	423.617
Cthe_0164	CTHE_RS00850	203363	203653	290	f	RNA-binding, CRM domain	RNA-binding protein	0.108709	0.62251	121.949
Cthe_0165	CTHE_RS00855	204296	203739	557	r	hypothetical protein	hypothetical protein	0.828702	0.00256547	65.8322
Cthe_0166	CTHE_RS00860	204604	205284	680	f	4Fe-4S ferredoxin iron-sulfur binding domain-containing protein	4Fe-4S ferredoxin	0.0647675	0.848478	42.752
Cthe_0167	CTHE_RS00865	205322	205690	368	f	response regulator receiver	chemotaxis protein CheY	-0.560728	0.416125	5.77658
Cthe_0168	CTHE_RS00870	205743	206213	470	f	hypothetical protein	hypothetical protein	-0.887898	0.175346	5.31018
Cthe_0169	CTHE_RS00875	207307	206225	1082	r	FAD dependent oxidoreductase	dehydrogenase	-1.55604	0.027843	4.45323
Cthe_0170	CTHE_RS00880	207871	207398	473	r	hypothetical protein	hypothetical protein	-2.62666	0.00283261	3.37808
Cthe_0171	CTHE_RS00885	208136	207897	239	r	hypothetical protein	hypothetical protein	-2.15819	0.00128194	9.57031
Cthe_0172	CTHE_RS00890	208405	208163	242	r	hypothetical protein	hypothetical protein	-2.81712	0.00928385	2.29269
Cthe_0173	CTHE_RS00895	208546	209640	1094	f	FAD-dependent pyridine nucleotide-disulphide oxidoreductase	dehydrogenase	-1.75551	0.00162776	7.9433
Cthe_0174	CTHE_RS00900	209822	211714	1892	f	sulfatase	sulfatase	2.28753	2.63e-36	352.477
Cthe_0175	CTHE_RS00905	211898	213034	1136	f	polysaccharide deacetylase	polysaccharide deacetylase	0.255269	0.146842	571.129
Cthe_0176	CTHE_RS00910	213315	213665	350	f	hypothetical protein	hypothetical protein	-0.932065	1.78e-06	860.438
Cthe_0177	CTHE_RS00915	213836	214033	197	f	hypothetical protein	metal-dependent phosphohydrolase	0.105395	0.856703	9.28491
Cthe_0178	CTHE_RS00920	215535	214159	1376	r	Argininosuccinate lyase	argininosuccinate lyase	2.78673	9.09e-32	651.519
Cthe_0179	CTHE_RS00925	216762	215545	1217	r	Argininosuccinate synthase	argininosuccinate synthase	3.2806	2.38e-42	818.614
Cthe_0180	CTHE_RS00930	216998	217486	488	f	Crossover junction endodeoxyribonuclease ruvC	crossover junction endodeoxyribonuclease RuvC	2.26007	1.4e-19	63.8681
Cthe_0181	CTHE_RS00935	217532	218140	608	f	Holliday junction ATP-dependent DNA helicase ruvA	Holliday junction DNA helicase RuvA	1.58751	1.11e-09	66.7575
Cthe_0182	CTHE_RS00940	218239	219231	992	f	Holliday junction ATP-dependent DNA helicase ruvB	Holliday junction DNA helicase RuvB	1.38479	3.35e-15	137.367
Cthe_0183	CTHE_RS00945	219300	219845	545	f	protein of unknown function DUF208	hypothetical protein	1.13386	6.95e-07	71.8584
Cthe_0184	CTHE_RS00950	219986	221089	1103	f	type IV pilus assembly protein PilM	pilus assembly protein PilM	-1.76546	2.63e-16	4051.25
Cthe_0185	CTHE_RS00955	221399	224245	2846	f	cell wall hydrolase/autolysin	cell wall hydrolase	-0.864792	8.86e-08	920.838
Cthe_0186	CTHE_RS00960	224385	225449	1064	f	UDP-glucose 4-epimerase	UDP-glucose 4-epimerase	0.568973	0.000101484	313.323
Cthe_0187	CTHE_RS00965	225552	226724	1172	f	Lipoprotein LpqB, GerMN domain	sporulation protein	-0.419239	0.0395262	343.084
Cthe_0188	CTHE_RS00970	226792	227583	791	f	ribonuclease PH	ribonuclease PH	0.0625485	0.687039	264.387
Cthe_0189	CTHE_RS00975	227540	228139	599	f	non-canonical purine NTP pyrophosphatase, rdgB/HAM1 family	nucleoside-triphosphate diphosphatase	-0.496697	0.00776499	436.301
Cthe_0190	CTHE_RS00980	228556	230358	1802	f	proteinase inhibitor I4 serpin	proteinase IV	-1.89909	3.22e-11	1093.93
Cthe_0191	CTHE_RS00985	230789	232588	1799	f	proteinase inhibitor I4 serpin	proteinase IV	-2.34235	2.93e-23	527.77
Cthe_0192	CTHE_RS00990	232808	233878	1070	f	Integrase catalytic region	integrase	NA	NA	0
Cthe_0193	CTHE_RS01005	234540	235724	1184	f	sodium/hydrogen exchanger	potassium transporter	-1.63523	6.51e-09	49.9505
Cthe_0194	CTHE_RS01010	235814	236197	383	f	hypothetical protein	hypothetical protein	-0.570708	0.0313474	62.1411
Cthe_0195	#N/A	236471	236859	388	f	pseudo	23620:236913 CTHE_RS01015 RNA polimerase subunit sigma-24	-0.986044	4.87e-05	52.7702
Cthe_0196	CTHE_RS01020	239164	237071	2093	r	glutamine synthetase catalytic region	glutamine synthetase	0.986824	0.000240923	73.0669
Cthe_0197	CTHE_RS01025	239756	240847	1091	f	glutamine amidotransferase class-II	hypothetical protein	-0.177145	0.756688	8.52165
Cthe_0198	CTHE_RS01030	240847	242352	1505	f	ferredoxin-dependent glutamate synthase	glutamate synthase	-1.29881	0.00137191	25.2906
Cthe_0199	CTHE_RS01035	242339	242794	455	f	4Fe-4S ferredoxin iron-sulfur binding domain-containing protein	4Fe-4S ferredoxin	-2.33206	0.00688627	3.43603
Cthe_0200	CTHE_RS01040	242799	244034	1235	f	FAD-dependent pyridine nucleotide-disulphide oxidoreductase	pyridine nucleotide-disulfide oxidoreductase	-3.17738	9.42e-16	702.237
Cthe_0201	CTHE_RS01045	244031	244753	722	f	glutamate synthase alpha subunit domain protein	glutamate synthase	-4.78779	4.64e-53	872.165
Cthe_0202	CTHE_RS01050	244786	246108	1322	f	glutamine synthetase, type I	glutamine synthetase	-3.78825	1.39e-69	664.628
Cthe_0203	CTHE_RS01055	246136	246708	572	f	ANTAR domain protein	transcriptional regulator	-3.87724	1.62e-82	256.122
Cthe_0204	CTHE_RS01060	246987	247274	287	f	protein of unknown function DUF1294	hypothetical protein	-1.9185	9.57e-25	144.181
Cthe_0205	CTHE_RS01065	247565	249523	1958	f	hypothetical protein	hypothetical protein	-2.04153	9.09e-32	495.462
Cthe_0206	CTHE_RS01070	249546	251777	2231	f	UvrD/REP helicase	helicase UvrD	-1.25957	1.68e-06	210.208
Cthe_0207	CTHE_RS01075	251774	252607	833	f	hypothetical protein	hypothetical protein	-0.745013	0.00206452	74.4971
Cthe_0208	CTHE_RS01080	252608	254899	2291	f	single-stranded-DNA-specific exonuclease RecJ	single-stranded DNA exonuclease	-0.748515	8.93e-05	151.342
Cthe_0209	CTHE_RS01085	254996	255304	308	f	glycosyl transferase family 2	glycosyl transferase	-1.29328	0.0088004	13.8638
Cthe_0210	CTHE_RS01090	256537	255476	1061	r	periplasmic binding protein/LacI transcriptional regulator	LacI family transcriptional regulator	1.76962	1.6e-14	193.458
Cthe_0211	CTHE_RS01095	256900	257904	1004	f	glycoside hydrolase family 16	beta-glucanase	-0.543574	0.00154913	173.848
Cthe_0212	CTHE_RS01105	259884	258469	1415	r	beta-galactosidase	beta-glucosidase	0.907963	2.21e-08	823.673
Cthe_0213	CTHE_RS01110	260094	260867	773	f	protein of unknown function DUF975	hypothetical protein	1.90288	6.92e-25	170.582
Cthe_0214	CTHE_RS01115	261339	262358	1019	f	Phenylalanyl-tRNA synthetase alpha chain	phenylalanine--tRNA ligase subunit alpha (catalyzes a two-step reaction, first charging a phenylalanine molecule by linking its carboxyl group to the alpha-phosphate of ATP, followed by transfer of the aminoacyl-adenylate to its tRNA; forms a heterotetramer of alpha(2)beta(2); binds two magnesium ions per tetramer; type 1 subfamily)	1.71322	1.93e-16	186.489
Cthe_0215	CTHE_RS01120	262400	264787	2387	f	Phenylalanyl-tRNA synthetase beta chain	phenylalanine--tRNA ligase subunit beta	1.68735	3.1e-32	544.536
Cthe_0216	#N/A	265145	264858	287	r	small acid-soluble spore protein alpha/beta type	265082:264858 CTHE_RS01125 spore protein	0.393173	0.4656	11.797
Cthe_0217	CTHE_RS01130	265432	266778	1346	f	Glucose-6-phosphate isomerase	glucose-6-phosphate isomerase	2.27009	1.2e-70	1759.22
Cthe_0218	CTHE_RS01135	267724	266918	806	r	metallophosphoesterase	metallophosphoesterase	1.79075	1.66e-14	136.235
Cthe_0219	CTHE_RS01145	269055	268582	473	r	5-nitroimidazole antibiotic resistance protein	MFS transporter	1.85539	0.00458422	6.00891
Cthe_0220	CTHE_RS01150	270969	270022	947	r	transposase IS4 family protein	transposase	-1.31854	0.0371873	6.80937
Cthe_0221	CTHE_RS01155	271287	271631	344	f	hypothetical protein	hypothetical protein	-0.28789	0.365186	54.8071
Cthe_0222	CTHE_RS01160	271655	271903	248	f	hypothetical protein	hypothetical protein	-0.859649	0.0782583	12.5825
Cthe_0223	CTHE_RS01165	271894	272331	437	f	DNA helicase	hypothetical protein	-0.496509	0.148511	26.186
Cthe_0226	CTHE_RS01185	274308	274715	407	f	hypothetical protein	hypothetical protein	-0.405896	0.0528549	128.136
Cthe_0227	CTHE_RS01190	275023	275367	344	f	hypothetical protein	hypothetical protein	0.181513	0.485312	144.103
Cthe_0228	CTHE_RS01195	275453	275932	479	f	hypothetical protein	hypothetical protein	-0.248563	0.25145	79.0808
Cthe_0229	CTHE_RS01200	276040	277059	1019	f	NAD-dependent epimerase/dehydratase	NAD-dependent epimerase	-0.425875	0.0514756	72.6871
Cthe_0230	CTHE_RS01205	277207	278913	1706	f	hypothetical protein	hypothetical protein	0.692666	5.62e-05	324.141
Cthe_0231	CTHE_RS01210	278910	280247	1337	f	Radical SAM domain protein	radical SAM/SPASM domain-containing protein	0.822545	3.25e-05	146.818
Cthe_0232	CTHE_RS01215	280244	281239	995	f	hypothetical protein	hypothetical protein	-1.70154	8.34e-16	384.061
Cthe_0233	CTHE_RS01220	281255	281845	590	f	GCN5-related N-acetyltransferase	GCN5 family N-acetyltransferase	-2.92121	1.02e-20	426.414
Cthe_0234	CTHE_RS01225	282265	284796	2531	f	AMP-dependent synthetase and ligase	AMP-dependent synthetase	0.288722	0.153823	1247.56
Cthe_0235	CTHE_RS01230	285049	285279	230	f	glutaredoxin-like protein, YruB-family	glutaredoxin	-4.32236	1.26e-53	2949.85
Cthe_0236	CTHE_RS01235	285730	286860	1130	f	aldo/keto reductase	aldo/keto reductase	-1.21229	2.41e-12	564.134
Cthe_0237	#N/A	287217	286825	392	r	transcriptional regulator domain-containing protein (putative two component transcriptional regulator, winged helix family)	286972:287277 CTHE_RS01240 hypothetical protein	-0.914932	0.0107885	54.6903
Cthe_0238	CTHE_RS01245	287308	287574	266	f	hypothetical protein	hypothetical protein	-0.584731	0.296235	9.56946
Cthe_0239	CTHE_RS01250	287571	290726	3155	f	Spore coat protein CotH	dockerin	-1.05788	2.37e-05	344.084
Cthe_0240	CTHE_RS01255	290782	291564	782	f	VTC domain-containing protein	hypothetical protein	-0.862125	5.13e-08	834.275
Cthe_0241	CTHE_RS01260	291528	292202	674	f	hypothetical protein	cell division protein FtsZ	-0.575087	0.000121341	527.117
Cthe_0242	CTHE_RS01265	293147	292248	899	r	Uncharacterised conserved protein UCP018688	hypothetical protein	2.98541	3.7e-17	60.8621
Cthe_0243	CTHE_RS01270	293795	294643	848	f	copper amine oxidase-like domain-containing protein	copper amine oxidase	1.0097	7.45e-09	320.815
Cthe_0244	CTHE_RS01275	296945	294822	2123	r	heavy metal translocating P-type ATPase	cadmium transporter	-2.05842	1.94e-26	313.167
Cthe_0245	CTHE_RS01280	297324	296947	377	r	regulatory protein ArsR	ArsR family transcriptional regulator	-2.56462	5.47e-29	445.86
Cthe_0246	CTHE_RS01285	297573	300035	2462	f	Carbohydrate binding family 6	carbohydrate-binding protein	-1.9336	9.76e-30	792.851
Cthe_0247	CTHE_RS01290	300315	302120	1805	f	DNA mismatch repair protein MutS domain protein	DNA mismatch repair protein MutS	1.54282	1.59e-14	133.476
Cthe_0248	CTHE_RS01295	303219	302272	947	r	transposase IS4 family protein	transposase	1.5306	0.000831437	13.6396
Cthe_0249	CTHE_RS01300	303361	305769	2408	f	peptidase C11 clostripain	peptidase C11	1.76103	1.77e-36	499.855
Cthe_0250	CTHE_RS01305	305803	306993	1190	f	protein of unknown function UPF0027	hypothetical protein	0.979916	3.2e-09	274.792
Cthe_0251	CTHE_RS01310	307053	309608	2555	f	transglutaminase domain-containing protein	transglutaminase	0.195814	0.159523	386.386
Cthe_0252	CTHE_RS01315	309626	310777	1151	f	hypothetical protein	hypothetical protein	0.53086	0.0143727	84.0375
Cthe_0253	CTHE_RS01320	310734	311723	989	f	ATPase associated with various cellular activities AAA_3	ATPase	1.11276	3.66e-07	83.2377
Cthe_0254	CTHE_RS01325	311724	313064	1340	f	protein of unknown function DUF58	hypothetical protein	0.823272	0.000924975	91.8475
Cthe_0255	#N/A	313278	313691	413	f	hypothetical protein	313068:313691 CTHE_RS01330 hypothetical protein	1.78929	0.0347913	3.89315
Cthe_0256	CTHE_RS01335	313876	316014	2138	f	ATP-binding region ATPase domain protein	histidine kinase	-0.938746	0.0183037	19.9744
Cthe_0257	CTHE_RS01340	316137	317189	1052	f	twitching motility protein	twitching motility protein PilT	-1.47359	0.00490144	11.2576
Cthe_0258	CTHE_RS01345	317319	318728	1409	f	Dockerin type 1 protein	LytTR family transcriptional regulator	0.00353896	0.985384	292.246
Cthe_0259	CTHE_RS01350	318752	319336	584	f	Rhomboid family protein	peptidase S54	-0.548578	0.00837587	110
Cthe_0260	CTHE_RS01355	319559	321682	2123	f	peptidase S1 and S6 chymotrypsin/Hap	peptidase S1	-1.72222	4.02e-06	18.3983
Cthe_0261	CTHE_RS01360	321846	322499	653	f	HAD-superfamily hydrolase, subfamily IA, variant 1	haloacid dehalogenase	1.63767	2.34e-12	70.223
Cthe_0262	CTHE_RS01365	322558	323853	1295	f	Gamma-glutamyl phosphate reductase	gamma-glutamyl phosphate reductase	-0.519761	0.000951779	1463.74
Cthe_0263	CTHE_RS01370	324119	324490	371	f	hypothetical protein	hypothetical protein	-0.395466	0.642443	2.92454
Cthe_0264	CTHE_RS01375	324591	325016	425	f	hypothetical protein	hypothetical protein	-0.272034	0.798225	2.00951
Cthe_0265	CTHE_RS01380	325267	326388	1121	f	aminotransferase class V	hypothetical protein	-0.793553	0.00865979	614.485
Cthe_0266	CTHE_RS01385	326614	328101	1487	f	chemotaxis sensory transducer	chemotaxis protein	-0.692936	0.0149288	369.272
Cthe_0267	CTHE_RS01390	330229	328214	2015	r	type 3a cellulose-binding domain protein	type 3a%2C cellulose-binding protein	-0.96949	1.8e-05	217.538
Cthe_0268	CTHE_RS01395	331028	330231	797	r	RNA polymerase sigma-I factor	RNA polymerase sigma factor	-0.612128	0.00016552	162.164
Cthe_0269	CTHE_RS01400	331571	333004	1433	f	Glycoside hydrolase, family 8; Dockerin type 1	endoglucanase	0.0869838	0.663242	5979.84
Cthe_0270	CTHE_RS01405	333151	334605	1454	f	glycoside hydrolase family 18	glycoside hydrolase	-1.34496	2.84e-13	721.073
Cthe_0271	CTHE_RS01410	334821	335747	926	f	type 3a cellulose-binding domain protein	type 3a%2C cellulose-binding protein	-0.595819	0.000323489	1181.78
Cthe_0272	CTHE_RS01415	337031	335877	1154	r	peptidase S11 D-alanyl-D-alanine carboxypeptidase 1	penicillin-binding protein 6	-1.71738	1.65e-07	93.5585
Cthe_0273	CTHE_RS01420	338777	337173	1604	r	diguanylate cyclase	phosphohydrolase	0.0613983	0.736464	294.442
Cthe_0274	CTHE_RS01425	340710	339019	1691	r	glycoside hydrolase family 9	glycoside hydrolase	-0.588013	0.000950876	600.06
Cthe_0275	CTHE_RS01430	341280	343715	2435	f	glycosyltransferase 36	glycosyl transferase	2.27571	2.05e-50	2346.25
Cthe_0276	CTHE_RS01435	343980	344939	959	f	D-isomer specific 2-hydroxyacid dehydrogenase NAD-binding	2-hydroxyacid dehydrogenase (involved in the metabolism of aromatic amino acis)	2.2109	5.61e-35	180.7
Cthe_0277	CTHE_RS01440	345499	346374	875	f	hypothetical protein	SAM-dependent methyltransferase	-2.20757	6.29e-20	258.429
Cthe_0278	CTHE_RS01445	346371	347066	695	f	pseudouridine synthase	pseudouridine synthase	-0.319335	0.254393	69.2822
Cthe_0279	CTHE_RS01450	347181	347372	191	f	hypothetical protein	hypothetical protein	-0.0122069	0.987462	6.55924
Cthe_0280	CTHE_RS01455	347375	347683	308	f	Coat F domain protein	coat protein F	-0.0155547	0.980143	7.42255
Cthe_0281	#N/A	347719	347970	251	f	hypothetical protein	(does not exsit in NC_009012.1 genome)	-1.07167	0.458625	0.146795
Cthe_0282	CTHE_RS01460	347990	349432	1442	f	Glycogen synthase	glycogen synthase	-0.428535	0.0614404	64.0085
Cthe_0283	CTHE_RS01465	350604	349657	947	r	aldo/keto reductase	voltage-gated potassium channel	-2.78277	1.72e-31	893.179
Cthe_0284	CTHE_RS01470	350817	352175	1358	f	protein of unknown function DUF815	hypothetical protein	1.29797	2.7e-10	115.972
Cthe_0285	CTHE_RS01475	352376	353584	1208	f	Isocitrate dehydrogenase, NADP-dependent	Isocitrate dehydrogenase (Comment: Converts isocitrate to alpha ketoglutarate)	1.83598	5.18e-38	1737.52
Cthe_0286	CTHE_RS01480	353826	355100	1274	f	ATP-binding region ATPase domain protein	two-component system sensor histidine kinase/response regulator	2.04953	2.52e-24	115.288
Cthe_0287	CTHE_RS01485	355145	358627	3482	f	ATP-binding region ATPase domain protein	diguanylate cyclase	2.10277	2.06e-38	318.132
Cthe_0288	CTHE_RS01490	358784	359893	1109	f	MCP methyltransferase CheR-type	chemotaxis protein CheR	2.33873	2.74e-21	111.912
Cthe_0289	CTHE_RS01495	359967	362324	2357	f	DEAD_2 domain protein	ATP-dependent helicase	-3.81335	3.33e-31	2328.26
Cthe_0290	CTHE_RS01500	362395	363681	1286	f	homoserine dehydrogenase	homoserine dehydrogenase	-1.75591	2.45e-15	772.378
Cthe_0291	CTHE_RS01505	366015	363973	2042	r	hypothetical protein	hypothetical protein	-4.06429	6.53e-28	64.4152
Cthe_0292	CTHE_RS01510	366400	367620	1220	f	transposase mutator type	transposase	-0.60694	0.513383	2.25922
Cthe_0293	CTHE_RS01515	367692	368135	443	f	hypothetical protein	hypothetical protein	-2.58677	8e-10	16.3585
Cthe_0295	CTHE_RS01530	370116	368998	1118	r	phosphoserine aminotransferase	catalyzes the formation of 3-phosphonooxypyruvate and glutamate from O-phospho-L-serine and 2-oxoglutarate	1.24111	2.51e-07	830.693
Cthe_0296	CTHE_RS01535	370827	372302	1475	f	hypothetical protein	hypothetical protein	1.36307	2.06e-07	55.0957
Cthe_0297	CTHE_RS01540	372382	372765	383	f	methyl-accepting chemotaxis sensory transducer	chemotaxis protein	0.916214	0.0117777	20.3786
Cthe_0298	CTHE_RS01545	372821	374623	1802	f	chemotaxis sensory transducer	chemotaxis protein	-0.514541	0.0924648	38.451
Cthe_0299	CTHE_RS01550	374726	376096	1370	f	MATE efflux family protein	MATE family efflux transporter	0.787168	9.24e-05	971.955
Cthe_0300	CTHE_RS01555	376813	376196	617	r	Sporulation uncharacterized protein YkwD	hypothetical protein	-1.78558	1.14e-05	19.4413
Cthe_0301	CTHE_RS01560	376994	377749	755	f	protein of unknown function DUF1212	hypothetical protein	-4.38132	1.65e-10	15.5132
Cthe_0302	CTHE_RS01565	377769	378209	440	f	hypothetical protein	hypothetical protein	-5.09894	5.08e-07	7.42334
Cthe_0303	CTHE_RS01575	378982	378536	446	r	hypothetical protein	hypothetical protein	-1.21382	0.0163363	35.1567
Cthe_0304	CTHE_RS01580	379307	380377	1070	f	Integrase catalytic region	integrase	-1.06294	0.461515	0.14248
Cthe_0305	CTHE_RS01585	380737	382722	1985	f	DNA gyrase subunit B domain protein	DNA topoisomerase	0.751372	6.2e-05	318.543
Cthe_0306	CTHE_RS01590	382797	384980	2183	f	DNA gyrase/topoisomerase IV subunit A	topoisomerase IV	0.471872	0.0220054	225.31
Cthe_0307	CTHE_RS01595	385137	385514	377	f	hypothetical protein	hypothetical protein	1.58459	2.4e-16	1146.2
Cthe_0308	CTHE_RS01600	385518	385856	338	f	hypothetical protein	hypothetical protein	1.50804	5.55e-24	792.645
Cthe_0309	CTHE_RS01605	386019	388001	1982	f	excinuclease ABC, B subunit	excinuclease ABC subunit B (Comment: The UvrABC repair system catalyzes the recognition and processing of DNA lesions. The beta-hairpin of the Uvr-B subunit is inserted between the strands, where it probes for the presence of a lesion)	-1.02913	6.97e-12	833.712
Cthe_0310	CTHE_RS01610	389073	388027	1046	r	3D domain-containing protein	hypothetical protein	-1.01021	6.44e-12	649.324
Cthe_0311	CTHE_RS01615	389538	392366	2828	f	excinuclease ABC, A subunit	excinuclease ABC subunit A	-3.77454	8.98e-138	3370.37
Cthe_0312	CTHE_RS01620	392714	395125	2411	f	ATPase AAA-2 domain protein	chaperone ClpB	-1.39348	2.49e-16	1161.14
Cthe_0313	CTHE_RS01625	395407	396438	1031	f	hypothetical protein	hypothetical protein	1.70542	4.22e-14	100.269
Cthe_0314	CTHE_RS01630	396564	397742	1178	f	Glycosyltransferase 28 domain	glycosyl transferase	1.2581	1.37e-06	48.2318
Cthe_0315	CTHE_RS01635	397923	398672	749	f	RNA polymerase sigma-I factor	RNA polymerase sigma factor SigI	-1.53941	7.16e-05	19.3336
Cthe_0316	CTHE_RS01640	398665	400599	1934	f	PA14 domain protein	hypothetical protein	-2.49692	1.12e-27	100.264
Cthe_0317	CTHE_RS01645	401376	400705	671	r	hypothetical protein	hypothetical protein	3.21165	1.59e-46	147.762
Cthe_0318	CTHE_RS01650	402210	401518	692	r	ErfK/YbiS/YcfS/YnhG family protein	hypothetical protein	-1.72695	0.0104491	6.69604
Cthe_0319	CTHE_RS01655	402462	403106	644	f	class II aldolase/adducin family protein	aldolase	1.54998	2.85e-08	47.4337
Cthe_0320	CTHE_RS01660	403152	404618	1466	f	hypothetical protein	hypothetical protein	1.13073	0.000168407	113.631
Cthe_0321	CTHE_RS01665	404751	405716	965	f	Tetratricopeptide TPR_2 repeat-containing protein	hypothetical protein	1.11063	1.92e-05	80.6031
Cthe_0322	CTHE_RS01670	407047	405713	1334	r	glycoside hydrolase family 3 domain protein	glycoside hydrolase	0.367182	0.121299	48.9874
Cthe_0323	CTHE_RS01675	407624	407866	242	f	hypothetical protein	hypothetical protein	3.09438	7.1e-06	10.1111
Cthe_0324	CTHE_RS01680	407909	410563	2654	f	valyl-tRNA synthetase	valine--tRNA ligase	2.8607	9.05e-45	506.002
Cthe_0325	CTHE_RS01685	410598	412535	1937	f	NAD+ synthetase	NAD synthetase	2.10595	4.53e-36	283.564
Cthe_0326	CTHE_RS01690	412808	412605	203	r	hypothetical protein	hypothetical protein	-1.63349	3.58e-07	70.9349
Cthe_0327	CTHE_RS01710	413675	416248	2573	f	hypothetical protein	hypothetical protein	1.39329	2.83e-16	440.253
Cthe_0328	CTHE_RS01715	418029	416428	1601	r	peptide chain release factor 3	peptide chain release factor 3	2.19478	4.83e-40	258.17
Cthe_0329	CTHE_RS01725	419240	420076	836	f	Domain of unknown function DUF1848	hypothetical protein	0.0311462	0.849334	484.084
Cthe_0330	CTHE_RS01730	420305	420688	383	f	hypothetical protein	hypothetical protein	-0.282564	0.317757	77.6845
Cthe_0331	CTHE_RS01735	420777	421214	437	f	hypothetical protein	hypothetical protein	-0.554956	0.0137912	60.6286
Cthe_0332	CTHE_RS01740	421697	423370	1673	f	phosphoribulokinase/uridine kinase	ATPase AAA	-0.65623	4.05e-07	681.663
Cthe_0333	CTHE_RS01745	423503	423856	353	f	DRTGG domain protein	hypothetical protein	-1.05473	4.02e-15	331.667
Cthe_0334	CTHE_RS01750	423853	424302	449	f	ATP-binding region ATPase domain protein	anti-sigma regulatory factor	-0.23714	0.326881	74.4216
Cthe_0335	CTHE_RS01755	424321	425667	1346	f	Fe-S cluster domain protein	ferredoxin	-0.418843	0.00220485	371.342
Cthe_0336	CTHE_RS01760	425667	425996	329	f	DRTGG domain-containing protein	AraC family transcriptional regulator	-0.121673	0.57473	82.6464
Cthe_0337	CTHE_RS01765	425993	426703	710	f	PHP domain protein	phosphoesterase	0.701809	0.00198452	64.9019
Cthe_0338	CTHE_RS01770	426965	427462	497	f	NADH-quinone oxidoreductase, E subunit	NADH dehydrogenase	2.23936	2.82e-35	1135.1
Cthe_0339	CTHE_RS01775	427459	428025	566	f	ATP-binding region ATPase domain protein	histidine kinase	2.03612	1.54e-42	894.153
Cthe_0340	CTHE_RS01780	428009	428377	368	f	ferredoxin	ferredoxin	1.74951	2.37e-22	456.231
Cthe_0341	CTHE_RS01785	428410	430203	1793	f	Respiratory-chain NADH dehydrogenase domain 51 kDa subunit	NADH dehydrogenase	1.90674	2.23e-37	1892.73
Cthe_0342	CTHE_RS01790	430223	431971	1748	f	hydrogenase, Fe-only	ferredoxin	1.38206	9.26e-19	1762.13
Cthe_0343	CTHE_RS01795	432224	432826	602	f	flavin reductase domain protein FMN-binding	flavin reductase	1.03255	4.67e-05	102.955
Cthe_0344	CTHE_RS01800	434057	432885	1172	r	malic protein NAD-binding	malate dehydrogenase	2.35589	2.61e-74	3571.64
Cthe_0345	CTHE_RS01805	435066	434110	956	r	malate dehydrogenase	malate dehydrogenase	2.99778	2.76e-153	2185.12
Cthe_0346	CTHE_RS01810	435595	435948	353	f	hypothetical protein	hypothetical protein	0.25171	0.283336	438.441
Cthe_0347	CTHE_RS01815	437267	436020	1247	r	phosphofructokinase	6-phosphofructokinase	3.46371	2.62e-176	4807.85
Cthe_0348	CTHE_RS01820	438680	437610	1070	r	Integrase catalytic region	integrase	NA	NA	0
Cthe_0349	CTHE_RS01825	438913	439842	929	f	fructose-1,6-bisphosphate aldolase, class II	fructose-bisphosphate aldolase (Comment: catalyzes the formation of glycerone phosphate and glyceraldehyde 3-phosphate from fructose 1,6, bisphosphate)	1.83779	1.26e-62	5427.46
Cthe_0350	CTHE_RS01830	439924	440505	581	f	signal peptidase I	signal peptidase	1.76244	6.25e-22	227.796
Cthe_0351	CTHE_RS01835	440776	442167	1391	f	PpiC-type peptidyl-prolyl cis-trans isomerase	peptidyl-prolyl cis-trans isomerase	-0.368913	0.0103105	828.373
Cthe_0352	CTHE_RS01840	442226	443218	992	f	Protein of unknown function DUF2229, CoA enzyme activase	hypothetical protein	-1.40899	9.89e-06	27.5028
Cthe_0353	CTHE_RS01845	443190	444305	1115	f	hypothetical protein	hypothetical protein	-1.8234	1.68e-05	14.4664
Cthe_0354	CTHE_RS01850	444274	445263	989	f	CoA-substrate-specific enzyme activase	2-hydroxyglutaryl-CoA dehydratase	-2.03679	1.02e-08	21.8569
Cthe_0355	CTHE_RS01855	445334	446512	1178	f	hypothetical protein	hypothetical protein	0.770692	0.00134547	84.4721
Cthe_0356	CTHE_RS01860	446664	447887	1223	f	transposase mutator type	transposase	-3.2681	0.023764	0.891622
Cthe_0357	CTHE_RS01865	450690	448123	2567	r	alpha-glucan phosphorylase	alpha-glucan phosphorylase	-2.88821	1.1e-39	6512.49
Cthe_0358	CTHE_RS01870	451547	451014	533	r	hypothetical protein	hypothetical protein	-2.73006	2.34e-06	9.48404
Cthe_0359	CTHE_RS01875	451785	452186	401	f	hypothetical protein	hypothetical protein	-1.30379	0.00501273	30.7121
Cthe_0360	CTHE_RS01880	452538	452867	329	f	thioredoxin	thioredoxin	-5.19574	7.41e-59	23398.7
Cthe_0361	CTHE_RS01885	453090	453656	566	f	hypothetical protein	membrane protein	-2.40176	3.47e-31	4127.19
Cthe_0362	CTHE_RS01890	454172	454651	479	f	Transcription regulator, AsnC-type	AsnC family transcriptional regulator	0.338808	0.170661	227.778
Cthe_0363	CTHE_RS01895	454648	455820	1172	f	aminotransferase class I and II	aminotransferase (Comment: catalyzes the transamination of the aromatic amino acid forming a ketoacid; first step in aromatic amino acid degradation in lactococci)	0.722474	1.17e-06	228.838
Cthe_0364	CTHE_RS01905	456551	457246	695	f	helix-turn-helix domain protein	XRE family transcriptional regulator	-1.34516	5.61e-06	50.2258
Cthe_0365	CTHE_RS01910	457554	458627	1073	f	peptide chain release factor 2	peptide chain release factor 2 (Comment: catalyzes the release of newly synthesized polypeptide chains at the stop codons UAA and UGA)	1.91677	2.24e-37	1096.55
Cthe_0366	CTHE_RS01915	461514	458737	2777	r	hypothetical protein	copper amine oxidase	0.676737	1.13e-05	197.748
Cthe_0367	CTHE_RS01920	461825	462694	869	f	Domain of unknown function DUF2520-containing protein	NADP oxidoreductase	-0.592274	0.00122592	124.689
Cthe_0368	CTHE_RS01925	462722	463468	746	f	1-(5-phosphoribosyl)-5-amino-4-imidazole-carboxylate (AIR) carboxylase	1-(5-phosphoribosyl)-5-amino-4-imidazole-carboxylate carboxylase	-0.409277	0.130767	140.706
Cthe_0369	CTHE_RS01930	463483	464706	1223	f	protein of unknown function DUF111	hypothetical protein	-0.442473	0.0878909	151.264
Cthe_0370	CTHE_RS01935	464693	465634	941	f	Conserved hypothetical protein CHP01212	radical SAM protein	-0.744192	0.00134312	99.5421
Cthe_0371	CTHE_RS01940	467288	466065	1223	r	transposase mutator type	transposase	0.844339	0.579379	0.55218
Cthe_0372	CTHE_RS01945	468854	467460	1394	r	glutamate synthase (NADPH), homotetrameric	dihydropyrimidine dehydrogenase subunit A (Comment: NADH-dependent; catalyzes the conversion of pyrimidines to 5,6-dihydro compounds in pyrimidine degradation)	1.5719	1.35e-17	205.202
Cthe_0373	CTHE_RS01950	469692	468847	845	r	oxidoreductase FAD/NAD(P)-binding domain protein	ferredoxin-NADP+ reductase subunit alpha	2.2618	4.36e-29	123.342
Cthe_0374	CTHE_RS01955	470198	471532	1334	f	Glu/Leu/Phe/Val dehydrogenase	glutamate dehydrogenase	2.41542	6.8e-18	1522.06
Cthe_0375	CTHE_RS01960	471732	473267	1535	f	GMP synthase [glutamine-hydrolyzing]	GMP synthase [glutamine-hydrolyzing]	2.6447	1.3e-83	1670.88
Cthe_0376	CTHE_RS01965	473437	473790	353	f	Penicillinase repressor	transcriptional regulator	0.0477402	0.951007	8.5059
Cthe_0377	CTHE_RS01970	473797	474705	908	f	peptidase M56 BlaR1	peptidase M56	-0.264692	0.594571	13.7063
Cthe_0378	CTHE_RS01975	474719	475327	608	f	hypothetical protein	hypothetical protein	-1.06587	0.0721624	9.08217
Cthe_0379	CTHE_RS01980	475324	476286	962	f	hypothetical protein	hypothetical protein	-0.637895	0.220717	10.5657
Cthe_0380	CTHE_RS01985	476412	476651	239	f	hypothetical protein	hypothetical protein	0.261254	0.710488	5.84007
Cthe_0381	CTHE_RS01990	476668	477390	722	f	hypothetical protein	hypothetical protein	-0.187743	0.524897	43.5121
Cthe_0382	CTHE_RS01995	477637	478119	482	f	hypothetical protein	hypothetical protein	-0.925603	0.232548	3.48592
Cthe_0383	CTHE_RS02000	478183	478779	596	f	protein of unknown function DUF214	hypothetical protein	-1.0892	0.174259	3.86013
Cthe_0384	CTHE_RS02005	478779	479492	713	f	ABC transporter related	peptide ABC transporter ATP-binding protein	-2.02985	0.0531212	1.81327
Cthe_0386	CTHE_RS02010	480603	481208	605	f	hypothetical protein	hypothetical protein	0.288032	0.456339	28.8496
Cthe_0387	CTHE_RS02015	481555	482502	947	f	transposase IS4 family protein	transposase	NA	NA	0
Cthe_0388	CTHE_RS02020	482647	483681	1034	f	Alcohol dehydrogenase GroES domain protein	alcohol dehydrogenase	-3.66111	4.32e-14	71.0656
Cthe_0389	CTHE_RS02025	483719	484690	971	f	PfkB domain protein	sugar kinase	-1.26507	0.000310839	142.117
Cthe_0390	CTHE_RS02030	484746	485960	1214	f	ROK family protein	ROK family transcriptional regulator	-2.28558	3.96e-14	229.483
Cthe_0391	CTHE_RS02035	486278	487777	1499	f	ABC transporter related	D-ribose transporter ATP-binding protein (Comment: with RbsBCD acts to import ribose into the cell; RbsA contains 2 ATP-binding domain)	-3.70913	1.98e-83	11843.7
Cthe_0392	CTHE_RS02040	487789	488838	1049	f	ABC-type transporter, integral membrane subunit	ABC transporter permease	-3.59669	5.24e-68	3745.8
Cthe_0393	CTHE_RS02045	488918	489883	965	f	periplasmic binding protein/LacI transcriptional regulator	sugar ABC transporter substrate-binding protein	-2.66665	2.52e-40	7860.86
Cthe_0394	CTHE_RS02050	489921	491090	1169	f	iron-containing alcohol dehydrogenase	alcohol dehydrogenase	-2.81112	1.01e-50	11918.4
Cthe_0395	CTHE_RS02055	491074	491529	455	f	RbsD or FucU transport	RbsD or FucU transporter	-3.29883	8.8e-43	5253.81
Cthe_0396	CTHE_RS02060	491956	493680	1724	f	ABC transporter related	multidrug ABC transporter ATP-binding protein	0.963036	0.000151877	57.4517
Cthe_0397	CTHE_RS02065	493682	495442	1760	f	ABC transporter related	sugar ABC transporter ATP-binding protein	1.89195	3.62e-14	55.1262
Cthe_0398	CTHE_RS02070	495575	495895	320	f	protein of unknown function DUF74	hypothetical protein	0.949388	4.05e-05	53.0458
Cthe_0399	CTHE_RS02075	496871	496035	836	r	protein of unknown function DUF477	hypothetical protein	0.983996	6.56e-05	93.0991
Cthe_0400	CTHE_RS02080	497883	496855	1028	r	hypothetical protein	hypothetical protein	0.811002	1.86e-07	157.032
Cthe_0401	CTHE_RS02085	498519	500786	2267	f	histidine kinase HAMP region domain protein	chemotaxis protein	-3.90977	5.85e-83	2751.68
Cthe_0402	CTHE_RS02090	501043	503241	2198	f	copper amine oxidase-like domain-containing protein	copper amine oxidase	1.44702	1.47e-13	1993.2
Cthe_0403	CTHE_RS02095	503401	504225	824	f	RNA polymerase sigma-I factor	RNA polymerase sigma factor SigI	-1.48875	2.96e-13	166.528
Cthe_0404	CTHE_RS02100	504225	505793	1568	f	type 3a cellulose-binding domain protein	type 3a%2C cellulose-binding protein	-1.38935	7.44e-14	279.207
Cthe_0405	CTHE_RS02105	505876	507456	1580	f	glycoside hydrolase family 5	endoglucanase	0.0356659	0.85121	596.093
Cthe_0406	CTHE_RS02110	508219	507482	737	r	hypothetical protein	DNA metabolism protein	-0.314332	0.159855	80.0068
Cthe_0407	CTHE_RS02115	509556	508249	1307	r	radical SAM domain-containing protein	biotin synthase	-0.439308	0.0924768	88.4469
Cthe_0408	CTHE_RS02120	509847	512435	2588	f	diguanylate cyclase	diguanylate cyclase	-1.86735	7.05e-26	773.718
Cthe_0409	CTHE_RS02125	512502	512771	269	f	UPF0237 protein	hypothetical protein (Comment: ACT domain-containing protein)	-0.0623202	0.838926	48.0904
Cthe_0410	CTHE_RS02130	512786	514144	1358	f	UPF0210 protein	hypothetical protein	-0.602091	6.11e-06	972.71
Cthe_0411	CTHE_RS02135	515349	514315	1034	r	hypothetical protein	hypothetical protein	0.194281	0.398049	402.408
Cthe_0412	CTHE_RS02140	516253	518940	2687	f	glycoside hydrolase family 9	cellulose 1%2C4-beta-cellobiosidase	-0.579138	0.0178517	25446.3
Cthe_0413	CTHE_RS02145	519467	523141	3674	f	Cellulose 1,4-beta-cellobiosidase	cellulose 1%2C4-beta-cellobiosidase	-1.79785	6.52e-20	12794
Cthe_0414	CTHE_RS02150	523860	523249	611	r	manganese containing catalase	hypothetical protein	-0.929439	0.261351	3.56037
Cthe_0415	CTHE_RS02155	524168	523923	245	r	spore coat protein CotJB	spore coat protein	-1.55646	0.181604	1.37339
Cthe_0416	CTHE_RS02160	524438	524181	257	r	hypothetical protein	hypothetical protein	0.643909	0.666135	0.0918073
Cthe_0417	CTHE_RS02165	524713	524976	263	f	ribosomal protein S15	30S ribosomal protein S15	2.2447	1.24e-25	128.106
Cthe_0418	CTHE_RS02170	525212	527314	2102	f	Polyribonucleotide nucleotidyltransferase	polyribonucleotide nucleotidyltransferase	2.38104	1.06e-47	1079.17
Cthe_0419	CTHE_RS02175	527446	528705	1259	f	peptidase M16 domain protein	zinc protease	2.2283	5.45e-29	251.672
Cthe_0420	CTHE_RS02180	528909	529781	872	f	dipicolinate synthase subunit A	dihydrofolate reductase	-0.260566	0.597314	80.6712
Cthe_0421	CTHE_RS02185	529786	530370	584	f	dipicolinic acid synthetase, B subunit (dpaB)	dipicolinate synthase (Comment: involved in production of dipicolinic acid (pyridine-2,6-dicarboxylic acid, DPA) which is synthesized late in sporulation in the mother cell and accumulates in the spore; mutations in this gene result in a lack of DPA synthesis; presumably functions with SpoVFA to form the synthase enzyme)	-0.767189	0.14957	17.7751
Cthe_0422	CTHE_RS02190	530687	531370	683	f	Redox-sensing transcriptional repressor rex	REX family transcriptional regulator	0.614213	0.0154026	1509
Cthe_0423	CTHE_RS02195	531351	533972	2621	f	iron-containing alcohol dehydrogenase	acetaldehyde dehydrogenase	0.286791	0.196297	7437.38
Cthe_0424	CTHE_RS02200	533969	534718	749	f	aminoglycoside phosphotransferase	aminoglycoside phosphotransferase	-0.173462	0.460341	2932.29
Cthe_0425	CTHE_RS02205	534731	534976	245	f	hypothetical protein	hypothetical protein	-0.164068	0.476467	586.182
Cthe_0426	CTHE_RS02210	535029	536699	1670	f	Fe-S cluster domain protein	signal transduction histidine kinase	0.354681	0.108927	4909.68
Cthe_0427	CTHE_RS02215	536692	537861	1169	f	Stage II sporulation protein E	serine/threonine phosphatase	0.561146	0.0157335	8285.95
Cthe_0428	CTHE_RS02220	537873	538370	497	f	NADH dehydrogenase (ubiquinone) 24 kDa subunit	NADH dehydrogenase	1.16159	2.07e-05	189.865
Cthe_0429	CTHE_RS02225	538363	540237	1874	f	Respiratory-chain NADH dehydrogenase domain 51 kDa subunit	NADH dehydrogenase	0.994858	0.00143272	3606.13
Cthe_0430	CTHE_RS02230	540242	541942	1700	f	hydrogenase, Fe-only	ferredoxin	0.816545	0.0088814	1794.21
Cthe_0431	CTHE_RS02235	541944	542189	245	f	hypothetical protein	hypothetical protein	0.543357	0.110236	236.421
Cthe_0432	CTHE_RS02240	542989	542312	677	r	hypothetical protein	hypothetical protein	0.524341	0.420524	6.62912
Cthe_0433	CTHE_RS02245	543569	545938	2369	f	glycoside hydrolase family 9	glycoside hydrolase	-0.518349	0.000455828	2171.38
Cthe_0434	CTHE_RS02250	546107	547207	1100	f	ATPase	ATPase	-1.56993	0.00273894	19.4702
Cthe_0435	CTHE_RS02255	547412	548464	1052	f	Dockerin type 1 protein	dockerin	-0.00212845	0.990374	438.677
Cthe_0436	CTHE_RS02260	548775	551945	3170	f	Tetratricopeptide TPR_2 repeat-containing protein	hypothetical protein	-1.2247	1.53e-14	1653.76
Cthe_0437	CTHE_RS02265	551989	552447	458	f	hypothetical protein	hypothetical protein	-1.56958	1.06e-20	301.404
Cthe_0438	CTHE_RS02270	552740	553126	386	f	Dockerin type 1 protein	LuxR family transcriptional regulator	-0.81208	0.196762	6.10245
Cthe_0439	CTHE_RS02280	554590	553844	746	r	CobB/CobQ domain protein glutamine amidotransferase	glutamine amidotransferase	2.20594	4.94e-18	64.963
Cthe_0440	CTHE_RS02285	555995	554592	1403	r	domain of unknown function DUF1727	hypothetical protein	2.47249	2.76e-31	120.714
Cthe_0441	CTHE_RS02290	556327	557190	863	f	EPSP synthase (3-phosphoshikimate 1-carboxyvinyltransferase)	UDP-N-acetylglucosamine 1-carboxyvinyltransferase	0.617657	0.00087335	112.861
Cthe_0442	CTHE_RS02295	557204	558064	860	f	Polypeptide-transport-associated domain protein FtsQ-type	cell division protein FtsQ	1.2272	7.21e-13	257.129
Cthe_0443	CTHE_RS02300	558080	558457	377	f	protein of unknown function DUF1290	hypothetical protein	1.96606	5.62e-16	63.5025
Cthe_0444	CTHE_RS02305	558620	559861	1241	f	cell division protein FtsA	cell division protein FtsA	0.843366	4.3e-08	298.839
Cthe_0445	CTHE_RS02310	560151	561281	1130	f	cell division protein FtsZ	cell division protein FtsZ	0.76422	6.17e-05	539.194
Cthe_0446	CTHE_RS02315	561517	562410	893	f	sigma-E processing peptidase SpoIIGA	peptidase U4	-1.81554	2.12e-06	39.1997
Cthe_0447	CTHE_RS02320	562463	563197	734	f	RNA polymerase sigma-E factor (RNA polymerase, sigma 28 subunit, FliA/WhiG subfamily)	DNA-directed RNA polymerase sigma-70 factor (Comments: sigma-29; sigma factors are initiation factors that promote the attachment of RNA polymerase to specific initiation sites and are then released; this sigma factor is responsible for the expression of sporulation specific genes and is expressed in the mother cell at the onset of sporulation)	-1.90131	9.94e-06	243.899
Cthe_0448	CTHE_RS02325	563358	564131	773	f	RNA polymerase sigma-G factor (RNA polymerase, sigma 28 subunit, FliA/WhiG subfamily)	DNA-directed RNA polymerase sigma-70 factor (Comments: sigma factors are initiation factors that promote the attachment of RNA polymerase to specific initiation sites and are then released; this sigma factor is responsible for the expression of sporulation specific genes and is expressed after engulfment; this factor is involved in the transcription of small acid-soluble proteins involved in prot…	-1.44858	0.00262803	26.7747
Cthe_0449	CTHE_RS02330	564388	564648	260	f	sporulation protein, YlmC/YmxH family	sporulation protein%2C YlmC/YmxH family	-1.4306	0.0359278	7.8999
Cthe_0450	CTHE_RS02335	564796	565251	455	f	Ribonucleotide reductase regulator NrdR-like protein	NrdR family transcriptional regulator	1.36903	3.06e-09	64.7879
Cthe_0451	CTHE_RS02340	565307	567178	1871	f	protein of unknown function DUF115	hypothetical protein	1.43136	1.44e-17	160.653
Cthe_0452	CTHE_RS02345	567264	568037	773	f	cellulosome anchoring protein cohesin region	cellulosome anchor protein	1.65915	2.05e-16	112.768
Cthe_0453	CTHE_RS02350	568197	568637	440	f	hypothetical protein	hypothetical protein	-1.82451	0.0781669	2.14722
Cthe_0454	CTHE_RS02355	569107	568703	404	r	hypothetical protein	hypothetical protein	-1.74276	0.0870616	1.9654
Cthe_0455	CTHE_RS02360	569434	570972	1538	f	Mg chelatase, subunit ChlI	Fis family transcriptional regulator	0.736252	8.61e-08	257.351
Cthe_0456	CTHE_RS02365	570989	571405	416	f	protein of unknown function UPF0047	hypothetical protein	1.34015	8.86e-06	44.1172
Cthe_0457	CTHE_RS02370	571435	571797	362	f	protein of unknown function DUF307	membrane protein	1.3454	2.33e-07	47.8487
Cthe_0458	CTHE_RS02375	572004	572759	755	f	exodeoxyribonuclease III	exodeoxyribonuclease III	-2.15726	3.45e-48	765.418
Cthe_0459	CTHE_RS02380	572939	574051	1112	f	DNA protecting protein DprA	DNA processing protein DprA	-0.806724	2.98e-06	223.892
Cthe_0460	CTHE_RS02385	574145	576253	2108	f	DNA topoisomerase I	DNA topoisomerase I (Comments: catalyzes the ATP-dependent breakage of single-stranded DNA followed by passage and rejoining, maintains net negative superhelicity)	-0.201526	0.289582	754.507
Cthe_0461	CTHE_RS02390	576255	577565	1310	f	gid protein	methylenetetrahydrofolate--tRNA-(uracil-5-)-methyltransferase TrmFO (Comments: TrmFO; Gid; glucose-inhibited division protein; similar to GidA; the gene from Bacillus subtilis encodes a tRNA-methyltransferase that utilizes folate as the carbon donor and bound flavin as reductant; modifies tRNA at position 54 (uridine) of the T-psi loop to form a C5-methyluridine)	0.350094	0.117428	179.603
Cthe_0462	CTHE_RS02395	578005	578409	404	f	flagellar basal-body rod protein FlgB	flagellar biosynthesis protein FlgB	-0.0476118	0.826036	176.802
Cthe_0463	CTHE_RS02400	578416	578859	443	f	flagellar basal-body rod protein FlgC	flagellar basal body rod protein FlgC (Comments: with FlgF and B makes up the proximal portion of the flagellar basal body rod)	-0.498585	0.00937247	150.66
Cthe_0464	CTHE_RS02405	578918	579232	314	f	flagellar hook-basal body complex subunit FliE	flagellar hook-basal body protein FliE	-0.596119	0.022567	46.3494
Cthe_0465	CTHE_RS02410	579318	580871	1553	f	flagellar M-ring protein FliF	flagellar M-ring protein FliF	-0.914271	3.38e-10	244.707
Cthe_0466	CTHE_RS02415	580923	581945	1022	f	flagellar motor switch protein FliG	flagellar motor switch protein FliG	-0.747134	0.000398853	159.177
Cthe_0467	CTHE_RS02420	581938	582729	791	f	Flagellar assembly protein FliH/Type III secretion system HrpE	flagellar biosynthesis protein	-1.33547	3.7e-08	115.086
Cthe_0468	CTHE_RS02425	582774	584087	1313	f	flagellar protein export ATPase FliI	ATP synthase	-1.61769	0.000168407	61.0589
Cthe_0469	CTHE_RS02430	584109	584567	458	f	flagellar export protein FliJ	flagellar export protein FliJ	-2.66186	2.56e-14	38.9235
Cthe_0470	CTHE_RS02435	584629	585459	830	f	hypothetical protein	hypothetical protein	-1.37394	3.71e-05	25.0741
Cthe_0471	CTHE_RS02440	585504	587090	1586	f	flagellar hook-length control protein	flagellar hook-length control protein	-1.1711	1.29e-11	164.84
Cthe_0472	CTHE_RS02445	587106	588077	971	f	flagellar hook capping protein	flagellar basal body rod modification protein FlgD	-1.30228	9.96e-06	71.1735
Cthe_0473	CTHE_RS02450	588127	588516	389	f	flagellar operon protein	flagellar biosynthesis protein	-1.20737	0.000874523	20.319
Cthe_0474	CTHE_RS02455	588682	590004	1322	f	fagellar hook-basal body protein	flagellar hook protein FlgE	-2.40234	4.72e-22	296.254
Cthe_0475	#N/A	590140	590430	290	f	flagellar FlbD family protein	590218:590430 CTHE_RS02460 flagellar protein	-0.958542	0.000112737	50.1744
Cthe_0476	CTHE_RS02465	590512	591015	503	f	flagellar basal body-associated protein FliL	flagellar basal body-associated protein FliL	-1.70185	2.28e-11	273.666
Cthe_0477	CTHE_RS02470	591028	592014	986	f	flagellar motor switch protein FliM	flagellar motor switch protein FliM	-1.84666	1.1e-17	894.179
Cthe_0478	CTHE_RS02475	592016	593236	1220	f	flagellar motor switch protein FliN	flagellar motor switch protein FliN	-1.61114	9.32e-13	795.923
Cthe_0479	CTHE_RS02480	593356	593718	362	f	response regulator receiver	chemotaxis protein CheY	-1.94798	1.97e-26	253.891
Cthe_0480	CTHE_RS02485	593788	594285	497	f	hypothetical protein	hypothetical protein	-1.39638	3.31e-17	314.631
Cthe_0481	CTHE_RS02490	594275	595057	782	f	flagellar biosynthetic protein FliP	flagellar biosynthesis protein FliP	-1.5034	4.8e-16	153.757
Cthe_0482	CTHE_RS02495	595110	595379	269	f	flagellar biosynthetic protein FliQ	flagellar biosynthesis protein FliQ	-1.26493	3.09e-12	107.677
Cthe_0483	CTHE_RS02500	595409	596194	785	f	flagellar biosynthetic protein FliR	flagellar biosynthesis protein FliR	-1.36676	6.91e-20	185.867
Cthe_0484	CTHE_RS02505	596191	597369	1178	f	flagellar biosynthetic protein FlhB	flagellar biosynthesis protein FlhB	-1.70065	1.93e-24	557.761
Cthe_0485	#N/A	597410	599440	2030	f	flagellar biosynthesis protein FlhA	flagellar biosynthesis protein FlhA (Comments: membrane protein involved in the flagellar export apparatus)	-1.41595	5.29e-19	500.412
Cthe_0486	CTHE_RS02515	599442	600653	1211	f	flagellar biosynthetic protein FlhF	GTP-binding protein	-1.43407	1.89e-18	378.561
Cthe_0487	CTHE_RS02520	600654	601562	908	f	Cobyrinic acid ac-diamide synthase	ATPase	-1.62883	8.31e-16	174.88
Cthe_0488	CTHE_RS02525	601605	602279	674	f	type IV pilus assembly PilZ	pilus assembly protein PilZ	-1.5908	1.64e-17	106.651
Cthe_0489	CTHE_RS02530	602289	603353	1064	f	Chemotaxis response regulator protein-glutamate methylesterase	two-component system protein-glutamate methylesterase response regulator	-1.58539	3.5e-18	216.217
Cthe_0490	CTHE_RS02535	603353	605431	2078	f	CheW domain protein	chemotaxis protein CheA	-1.49223	6.06e-14	564.606
Cthe_0491	CTHE_RS02540	605448	605912	464	f	CheW domain protein	chemotaxis protein CheW	-1.51044	2.67e-11	120.503
Cthe_0492	CTHE_RS02545	605917	606537	620	f	CheC domain protein	chemotaxis protein CheY	-1.23329	1.2e-06	62.7983
Cthe_0493	CTHE_RS02550	606537	607022	485	f	Chemoreceptor glutamine deamidase cheD	chemotaxis protein CheD (Comments: catalyzes the conversion of glutamine residues to glutamate on methyl-accepting chemotaxis receptors)	-1.79755	6.54e-17	108.318
Cthe_0494	CTHE_RS02555	607037	607435	398	f	hypothetical protein	hypothetical protein	-1.11347	6.3e-05	54.2147
Cthe_0495	#N/A	607486	609495	2009	f	pseudo	607486:608133 CTHE_RS02560 Pseudo, Partial stop (RNA polymerase subunit sigma)	-1.57103	3.59e-17	154.175
Cthe_0496	CTHE_RS02565	608167	609279	1112	f	Integrase catalytic region	integrase		NA	0
Cthe_0498	CTHE_RS02570	609535	611163	1628	f	protein of unknown function DUF342	hypothetical protein	-2.66606	5.18e-36	869.089
Cthe_0499	CTHE_RS02575	611190	611501	311	f	hypothetical protein	hypothetical protein	-3.36834	7.13e-31	203.568
Cthe_0500	CTHE_RS02580	611537	612121	584	f	hypothetical protein	hypothetical protein	-2.58952	1.42e-49	335.91
Cthe_0501	CTHE_RS02585	612153	612782	629	f	aminodeoxychorismate lyase	aminodeoxychorismate lyase	-2.3333	2.82e-61	831.908
Cthe_0502	CTHE_RS02590	612945	613811	866	f	hypothetical protein	hypothetical protein	0.863074	0.0782583	10.1349
Cthe_0503	CTHE_RS02595	613963	614514	551	f	2'-5' RNA ligase	2'-5' RNA ligase	0.101798	0.704639	52.4834
Cthe_0504	CTHE_RS02600	614616	615851	1235	f	Capsule synthesis protein, CapA	poly-gamma-glutamate biosynthesis protein	1.89996	1.34e-28	695.134
Cthe_0505	CTHE_RS02605	616237	618465	2228	f	formate acetyltransferase	formate acetyltransferase	-5.11126	1.12e-70	42808.6
Cthe_0506	CTHE_RS02600	618492	619208	716	f	pyruvate formate-lyase activating enzyme	pyruvate formate lyase-activating protein (Comments: activates pyruvate formate-lyase 1 under anaerobic conditions)	-5.31354	5.08e-100	12413
Cthe_0507	CTHE_RS02615	619875	619228	647	r	Exonuclease RNase T and DNA polymerase III	DNA polymerase III	-1.85179	2.32e-18	103.069
Cthe_0508	CTHE_RS02620	620131	620541	410	f	hypothetical protein	hypothetical protein	-5.10362	2.49e-28	45.7742
Cthe_0509	CTHE_RS02630	621918	620839	1079	r	sodium ion-translocating decarboxylase, beta subunit	glutaconyl-CoA decarboxylase subunit beta	2.07213	8.21e-37	383.649
Cthe_0510	CTHE_RS02635	623443	622373	1070	r	Integrase catalytic region	integrase		NA	0
Cthe_0511	CTHE_RS02640	623795	625117	1322	f	ATP-binding region ATPase domain protein	two-component system sensor histidine kinase	-1.14105	3.29e-10	622.333
Cthe_0512	CTHE_RS02660	627248	625728	1520	r	integrase family protein	integrase	0.563139	0.113696	27.4645
Cthe_0513	CTHE_RS02665	627568	627359	209	r	DNA binding domain protein, excisionase family	DNA-binding protein		NA	0
Cthe_0514	CTHE_RS02670	627622	628737	1115	f	DNA methylase N-4/N-6 domain protein	DNA methylase	0.428673	0.249339	22.8936
Cthe_0515	CTHE_RS02680	631575	630040	1535	r	transposase IS66	transposase	-0.905444	5.48e-05	166.962
Cthe_0516	CTHE_RS02685	632029	631673	356	r	IS66 Orf2 family protein	transposase	3.38442	0.0159407	1.25226
Cthe_0517	CTHE_RS02690	632387	632019	368	r	hypothetical protein	hypothetical protein	2.80925	0.0561592	0.772027
Cthe_0518	CTHE_RS02695	635675	632700	2975	r	type III restriction protein res subunit	type III restriction endonuclease subunit R	1.08496	4.35e-21	454.019
Cthe_0519	CTHE_RS02700	637524	635692	1832	r	DNA methylase N-4/N-6 domain protein	DNA methylase N-4	1.30918	5.15e-20	300.436
Cthe_0520	CTHE_RS02705	638246	637521	725	r	hypothetical protein	hypothetical protein	1.00733	7.89e-05	47.7673
Cthe_0521	CTHE_RS02710	641527	638258	3269	r	helicase domain-containing protein	helicase	0.883605	2.17e-07	401.685
Cthe_0522	#N/A	641807	641532	275	r	hypothetical protein	641532:641744 CTHE_RS02715 hypothetical	2.07678	1.52e-10	42.0133
Cthe_0523	CTHE_RS02720	642188	642784	596	f	Resolvase domain	resolvase	1.35712	1.09e-05	33.206
Cthe_0524	CTHE_RS02725	642821	643294	473	f	hypothetical protein	hypothetical protein	1.05588	0.0045385	20.7824
Cthe_0525	CTHE_RS02730	643311	643793	482	f	hypothetical protein	hypothetical protein	0.732812	0.0348706	21.6235
Cthe_0526	CTHE_RS02735	643797	644240	443	f	hypothetical protein	hypothetical protein	0.913401	0.0385794	13.9824
Cthe_0527	CTHE_RS02740	644663	644418	245	r	hypothetical protein	hypothetical protein	0.972367	0.0966641	7.50883
Cthe_0528	CTHE_RS02745	645143	645538	395	f	hypothetical protein	hypothetical protein	-1.1065	0.445832	0.166277
Cthe_0529	#N/A	645761	645919	158	f	pseudo	(does not exsit in NC_009012.1 genome)	-1.1065	0.445832	0.166277
Cthe_0530	CTHE_RS02750	645935	646549	614	f	hypothetical protein	peptidoglycan-binding protein	-3.37621	0.0038441	2.08861
Cthe_0531	CTHE_RS02755	646750	649038	2288	f	hypothetical protein	hypothetical protein	1.79578	7.81e-16	82.6496
Cthe_0532	CTHE_RS02760	649110	649601	491	f	Haloacid dehalogenase domain protein hydrolase	haloacid dehalogenase	0.750371	0.0981809	13.6766
Cthe_0533	CTHE_RS02765	649946	651478	1532	f	Radical SAM domain protein	radical SAM/SPASM domain-containing protein	-1.98098	1.06e-20	218.919
Cthe_0534	CTHE_RS02770	651489	653672	2183	f	ABC-type bacteriocin transporter	bacteriocin ABC transporter ATP-binding protein	-2.32593	3.62e-28	150.802
Cthe_0535	CTHE_RS02775	653775	654047	272	f	hypothetical protein	hypothetical protein	-1.08412	5.14e-08	310.893
Cthe_0536	CTHE_RS02780	654353	656044	1691	f	glycoside hydrolase family 5	endoglucanase	0.346001	0.00185533	2593.99
Cthe_0537	CTHE_RS02785	656118	656789	671	f	response regulator receiver	two-component system response regulator	-0.0141999	0.962952	52.4644
Cthe_0538	CTHE_RS02790	656782	657798	1016	f	ATP-binding region ATPase domain protein	two-component system sensor histidine kinase	-0.247682	0.434955	30.0652
Cthe_0539	CTHE_RS02795	657907	658590	683	f	ABC transporter related	peptide ABC transporter ATP-binding protein	-0.0235508	0.956633	19.1031
Cthe_0540	CTHE_RS02800	658587	661193	2606	f	protein of unknown function DUF214	hypothetical protein	0.0427034	0.885128	68.4505
Cthe_0541	CTHE_RS02805	661392	662585	1193	f	peptidase M24	peptidase M24	1.81332	1.15e-16	93.3308
Cthe_0542	CTHE_RS02810	662618	663349	731	f	protein of unknown function DUF45	hypothetical protein	1.42864	1.16e-06	40.829
Cthe_0543	CTHE_RS02815	663788	666007	2219	f	glycoside hydrolase family 9	endoglucanase	-0.465992	0.0128322	3479.09
Cthe_0544	CTHE_RS02820	666202	667077	875	f	Protein phosphatase 2C-like	serine/threonine phosphatase	0.54786	0.00107827	204.288
Cthe_0545	CTHE_RS02825	667183	667611	428	f	peptidase A24A prepilin type IV	peptidase A24	0.559021	0.00889593	98.5016
Cthe_0546	CTHE_RS02830	667654	668073	419	f	ferric-uptake regulator	Fur family transcriptional regulator	1.37815	9.39e-05	24.3094
Cthe_0547	CTHE_RS02835	668249	669205	956	f	ABC-type metal ion transporter, periplasmic subunit	ABC transporter substrate-binding protein	0.292117	0.139296	232.28
Cthe_0548	CTHE_RS02840	669231	670010	779	f	ABC transporter related	zinc ABC transporter ATP-binding protein	-0.115983	0.582829	135.387
Cthe_0549	CTHE_RS02845	670011	670865	854	f	ABC-type transporter, integral membrane subunit	metal ABC transporter permease	-0.123323	0.642443	87.6219
Cthe_0550	CTHE_RS02850	671033	672937	1904	f	Heat shock protein Hsp90	heat-shock protein Hsp90	1.58524	2.22e-14	452.586
Cthe_0551	CTHE_RS02860	674775	673111	1664	r	AMP-dependent synthetase and ligase	acetyl-CoA synthetase	2.14926	8.17e-58	740.795
Cthe_0552	CTHE_RS02865	675342	674791	551	r	Cupin 2 conserved barrel domain protein	transcriptional regulator	2.51929	1.96e-41	146.965
Cthe_0553	CTHE_RS02870	676394	675495	899	r	LysR substrate-binding	LysR family transcriptional regulator	0.864594	0.00242008	45.9968
Cthe_0554	CTHE_RS02875	676514	680284	3770	f	phosphoribosylformylglycinamidine synthase	phosphoribosylformylglycinamidine synthase (Comments: catalyzes the formation of 2-(formamido)-N1-(5-phospho-D-ribosyl)acetamidine from N2-formyl-N1-(5-phospho-D-ribosyl)glycinamide and L-glutamine in purine biosynthesis)	1.77649	3.01e-14	699.682
Cthe_0555	CTHE_RS02880	680567	681808	1241	f	PpiC-type peptidyl-prolyl cis-trans isomerase	peptidyl-prolyl cis-trans isomerase	-0.584883	5.31e-06	1935.93
Cthe_0556	CTHE_RS02885	683712	681871	1841	r	asparagine synthase (glutamine-hydrolyzing)	asparagine synthase	-1.26727	0.0366685	9.06258
Cthe_0557	CTHE_RS02890	684019	684789	770	f	polysaccharide deacetylase	polysaccharide deacetylase	-1.29759	0.0300816	11.2506
Cthe_0558	CTHE_RS02895	684901	685551	650	f	Mur ligase middle domain protein	glutamate ligase	-1.22145	0.0145205	16.182
Cthe_0559	CTHE_RS02900	685904	686620	716	f	single-stranded DNA-binding protein	single-stranded DNA-binding protein (Comments: binds to single stranded DNA and may facilitate the binding and interaction of other proteins to DNA)	-0.51682	0.265293	50.6672
Cthe_0560	CTHE_RS02905	688515	686740	1775	r	FAD-dependent pyridine nucleotide-disulphide oxidoreductase	pyridine nucleotide-disulfide oxidoreductase	-4.9463	2.38e-33	12364.1
Cthe_0561	CTHE_RS02910	688931	689977	1046	f	ApbE family lipoprotein	thiamine biosynthesis protein ApbE	2.11939	5.48e-22	192.042
Cthe_0562	CTHE_RS02915	689961	690341	380	f	protein of unknown function DUF1312	hypothetical protein	0.866838	0.0624949	19.5219
Cthe_0563	CTHE_RS02920	690422	690934	512	f	Heptaprenyl diphosphate synthase component I	heptaprenyl diphosphate synthase subunit I	0.795988	0.00837587	57.0863
Cthe_0564	CTHE_RS02925	690963	691919	956	f	Polyprenyl synthetase	trans-hexaprenyltranstransferase	-0.0243105	0.915274	106.825
Cthe_0565	CTHE_RS02930	691999	692418	419	f	hypothetical protein	hypothetical protein	-2.32069	8.77e-30	1321.43
Cthe_0566	CTHE_RS02935	692718	695165	2447	f	primosomal protein N'	primosomal protein N'	-0.922596	2.81e-12	776.794
Cthe_0567	CTHE_RS02940	695212	695724	512	f	Peptide deformylase	peptide deformylase	0.635109	0.00152919	181.584
Cthe_0568	CTHE_RS02945	695783	696718	935	f	Methionyl-tRNA formyltransferase	methionyl-tRNA formyltransferase	0.588806	0.00364993	185.02
Cthe_0569	CTHE_RS02950	696708	697463	755	f	protein of unknown function DUF116	hypothetical protein	-1.60005	3.05e-26	388.295
Cthe_0570	CTHE_RS02955	697480	698163	683	f	peptidase membrane zinc metallopeptidase	zinc metallopeptidase	-1.2314	5.4e-16	318.094
Cthe_0571	CTHE_RS02960	698163	699530	1367	f	sun protein	16S rRNA methyltransferase	-0.844691	2.8e-10	638.768
Cthe_0572	CTHE_RS02965	699532	700581	1049	f	Ribosomal RNA large subunit methyltransferase N	23S rRNA (adenine(2503)-C(2))-methyltransferase RlmN (Comments: 23S rRNA m2A2503 methyltransferase; methylates the C2 position of the A2530 nucleotide in 23S rRNA; may be involved in antibiotic resistance)	0.231264	0.149926	436.725
Cthe_0573	CTHE_RS02970	700646	701383	737	f	Protein phosphatase 2C-like	protein phosphatase	1.03271	1.63e-13	705.741
Cthe_0574	CTHE_RS02975	701454	703565	2111	f	Serine/threonine protein kinase-related	serine/threonine protein kinase	0.639904	9.15e-07	1408.07
Cthe_0575	CTHE_RS02980	703585	704469	884	f	ribosome biogenesis GTPase RsgA	GTPase A (Comments: EngC; RsgA; CpgA; circularly permuted GTPase; ribosome small subunit-dependent GTPase A; has the pattern G4-G1-G3 as opposed to other GTPases; interacts strongly with 30S ribosome which stimulates GTPase activity)	0.00310949	0.986165	473.299
Cthe_0576	CTHE_RS02985	704628	705290	662	f	ribulose-phosphate 3-epimerase	ribulose-phosphate 3-epimerase	-0.604518	0.000688815	120.617
Cthe_0577	CTHE_RS02990	705303	705941	638	f	thiamine pyrophosphokinase	thiamine pyrophosphokinase	-0.609338	0.000571724	201.217
Cthe_0578	CTHE_RS02995	708290	706080	2210	r	glycoside hydrolase family 9	endoglucanase	0.611609	0.00102252	2305.53
Cthe_0579	CTHE_RS03000	708844	709365	521	f	nitroreductase	nitroreductase	0.00235201	0.991743	114.204
Cthe_0580	CTHE_RS03005	710625	709432	1193	r	aminotransferase class I and II	aspartate aminotransferase (Comments: catalyzes the formation of oxaloacetate and L-glutamate from L-aspartate and 2-oxoglutarate)	1.38529	3.87e-16	164.956
Cthe_0581	CTHE_RS03010	712405	710639	1766	r	Fibronectin-binding A domain protein	hypothetical protein	0.309735	0.100281	224.38
Cthe_0582	CTHE_RS03015	714425	712662	1763	r	PAS sensor protein	sensor histidine kinase	0.194602	0.666135	79.2433
Cthe_0583	CTHE_RS03020	715637	714453	1184	r	Stage II sporulation protein E	chemotaxis protein CheY	0.905672	0.00112771	75.1799
Cthe_0584	CTHE_RS03025	715767	716057	290	f	protein of unknown function DUF503	hypothetical protein	0.233353	0.585421	55.3982
Cthe_0585	#N/A	721758	720606	1152	r	transposase IS3/IS911 family protein (Qualifiers: ribosomal slippage)	720606:721448 CTHE_RS03035 integrase; 721465:721758 CTHE_03040 transposase		NA	0
Cthe_0587	CTHE_RS03045	723139	721919	1220	r	transposase mutator type	transposase	-1.24141	0.363218	0.817467
Cthe_0588	CTHE_RS03050	723750	724820	1070	f	Integrase catalytic region	integrase	-1.19493	0.320775	1.49289
Cthe_0589	#N/A	725011	726079	1068	f	pseudo	725011:725841 CTHE_RS03055 hypothetical; 725810:726079 CTHE_RS03060 copper amine oxidase	-2.15826	1.02e-08	55.2251
Cthe_0590	#N/A	726133	727285	1152	f	transposase IS3/IS911 family protein (Qualifiers: ribosomal slippage)	726133:726426 CTHE_RS03065 transposase; 726443:727285 integrase	0.0255622	0.971068	5.84441
Cthe_0592	CTHE_RS03075	727660	728325	665	f	Methyltransferase type 11	type 11 methyltransferase	-2.99922	0.00124693	5.5131
Cthe_0593	#N/A	728648	729646	998	f	copper amine oxidase-like domain-containing protein	729338:729646 CTHE_RS03080 hypothetical	-1.3875	2.66e-12	169.865
Cthe_0594	CTHE_RS03090	730556	731776	1220	f	transposase mutator type	transposase	-1.87528	0.22419	0.289275
Cthe_0595	CTHE_RS03095	731947	733014	1067	f	hypothetical protein	hypothetical protein	-0.450483	0.498425	5.54151
Cthe_0596	CTHE_RS03100	733087	733710	623	f	GTP-binding protein engB	GTP-binding protein	1.35431	4.85e-10	83.1107
Cthe_0597	CTHE_RS03105	733975	734175	200	f	thiamine biosynthesis protein ThiS	thiamine biosynthesis protein ThiS	0.637218	0.272487	8.50556
Cthe_0598	CTHE_RS03110	734178	734945	767	f	Thiazole synthase	thiazole synthase	0.640287	0.150231	12.3883
Cthe_0599	CTHE_RS03115	735074	736183	1109	f	thiazole biosynthesis protein ThiH	thiamine biosynthesis protein ThiH	0.230278	0.539585	25.0809
Cthe_0600	CTHE_RS03120	736260	736904	644	f	thiamine biosynthesis protein ThiF	thiamine biosynthesis protein ThiF	-0.597465	0.100662	28.1357
Cthe_0601	CTHE_RS03125	736904	737974	1070	f	Thiamine-phosphate pyrophosphorylase	thiamine-phosphate pyrophosphorylase	0.125062	0.751037	28.0009
Cthe_0602	CTHE_RS03130	737976	739274	1298	f	Phosphomethylpyrimidine synthase	phosphomethylpyrimidine synthase (Comments: catalyzes the formation of 4-amino-2-methyl-5-phosphomethylpyrimidine from 5-amino-1-(5-phospho-D-ribosyl)imidazole and S-adenosyl-L-methionine in thiamine biosynthesis)	-0.0312772	0.938009	48.8191
Cthe_0603	CTHE_RS03135	739755	740279	524	f	GCN5-related N-acetyltransferase	GCN5 family N-acetyltransferase	-1.40672	2.91e-13	414.745
Cthe_0604	CTHE_RS03140	740304	740561	257	f	hypothetical protein	hypothetical protein	-1.06647	0.000602338	138.297
Cthe_0605	CTHE_RS03145	740565	741677	1112	f	NLP/P60 protein	peptidase	0.931303	1.82e-08	948.322
Cthe_0606	CTHE_RS03150	741757	744093	2336	f	DNA internalization-related competence protein ComEC/Rec2	competence protein ComEC	0.565775	0.0419399	246.719
Cthe_0607	CTHE_RS03155	744284	745333	1049	f	peptidase M42 family protein	peptidase M42	-2.86002	1.34e-27	988.095
Cthe_0608	CTHE_RS03160	745327	746376	1049	f	peptidase M42 family protein	aminopeptidase	-2.70236	8.18e-35	313.822
Cthe_0609	CTHE_RS03165	746423	747400	977	f	peptidase M42 family protein	aminopeptidase	-2.26258	1.18e-18	194.5
Cthe_0610	CTHE_RS03170	747663	748730	1067	f	Histidinol-phosphate aminotransferase	histidinol-phosphate aminotransferase (Comments: catalyzes the formation of L-histidinol phosphate from imidazole-acetol phosphate and glutamate in histidine biosynthesis)	0.572911	0.0775051	29.2165
Cthe_0611	CTHE_RS03175	748841	750466	1625	f	RNA-metabolising metallo-beta-lactamase	MBL fold hydrolase	-1.68701	3.44e-22	630.704
Cthe_0612	CTHE_RS03180	750623	752134	1511	f	SSS sodium solute transporter superfamily	sodium:solute symporter	-0.275036	0.062054	2339.89
Cthe_0613	CTHE_RS03185	752381	754186	1805	f	indolepyruvate ferredoxin oxidoreductase, alpha subunit	indolepyruvate ferredoxin oxidoreductase subunit alpha	1.79376	3.36e-34	557.882
Cthe_0614	CTHE_RS03190	754189	754764	575	f	indolepyruvate ferredoxin oxidoreductase, beta subunit	indolepyruvate oxidoreductase (Comments: Involved in the incorporation of exogenous aryl acids in the biosynthesis of aromatic amino acids: catalysis of the ferredoxin-dependent oxidative decarboxylation of arylpyruvates)	1.39312	1.92e-15	186.552
Cthe_0615	CTHE_RS03195	754874	756175	1301	f	AMP-dependent synthetase and ligase	phenylacetate-CoA ligase	2.04128	1e-55	997.89
Cthe_0616	CTHE_RS03200	756230	756661	431	f	amino acid-binding ACT domain protein	amino acid-binding protein	1.37139	1.92e-13	233.263
Cthe_0617	CTHE_RS03205	756695	757993	1298	f	AAA ATPase central domain protein	ATPase AAA	1.34062	2.42e-13	669.632
Cthe_0618	CTHE_RS03210	760479	758314	2165	r	ferrous iron transport protein B	iron transporter FeoB	-3.53384	4.11e-68	963.562
Cthe_0619	CTHE_RS03215	760774	760553	221	r	FeoA family protein	iron transporter FeoA	-3.14735	5.13e-59	512.506
Cthe_0620	CTHE_RS03220	761095	761487	392	f	iron dependent repressor	DtxR family transcriptional regulator	-1.88452	3.97e-26	1036.6
Cthe_0621	CTHE_RS03225	762592	761564	1028	r	Methylthioribose-1-phosphate isomerase	methylthioribose-1-phosphate isomerase	2.02555	7.66e-34	415.097
Cthe_0622	CTHE_RS03230	763443	762637	806	r	methylthioadenosine phosphorylase	5'-methylthioadenosine phosphorylase (Comments: catalyzes the reversible phosphorolysis of 5'-deoxy-5'- methylthioadenosine (MTA) to adenine and 5-methylthio-D-ribose-1- phosphate; Sulfolobus solfataricus has two 5'-methylthioadenosine phosphorylases; 5'-methylthioadenosine phosphorylase II has a higher affinity for 5'-deoxy-5'-methylthioadenosin)	2.06218	7.05e-27	192.06
Cthe_0623	CTHE_RS03235	763713	764351	638	f	sporulation protein, yteA family	conjugal transfer protein TraR	-0.649834	0.00148836	168.999
Cthe_0624	CTHE_RS03240	765032	769837	4805	f	Xyloglucan-specific exo-beta-1,4-glucanase / non-processive endocellulase	glycoside hydrolase	1.27564	4.95e-22	5947.14
Cthe_0625	CTHE_RS03245	770401	772533	2132	f	glycoside hydrolase family 9	endoglucanase	0.528782	0.0129656	2783.06
Cthe_0626	CTHE_RS03250	772747	774159	1412	f	hypothetical protein	hypothetical protein	2.02148	1.58e-19	160.954
Cthe_0627	CTHE_RS03255	774347	775222	875	f	SAF domain protein	flagellar protein FlgA	1.75939	1.69e-35	607.052
Cthe_0628	CTHE_RS03260	775192	776028	836	f	hypothetical protein	ATPase	1.5572	7e-22	202.424
Cthe_0629	CTHE_RS03265	776050	777495	1445	f	type II secretion system protein E	type II secretion system protein E	1.79096	8.24e-29	646.849
Cthe_0630	CTHE_RS03270	777485	778462	977	f	hypothetical protein	hypothetical protein	1.33083	6.02e-21	354.414
Cthe_0631	CTHE_RS03275	778456	779340	884	f	hypothetical protein	hypothetical protein	1.33813	8.54e-16	325.492
Cthe_0632	CTHE_RS03285	779675	780277	602	f	hypothetical protein	hypothetical protein	1.01417	2.79e-12	469.306
Cthe_0633	CTHE_RS03290	780296	780781	485	f	hypothetical protein	hypothetical protein	1.0156	1.95e-09	153.045
Cthe_0634	CTHE_RS03295	782899	780812	2087	r	Serine/threonine protein kinase-related	serine/threonine protein kinase	0.459673	0.0451857	433.173
Cthe_0635	CTHE_RS03300	783852	783022	830	r	Protein phosphatase 2C-like	serine/threonine phosphatase	0.807024	0.00241807	76.4081
Cthe_0636	CTHE_RS03305	784236	783988	248	r	hypothetical protein	hypothetical protein	1.99695	7.83e-08	25.9532
Cthe_0637	CTHE_RS03310	784690	784388	302	r	hypothetical protein	hypothetical protein	1.10042	0.000285016	693.667
Cthe_0638	CTHE_RS03315	789506	784827	4679	r	cell divisionFtsK/SpoIIIE	hypothetical protein	0.625558	1.29e-06	519.366
Cthe_0639	CTHE_RS03320	790914	789712	1202	r	glycoside hydrolase family 13 domain protein	glycoside hydrolase	-0.294891	0.0549878	390.431
Cthe_0640	CTHE_RS03325	791133	792881	1748	f	Dockerin type 1 protein	dockerin	-0.827138	9.12e-05	183.392
Cthe_0641	CTHE_RS03335	793682	793440	242	r	Coat F domain protein	coat protein F	-2.73492	6.53e-05	143.711
Cthe_0642	CTHE_RS03340	793884	793699	185	r	hypothetical protein	hypothetical protein	-2.5294	1.31e-12	126.304
Cthe_0643	CTHE_RS03345	794108	795181	1073	f	uncharacterized membrane protein	membrane protein	-2.7211	8.75e-12	20.7122
Cthe_0644	CTHE_RS03350	795276	795920	644	f	Vitamin B12 dependent methionine synthase activation region	methionine synthase	1.00271	0.000572518	158.352
Cthe_0645	CTHE_RS03355	795913	798327	2414	f	homocysteine S-methyltransferase	5-methyltetrahydrofolate--homocysteine methyltransferase	-0.616936	0.00500367	776.323
Cthe_0646	CTHE_RS03360	798912	801002	2090	f	anaerobic ribonucleoside-triphosphate reductase	ribonucleoside triphosphate reductase (Comments: Catalyzes the reduction of nucleoside 5'-triphosphates to 2'-deoxynucleoside 5'-triphosphates)	-2.12408	5.06e-07	1040.34
Cthe_0647	CTHE_RS03365	800999	801688	689	f	anaerobic ribonucleoside-triphosphate reductase activating protein	ribonucleoside-triphosphate reductase activating protein	-2.8963	3.41e-11	301.369
Cthe_0648	CTHE_RS03370	803506	801866	1640	r	glutamyl-tRNA synthetase	glutamate--tRNA ligase	2.01013	1.3e-41	486.967
Cthe_0649	CTHE_RS03380	804017	804346	329	f	hypothetical protein	hypothetical protein	-0.485956	0.525749	4.75654
Cthe_0650	CTHE_RS03385	804468	804767	299	f	hypothetical protein	hypothetical protein	-0.586203	0.307522	6.88239
Cthe_0651	#N/A	805051	805407	356	f	Pseudo	805045:805407 CTHE_RS03390 hypothetical (pseudo)	-0.389399	0.479158	9.40634
Cthe_0652	CTHE_RS03395	805490	805726	236	f	4-oxalocrotonate tautomerase	4-oxalocrotonate tautomerase	0.100649	0.867341	13.8281
Cthe_0653	CTHE_RS03400	805854	806117	263	f	transcriptional regulator nikr, CopG family	CopG family transcriptional regulator	-5.06039	8.05e-180	3920.43
Cthe_0654	#N/A	806431	807807	1376	f	biotin and thiamin synthesis associated	[FeFe] hydrogenase H-cluster radical SAM maturase HydG (Comments: in Escherichia coli this enzyme functions in thiamine biosynthesis along with thiFSGI and IscS; with ThiFSG catalyzes the formation of thiazole phosphate from tyrosine, cysteine and 1-deoxy-D-xylulose-5-phosphate; forms a complex with ThiG; contains an iron-sulfur center; in Thermotoga this enzyme has an extra C-terminal domain)	-4.1075	3.38e-110	2421.72
Cthe_0655	CTHE_RS03410	807995	809140	1145	f	cysteine desulfurase family protein	cysteine desulfurase	-2.07403	2.11e-32	1146.42
Cthe_0656	CTHE_RS03415	809447	810553	1106	f	type IV pilus assembly protein PilM	pilus assembly protein PilM	-0.11877	0.357739	1482.84
Cthe_0657	CTHE_RS03420	811668	811069	599	r	hypothetical protein	hypothetical protein	1.59497	4.68e-13	116.773
Cthe_0659	#N/A	812837	812448	389	r	hypothetical protein	812448:812935 CTHE_RS03430 hypothetical (Pseudo, annotated by transcript or proteomic data)	-3.34726	4.71e-08	10.9232
Cthe_0660	#N/A	813278	815599	2321	f	Glycoside hydrolase, family 81; Dockerin type 1	813122:815599 CTHE_RS03435 glycoside hydrolase	-3.07547	4.99e-15	66.6735
Cthe_0661	CTHE_RS03440	815804	817519	1715	f	Ricin B lectin	hypothetical protein	-0.634429	0.000215595	274.608
Cthe_0662	CTHE_RS03445	817526	817825	299	f	Pseudo	hypothetical protein	-1.47418	0.0475523	3.86539
Cthe_0663	CTHE_RS03450	818404	817835	569	r	hypothetical protein	hypothetical protein	-1.43922	0.000472962	20.8098
Cthe_0664	CTHE_RS03460	818815	819627	812	f	3D domain-containing protein	hypothetical protein	-3.03386	1.52e-13	70.0441
Cthe_0665	CTHE_RS03465	819807	820775	968	f	HflK protein	membrane protein	0.614069	0.00571493	139.782
Cthe_0666	CTHE_RS03470	820777	821646	869	f	HflC protein	membrane protein	0.0554545	0.856702	73.2639
Cthe_0667	CTHE_RS03475	821833	823602	1769	f	GerA spore germination protein	germination protein GerA	-2.26891	9.93e-06	23.5969
Cthe_0668	CTHE_RS03480	823636	824745	1109	f	spore germination protein	germination protein	-1.09412	0.125279	4.79463
Cthe_0669	CTHE_RS03485	824735	826045	1310	f	germination protein, Ger(x)C family	germination protein	-0.91189	0.243594	5.96063
Cthe_0670	CTHE_RS03490	826240	827337	1097	f	spore germination protein	germination protein	-2.93237	3.32e-08	11.7636
Cthe_0671	CTHE_RS03495	827818	827339	479	r	hypothetical protein	hypothetical protein	-2.17221	0.0235645	2.57648
Cthe_0672	CTHE_RS03505	828499	829314	815	f	pyrroline-5-carboxylate reductase	pyrroline-5-carboxylate reductase (Comments: catalyzes the formation of L-proline from pyrroline-5-carboxylate)	-0.83994	0.000437972	408.924
Cthe_0673	CTHE_RS03510	829428	829871	443	f	Ribonuclease H	ribonuclease H	-0.407338	0.105852	119.513
Cthe_0674	CTHE_RS03515	829892	830440	548	f	NUDIX hydrolase	ADP-ribose pyrophosphatase	-0.585019	0.00322967	155.01
Cthe_0675	CTHE_RS03520	830754	831308	554	f	stage II sporulation protein M	stage II sporulation protein M	-2.19012	2.57e-05	35.1667
Cthe_0676	CTHE_RS03525	831659	832549	890	f	tyrosine recombinase XerD	tyrosine recombinase XerD	-0.026849	0.949604	364.16
Cthe_0677	CTHE_RS03530	832702	833868	1166	f	Phosphopentomutase	phosphopentomutase (Comments: catalyzes the transfer of phosphate between the C1 and C5 carbons of pentose)	0.908777	4.2e-08	174.146
Cthe_0678	CTHE_RS03535	833900	835201	1301	f	pyrimidine-nucleoside phosphorylase	pyrimidine-nucleoside phosphorylase (Comments: Catalyzes the reversible phosphorolysis of thymidine, deoxyuridine and their analogues to their respective bases and 2-deoxyribose 1-phosphate)	0.21273	0.331276	124.625
Cthe_0679	CTHE_RS03540	835293	836507	1214	f	peptidase S11 D-alanyl-D-alanine carboxypeptidase 1	D-alanyl-D-alanine carboxypeptidase	-1.20218	0.00095963	282.309
Cthe_0680	CTHE_RS03545	836721	837374	653	f	Lysine exporter protein (LYSE/YGGA)	lysine transporter LysE	1.30429	9.44e-07	43.2291
Cthe_0681	CTHE_RS03550	837592	839085	1493	f	IMP dehydrogenase/GMP reductase	inosine-5-monophosphate dehydrogenase (Comments: catalyzes the synthesis of xanthosine monophosphate by the NAD+ dependent oxidation of inosine monophosphate)	1.93361	3.6e-27	1554.41
Cthe_0682	CTHE_RS03555	840372	839395	977	r	hypothetical protein	hypothetical protein	-3.83954	7.03e-14	31.259
Cthe_0683	CTHE_RS03560	840619	841932	1313	f	diaminopimelate decarboxylase	diaminopimelate decarboxylase	1.55213	9.18e-08	251.719
Cthe_0684	CTHE_RS03565	842138	844771	2633	f	CBS domain containing protein	polynucleotide adenylyltransferase	0.895699	5.48e-06	118.502
Cthe_0685	CTHE_RS03570	844877	845548	671	f	peptidase M50	peptidase M50	0.826345	0.00251189	54.3989
Cthe_0686	CTHE_RS03575	845641	846630	989	f	tryptophanyl-tRNA synthetase	tryptophan--tRNA ligase (Comments: catalyzes a two-step reaction, first charging a tryptophan molecule by linking its carboxyl group to the alpha-phosphate of ATP, followed by transfer of the aminoacyl-adenylate to its tRNA)	1.64405	3.33e-17	330.859
Cthe_0687	CTHE_RS03580	846669	847463	794	f	Segregation and condensation protein A	condensin subunit ScpA	1.43595	9.09e-12	193.877
Cthe_0688	CTHE_RS03585	847483	848079	596	f	segregation and condensation protein B	SMC-Scp complex subunit ScpB	1.3399	8.59e-07	165.893
Cthe_0689	CTHE_RS03590	848110	848679	569	f	RDD domain containing protein	hypothetical protein	1.15343	0.000257037	63.6909
Cthe_0690	CTHE_RS03595	848784	849392	608	f	hypothetical protein	hypothetical protein	-1.94159	0.00380356	5.98596
Cthe_0691	CTHE_RS03600	849436	849924	488	f	sporulation protein YtfJ	spore protein	-1.9323	1.32e-08	54.1132
Cthe_0692	CTHE_RS03605	851244	850174	1070	r	Integrase catalytic region	integrase	NA	NA	0
Cthe_0693	CTHE_RS03610	851521	852240	719	f	pseudouridine synthase Rsu	ribosomal large subunit pseudouridine synthase B	-2.46666	8.23e-32	389.047
Cthe_0694	CTHE_RS03615	852466	853293	827	f	Spermidine synthase	polyamine aminopropyltransferase (Comments: catalyzes the formation of spermidine from putrescine and S-adenosylmethioninamine)	0.11823	0.574129	858.654
Cthe_0695	CTHE_RS03620	853324	854193	869	f	agmatinase	agmatinase	-0.353714	0.0325028	1220.55
Cthe_0696	CTHE_RS03625	854202	854768	566	f	rRNA methylase	rRNA methyltransferase	0.576411	0.0113391	247.617
Cthe_0697	CTHE_RS03630	855589	854855	734	r	type IV pilus assembly PilZ	pilus assembly protein PilZ	-2.24868	1.5e-14	126.482
Cthe_0698	CTHE_RS03635	855856	856926	1070	f	Integrase catalytic region	integrase	NA	NA	0
Cthe_0699	CTHE_RS03640	857350	858900	1550	f	carboxyl transferase	methylmalonyl-CoA carboxyltransferase	0.197478	0.126719	1561.32
Cthe_0700	CTHE_RS03650	859125	859523	398	f	biotin/lipoyl attachment domain-containing protein	carboxylesterase	1.78452	1.58e-20	423.513
Cthe_0701	CTHE_RS03655	859667	861064	1397	f	Conserved carboxylase region	oxaloacetate decarboxylase (Comments: Converts oxaloacetate to phosphoenolpyruvate using ATP as an energy source)	-2.37104	3.53e-70	6197.13
Cthe_0702	CTHE_RS03660	861318	861845	527	f	hypothetical protein	hypothetical protein	1.26006	1.31e-06	92.8234
Cthe_0703	CTHE_RS03665	861963	862205	242	f	hypothetical protein	hypothetical protein	1.72131	2.47e-05	184.438
Cthe_0704	CTHE_RS03670	862913	862266	647	r	hypothetical protein	hypothetical protein	-0.889095	0.0577367	62.5516
Cthe_0705	#N/A	863024	863260	236	f	hypothetical protein	(does not exsit in NC_009012.1 genome)	0.561302	0.2155	42.4257
Cthe_0706	CTHE_RS03675	863285	864184	899	f	sugar isomerase (SIS)	N-acetylmannosamine kinase	0.220139	0.586188	381.086
Cthe_0707	CTHE_RS03680	864189	864818	629	f	Phosphoglycerate mutase	phosphoglycerate mutase	-0.171412	0.668892	192.669
Cthe_0708	CTHE_RS03685	864841	866070	1229	f	HI0933 family protein	FAD-dependent oxidoreductase	-0.542453	0.218322	113.376
Cthe_0709	CTHE_RS03690	866176	866676	500	f	hypothetical protein	hypothetical protein	-1.05604	0.00449469	62.6004
Cthe_0710	CTHE_RS03695	866814	867248	434	f	hypothetical protein	hypothetical protein	1.53462	7.92e-14	1199.01
Cthe_0711	CTHE_RS03700	867331	867687	356	f	chorismate mutase	chorismate mutase	0.988542	2.07e-06	435.009
Cthe_0712	CTHE_RS03705	867755	868438	683	f	Cytidylate kinase	cytidylate kinase	0.957608	1.28e-05	172.857
Cthe_0713	CTHE_RS03710	868428	869039	611	f	1-acyl-sn-glycerol-3-phosphate acyltransferase	1-acyl-sn-glycerol-3-phosphate acyltransferase	0.959712	7.83e-07	252.734
Cthe_0714	#N/A	869041	871125	2084	f	4-hydroxy-3-methylbut-2-enyl diphosphate reductase	869866:871125 CTHE_RS16935 30S ribosomal protein S1	0.605794	0.00199486	3119.95
Cthe_0715	CTHE_RS03720	871478	871852	374	f	S-adenosylmethionine decarboxylase proenzyme	S-adenosylmethionine decarboxylase proenzyme (Comments: Decarboxylation of S-adenosylmethionine provides the aminopropyl moiety required for spermidine biosynthesis from putrescine)	1.00908	0.0218142	159.686
Cthe_0716	CTHE_RS03725	872069	872479	410	f	nucleoside diphosphate kinase	nucleoside diphosphate kinase	0.17065	0.644686	45.4247
Cthe_0717	CTHE_RS03730	872583	873365	782	f	MCP methyltransferase CheR-type	chemotaxis protein CheR	-0.605477	0.124364	100.411
Cthe_0718	CTHE_RS03735	873659	873946	287	f	hypothetical protein	hypothetical protein	-2.36398	0.0021827	9.73866
Cthe_0719	CTHE_RS03740	874096	874527	431	f	transcriptional regulator, Rrf2 family	AsnC family transcriptional regulator	-0.222428	0.555678	220.487
Cthe_0720	CTHE_RS03745	874656	875840	1184	f	Cysteine desulfurase	cysteine desulfurase	-4.61556	2.11e-65	25857.4
Cthe_0721	CTHE_RS03750	875842	876291	449	f	FeS cluster assembly scaffold protein NifU	FeS cluster assembly scaffold IscU	-4.98534	4.68e-194	2903.4
Cthe_0722	CTHE_RS03755	876310	877389	1079	f	tRNA-specific 2-thiouridylase mnmA	tRNA-specific 2-thiouridylase MnmA	-4.08432	6.34e-113	3572.22
Cthe_0723	CTHE_RS03760	877816	879042	1226	f	Tyrosyl-tRNA synthetase	tyrosine--tRNA ligase	0.137468	0.507739	505.407
Cthe_0724	CTHE_RS03765	880038	879241	797	r	histidinol phosphate phosphatase HisJ family	histidinol phosphate phosphatase	0.0971894	0.805291	86.1764
Cthe_0725	CTHE_RS03770	880415	881911	1496	f	metal dependent phophohydrolase	phosphodiesterase	-3.0205	1.09e-65	1546.14
Cthe_0726	#N/A	882024	883526	1502	f	peptidase M18 aminopeptidase I	882090:883526 CTHE_RS03775 aminopeptidase (Comments: catalyzes the removal of amino acids from the N termini of peptides)	-0.777077	2.98e-06	932.828
Cthe_0727	CTHE_RS03780	884518	883592	926	r	cell envelope-related function transcriptional attenuator, LytR/CpsA family	transcriptional regulator	0.311926	0.645457	371.062
Cthe_0728	CTHE_RS03785	885679	884687	992	r	Tyrosine recombinase xerC	tyrosine recombinase XerC	-1.20662	0.00835918	159.636
Cthe_0729	CTHE_RS03790	885954	887567	1613	f	Dockerin type 1 protein	LuxR family transcriptional regulator	-0.438544	0.0934569	209.012
Cthe_0730	CTHE_RS03795	887774	888457	683	f	hypothetical protein	cell division protein FtsZ	0.151493	0.608484	284.672
Cthe_0731	CTHE_RS03800	888602	889114	512	f	Shikimate kinase	shikimate kinase	-0.421763	0.281054	150.493
Cthe_0732	CTHE_RS03805	889176	890360	1184	f	chorismate synthase	chorismate synthase	-4.07375	1.76e-78	11736.6
Cthe_0733	CTHE_RS03810	891110	890454	656	r	type IV pilus assembly PilZ	pilus assembly protein PilZ	-3.87809	9.92e-31	910.838
Cthe_0734	CTHE_RS03815	892879	891758	1121	r	Peptidase M23	peptidase M23	0.183753	0.663004	463.093
Cthe_0735	CTHE_RS03820	893807	893001	806	r	cellulosome anchoring protein cohesin region	cellulosome anchoring protein cohesin region	1.39585	0.000194558	188.924
Cthe_0736	CTHE_RS03825	897904	893987	3917	r	cellulosome anchoring protein cohesin region	cellulosome anchoring protein cohesin subunit	0.479457	0.0190574	2712.13
Cthe_0737	CTHE_RS03830	899335	898706	629	r	phosphopantethiene-protein transferase	phosphopantetheine-protein transferase	-0.673185	0.00162528	608.347
Cthe_0738	CTHE_RS03835	900206	899994	212	r	copper ion binding protein	copper chaperone CopZ	-4.24239	1.9e-48	2053.05
Cthe_0739	CTHE_RS03840	900407	902131	1724	f	pyrrolo-quinoline quinone	hypothetical protein	0.0453366	0.907585	277.634
Cthe_0740	CTHE_RS03845	902883	902146	737	r	regulatory protein GntR HTH	GntR family transcriptional regulator	0.389015	0.32689	464.168
Cthe_0741	CTHE_RS03850	904529	903102	1427	r	adenylosuccinate lyase	adenylosuccinate lyase	0.579609	0.0386109	461.407
Cthe_0742	CTHE_RS03855	905159	904749	410	r	hypothetical protein	hypothetical protein	0.712943	0.0125843	35.3114
Cthe_0743	CTHE_RS03860	906794	905340	1454	r	MATE efflux family protein	MATE family efflux transporter	0.604185	0.000331943	320.847
Cthe_0744	CTHE_RS03865	909805	906953	2852	r	copper amine oxidase-like domain-containing protein	copper amine oxidase	0.627234	4.48e-05	289.75
Cthe_0745	CTHE_RS03870	910112	912304	2192	f	glycoside hydrolase family 9	endoglucanase	-0.442402	0.00954172	1227.08
Cthe_0746	CTHE_RS03875	913067	912459	608	r	Peptidase S7 flavivirus helicase (NS3)	signal peptidase	1.00464	0.00258471	32.0039
Cthe_0747	CTHE_RS03880	914500	913436	1064	r	extracellular solute-binding protein family 1	spermidine/putrescine ABC transporter substrate-binding protein	1.68817	1.79e-08	202.999
Cthe_0748	CTHE_RS03885	915291	914497	794	r	ABC-type transporter, integral membrane subunit	spermidine/putrescine ABC transporter permease	1.57658	2.12e-06	78.6663
Cthe_0749	CTHE_RS03890	916112	915285	827	r	ABC-type transporter, integral membrane subunit	ABC transporter permease	1.79146	7.3e-08	113.876
Cthe_0750	CTHE_RS03895	917167	916109	1058	r	spermidine/putrescine ABC transporter ATPase subunit	spermidine/putrescine import ATP-binding protein PotA	1.55659	1.17e-06	159.47
Cthe_0751	CTHE_RS03900	917716	917177	539	r	Cupin 2 conserved barrel domain protein	Cro/Cl family transcriptional regulator	2.28598	1.1e-08	96.0815
Cthe_0752	CTHE_RS03905	918297	918058	239	r	hypothetical protein	hypothetical protein	0.458733	0.500156	5.48459
Cthe_0753	CTHE_RS03910	918951	918376	575	r	hypothetical protein	hypothetical protein	0.294818	0.322295	49.1931
Cthe_0754	CTHE_RS03915	920177	919344	833	r	hypothetical protein	hypothetical protein	0.573427	0.101766	47.4596
Cthe_0755	CTHE_RS03920	921735	920548	1187	r	aminotransferase class I and II	aspartate aminotransferase	2.153	5.75e-11	1152.85
Cthe_0756	CTHE_RS03925	923395	922460	935	r	peptidase M19 renal dipeptidase	peptidase	-2.29136	3.41e-13	73.1423
Cthe_0757	CTHE_RS03930	924240	923569	671	r	DNA repair protein RadC	DNA repair protein RadC	-0.291363	0.509494	40.2061
Cthe_0758	CTHE_RS03935	924774	924382	392	r	UPF0102 protein yraN	hypothetical protein	-0.414487	0.212838	55.4171
Cthe_0759	CTHE_RS03940	925073	924789	284	r	type III secretion exporter	FlhB domain protein	-0.44671	0.0875829	72.8531
Cthe_0760	CTHE_RS03945	926725	925091	1634	r	hypothetical protein	hypothetical protein	-0.435759	0.100276	207.026
Cthe_0761	CTHE_RS03950	927533	926763	770	r	ribonuclease HII/HIII	ribonuclease HII	-0.109354	0.659386	223.883
Cthe_0762	CTHE_RS03955	928263	927610	653	r	protein of unknown function DUF1121	hypothetical protein	0.140689	0.54273	121.956
Cthe_0763	CTHE_RS03960	929158	928283	875	r	ribosome biogenesis GTP-binding protein YlqF	GTPase YlqF	-0.108345	0.703746	346.499
Cthe_0764	CTHE_RS03965	929848	929183	665	r	signal peptidase I	signal peptidase	0.180229	0.423355	169.877
Cthe_0765	CTHE_RS03970	930347	930003	344	r	ribosomal protein L19	50S ribosomal protein L19	1.05602	4.88e-08	1665.02
Cthe_0766	CTHE_RS03975	931242	930499	743	r	tRNA (guanine-N1)-methyltransferase	tRNA (guanine(37)-N(1))-methyltransferase	-0.565149	0.00053402	458.765
Cthe_0767	CTHE_RS03980	931753	931229	524	r	Ribosome maturation factor rimM	ribosome maturation factor RimM	1.70056	1.96e-05	76.2013
Cthe_0768	CTHE_RS03985	932100	931870	230	r	nucleic acid binding protein	hypothetical protein	1.45816	1.09e-15	845.841
Cthe_0769	CTHE_RS03990	932419	932174	245	r	ribosomal protein S16	30S ribosomal protein S16 (Comments: binds to lower part of 30S body where it stabilizes two domains; required for efficient assembly of 30S; in Escherichia coli this protein has nuclease activity)	2.24565	2.13e-26	263.923
Cthe_0770	CTHE_RS03995	933799	932459	1340	r	signal recognition particle protein	signal recognition particle protein	1.17339	0.000382903	354.525
Cthe_0771	CTHE_RS04000	934194	933841	353	r	helix-turn-helix protein YlxM/p13 family protein	hypothetical protein	1.02332	0.00212751	347.229
Cthe_0772	CTHE_RS04005	934708	934421	287	r	Peptidoglycan-binding lysin domain	peptidoglycan-binding protein LysM	-1.41914	4.53e-05	174.159
Cthe_0773	CTHE_RS04010	934908	935549	641	f	LexA repressor	LexA repressor	0.452659	0.047997	163.821
Cthe_0774	CTHE_RS04015	935926	935678	248	r	Protein hfq	RNA chaperone Hfq	0.633014	0.0116937	698.113
Cthe_0775	CTHE_RS04020	936974	936033	941	r	tRNA dimethylallyltransferase	tRNA dimethylallyltransferase	-0.484962	0.000320109	395.54
Cthe_0776	CTHE_RS04025	939259	936992	2267	r	DNA mismatch repair protein MutL	mannonate oxidoreductase	-0.38913	0.011661	542.894
Cthe_0777	CTHE_RS04030	941941	939329	2612	r	DNA mismatch repair protein MutS	DNA mismatch repair protein MutS	1.08335	4.18e-22	778.757
Cthe_0778	CTHE_RS04035	942365	941973	392	r	hypothetical protein	hypothetical protein	0.743755	2.76e-05	169.965
Cthe_0779	CTHE_RS04040	943861	942509	1352	r	copper amine oxidase-like domain-containing protein	copper amine oxidase	0.0725465	0.678595	195.354
Cthe_0780	CTHE_RS04045	944650	943967	683	r	HAD-superfamily hydrolase, subfamily IA, variant 3	HAD family hydrolase	0.324655	0.103377	134.513
Cthe_0781	CTHE_RS04050	945201	944713	488	r	GCN5-related N-acetyltransferase	GCN5 family N-acetyltransferase	0.0461743	0.866032	55.0004
Cthe_0782	#N/A	945374	945778	404	r	Pseudo	945374:945895 CTHE_RS04055 methyl-accepting chemotaxis sensory transducer	-2.59484	0.0190391	1.89157
Cthe_0783	CTHE_RS04060	947750	946308	1442	r	(Dimethylallyl)adenosine tRNA methylthiotransferase miaB	tRNA-2-methylthio-N(6)-dimethylallyladenosine synthase (Comments: catalyzes the formation of 2-methylthio-N6-(dimethylallyl)adenosine (ms(2)i(6)A) at position 37 in tRNAs that read codons beginning with uridine from N6-(dimethylallyl)adenosine (i(6)A))	0.464939	0.0170503	289.17
Cthe_0784	CTHE_RS04065	948687	947812	875	r	hypothetical protein	orotate phosphoribosyltransferase	0.678139	3.05e-05	206.826
Cthe_0785	CTHE_RS04070	949138	949440	302	f	hypothetical protein	hypothetical protein	-3.7838	9.73e-129	3400.95
Cthe_0786	CTHE_RS04075	950731	949649	1082	r	3-dehydroquinate synthase	3-dehydroquinate synthase	1.45479	9.78e-13	207.738
Cthe_0787	CTHE_RS04080	953605	950810	2795	r	Isoleucyl-tRNA synthetase	isoleucine--tRNA ligase (Comments: IleRS; catalyzes the formation of isoleucyl-tRNA(Ile) from isoleucine and tRNA(Ile); since isoleucine and other amino acids such as valine are similar, there are additional editing function in this enzyme; one is involved in hydrolysis of activated valine-AMP and the other is involved in deacylation of mischarged Val-tRNA(Ile); there are two active sites, one fo…	2.19301	7.84e-47	930.459
Cthe_0788	CTHE_RS04085	954470	954006	464	r	DivIVA domain	septum formation initiator	0.202413	0.358109	86.3745
Cthe_0789	CTHE_RS04090	955275	954484	791	r	RNA-binding S4 domain protein	RNA-binding protein S4	-0.1627	0.451493	115.782
Cthe_0790	CTHE_RS04095	955586	955302	284	r	protein of unknown function YGGT	hypothetical protein	0.475523	0.154007	179.589
Cthe_0791	CTHE_RS04100	956073	955606	467	r	protein of unknown function DUF552	cell division protein SepF	-0.97934	8.8e-08	2388.6
Cthe_0792	CTHE_RS04105	956863	956159	704	r	protein of unknown function UPF0001	YggS family pyridoxal phosphate enzyme	0.123692	0.52554	127.281
Cthe_0793	CTHE_RS04110	958168	956900	1268	r	hypothetical protein	hypothetical protein	0.236653	0.177661	288.296
Cthe_0794	CTHE_RS04115	959480	958188	1292	r	Aluminium resistance family protein	hypothetical protein	0.380492	0.0665483	277.55
Cthe_0795	CTHE_RS04120	961351	959624	1727	r	alpha amylase catalytic region	alpha-amylase	-1.96785	4.31e-31	289.462
Cthe_0797	CTHE_RS04130	964041	961597	2444	r	glycoside hydrolase family 5	glycoside hydrolase	-1.84133	2.49e-19	374.442
Cthe_0798	CTHE_RS04135	965977	964391	1586	r	lipolytic protein G-D-S-L family	lipase	-0.69343	0.00282	74.641
Cthe_0799	CTHE_RS04140	966229	966906	677	f	response regulator receiver	two-component system response regulator	0.619382	0.0165171	67.8642
Cthe_0800	CTHE_RS04145	966908	968119	1211	f	ATP-binding region ATPase domain protein	two-component system sensor histidine kinase	-0.248049	0.398453	77.0073
Cthe_0801	CTHE_RS04150	969610	968387	1223	r	transposase mutator type	transposase	-2.78322	0.00102151	4.67687
Cthe_0802	CTHE_RS04155	970243	969956	287	r	hypothetical protein	hypothetical protein	-1.27231	0.00164516	16.8715
Cthe_0803	CTHE_RS04160	970588	971544	956	f	pseudouridine synthase, RluA family	pseudouridine synthase	0.130442	0.824749	84.0411
Cthe_0804	CTHE_RS04165	971752	972324	572	f	regulatory protein MerR	MerR family transcriptional regulator	-1.08306	0.0531212	27.9813
Cthe_0805	CTHE_RS04170	972781	972371	410	r	response regulator receiver	hisitidine kinase	-2.93478	2.56e-05	10.4229
Cthe_0806	CTHE_RS04175	975538	972830	2708	r	PAS sensor protein	PAS domain-containing two-component system sensor histidine kinase/response regulator	-2.95778	1.01e-18	89.8564
Cthe_0807	CTHE_RS04180	976597	975554	1043	r	Chemotaxis response regulator protein-glutamate methylesterase	two-component system protein-glutamate methylesterase response regulator	-1.80764	2.77e-05	21.8297
Cthe_0808	CTHE_RS04185	977423	976605	818	r	MCP methyltransferase CheR-type	chemotaxis protein CheR	-2.14531	2.26e-06	15.2566
Cthe_0809	CTHE_RS04190	977940	977449	491	r	CheW domain protein	chemotaxis protein CheW	-2.41989	2.94e-05	12.7689
Cthe_0810	CTHE_RS04195	980104	977957	2147	r	ATP-binding region ATPase domain protein	chemotaxis protein CheA	-1.89842	2.84e-08	46.1911
Cthe_0811	CTHE_RS04200	980499	980146	353	r	response regulator receiver	chemotaxis protein CheY	-0.828569	0.213798	7.95205
Cthe_0812	CTHE_RS04205	981782	980973	809	r	sporulation transcription factor Spo0A	chemotaxis protein CheY	0.401595	0.0333103	177.645
Cthe_0813	CTHE_RS04210	983486	982146	1340	r	stage IV sporulation protein B	SpoIVB peptidase	-1.24434	3.45e-07	58.8947
Cthe_0814	CTHE_RS04215	985440	983728	1712	r	DNA repair protein RecN	DNA repair protein RecN	0.87169	5e-06	379.201
Cthe_0815	CTHE_RS04220	985957	985496	461	r	Arginine repressor	arginine repressor	1.47293	1.75e-08	162.237
Cthe_0816	CTHE_RS04225	986828	985959	869	r	inorganic polyphosphate/ATP-NAD kinase	NAD kinase (Comments: catalyzes the phosphorylation of NAD to NADP)	1.55182	8.3e-13	220.136
Cthe_0817	CTHE_RS04230	987181	992661	5480	f	diguanylate cyclase	diguanylate cyclase	-1.8733	1.55e-14	54.7343
Cthe_0818	CTHE_RS04235	993808	993134	674	r	hypothetical protein	hypothetical protein	-0.426861	0.10162	55.0553
Cthe_0819	CTHE_RS04240	994656	993793	863	r	ABC transporter related	ABC transporter	-0.33721	0.106529	115.399
Cthe_0820	CTHE_RS04245	996709	994697	2012	r	hypothetical protein	hypothetical protein	-0.234034	0.163624	291.12
Cthe_0821	CTHE_RS04255	999336	997660	1676	r	Glycoside hydrolase, family 5; Dockerin type 1	coagulation factor 5/8 type domain protein	-0.53205	0.0141461	27327.5
Cthe_0822	CTHE_RS04260	1000413	999688	725	r	IstB domain protein ATP-binding protein	ATP-binding protein	-0.880301	0.539093	0.65784
Cthe_0823	CTHE_RS04265	1001921	1000407	1514	r	integrase catalytic region	integrase	-1.42579	0.348233	0.57001
Cthe_0824	CTHE_RS04270	1002382	1004157	1775	f	copper amine oxidase-like domain-containing protein	copper amine oxidase	-0.0462158	0.794655	317.907
Cthe_0825	CTHE_RS04275	1006232	1004283	1949	r	glycoside hydrolase family 9	endoglucanase	-0.934314	0.000173838	635.86
Cthe_0826	CTHE_RS04280	1007469	1006684	785	r	hypothetical protein	hypothetical protein	0.57431	0.00733643	79.0995
Cthe_0827	CTHE_RS04285	1008334	1007522	812	r	hemolysin A	RNA methyltransferase	0.457236	0.0401821	115.734
Cthe_0828	CTHE_RS04290	1010280	1008397	1883	r	1-deoxy-D-xylulose-5-phosphate synthase	1-deoxy-D-xylulose-5-phosphate synthase	0.350493	0.0146313	359.37
Cthe_0829	CTHE_RS04295	1011039	1010311	728	r	hypothetical protein	Mg2+ and Co2+ transporter CorB	0.712631	0.000240923	138.813
Cthe_0830	CTHE_RS04300	1012378	1011932	446	r	acid phosphatase/vanadium-dependent haloperoxidase related	acid phosphatase	0.396	0.0718989	144.973
Cthe_0831	CTHE_RS04305	1013303	1012416	887	r	Polyprenyl synthetase	farnesyl-diphosphate synthase	0.614458	0.017356	269.357
Cthe_0832	CTHE_RS04310	1013535	1013293	242	r	Exodeoxyribonuclease 7 small subunit	exodeoxyribonuclease VII small subunit (Comments: catalyzes the bidirectional exonucleolytic cleavage of DNA)	-0.14255	0.728562	21.8257
Cthe_0833	CTHE_RS04315	1014804	1013569	1235	r	exodeoxyribonuclease VII, large subunit	exodeoxyribonuclease VII large subunit	0.279703	0.167254	230.009
Cthe_0834	CTHE_RS04320	1015288	1014851	437	r	transcription antitermination factor NusB	N utilization substance protein B homolog	0.0244839	0.888851	286.92
Cthe_0835	CTHE_RS04325	1015597	1015343	254	r	Protein of unknown function DUF2273	hypothetical protein	0.259259	0.361565	54.4958
Cthe_0836	CTHE_RS04330	1016138	1015590	548	r	hypothetical protein	hypothetical protein	-0.121336	0.644817	400.412
Cthe_0837	CTHE_RS04335	1016746	1016342	404	r	protein of unknown function DUF322	alkaline-shock protein	0.0498212	0.866032	307.733
Cthe_0838	CTHE_RS04340	1017494	1016847	647	r	hypothetical protein	hypothetical protein	-2.30848	4.11e-08	179.345
Cthe_0839	CTHE_RS04345	1018224	1017601	623	r	stage III sporulation protein AG	stage III sporulation protein AG	-2.97966	4.11e-10	37.3908
Cthe_0840	CTHE_RS04350	1018867	1018235	632	r	stage III sporulation protein AF	stage III sporulation protein AF	-2.48138	1.17e-07	72.3246
Cthe_0841	CTHE_RS04355	1020119	1018890	1229	r	stage III sporulation protein AE	stage III sporulation protein AE	-2.94048	1.05e-09	78.7026
Cthe_0842	CTHE_RS04360	1020573	1020184	389	r	stage III sporulation protein AD	stage III sporulation protein AD	-2.97939	3.72e-06	18.1792
Cthe_0843	CTHE_RS04365	1020793	1020599	194	r	stage III sporulation protein AC	stage III sporulation protein AC	-3.43954	3.27e-08	16.9062
Cthe_0844	CTHE_RS04370	1021417	1020896	521	r	stage III sporulation protein AB	stage III sporulation protein AB	-2.84602	7.69e-06	9.64622
Cthe_0845	CTHE_RS04375	1022430	1021420	1010	r	stage III sporulation protein AA	stage III sporulation protein AA	-2.28752	6.1e-07	32.8013
Cthe_0846	CTHE_RS04380	1023044	1022634	410	r	hypothetical protein	hypothetical protein	2.02882	1.49e-28	1011.07
Cthe_0847	CTHE_RS04385	1023733	1023176	557	r	translation elongation factor P	elongation factor P	1.74275	1.31e-33	1658.33
Cthe_0848	CTHE_RS04390	1025028	1023949	1079	r	peptidase M24	peptidase M24	0.468465	0.00608195	172.744
Cthe_0849	CTHE_RS04395	1025539	1025111	428	r	3-dehydroquinate dehydratase, type II	3-dehydroquinate dehydratase	0.918496	0.00108188	57.7899
Cthe_0850	#N/A	1025544	1026399	855	r	Pseudo	1025517:1026399 CTHE_RS04400 endonuclease IV (Comments: Pseudo, annotated by transcript or proteomic data)	0.469353	0.0137269	101.557
Cthe_0851	CTHE_RS04405	1026787	1026521	266	r	Late competence development protein ComFB	hypothetical protein	0.930335	0.000381196	47.9628
Cthe_0852	CTHE_RS04410	1027813	1026968	845	r	peptidase A24A domain protein	peptidase A24	0.899198	1.84e-07	256.71
Cthe_0853	CTHE_RS04415	1029584	1027899	1685	r	type II secretion system protein E	type II secretion system protein E	1.14414	4.89e-06	81.406
Cthe_0854	CTHE_RS04420	1030576	1029680	896	r	shikimate 5-dehydrogenase	quinate dehydrogenase	2.00458	1.46e-22	104.866
Cthe_0855	CTHE_RS04425	1031124	1030621	503	r	HAD superfamily (subfamily IIIA) phosphatase, TIGR01668	haloacid dehalogenase	3.02582	8.97e-34	109.136
Cthe_0856	CTHE_RS04430	1031425	1032495	1070	f	branched-chain amino acid aminotransferase	branched-chain amino acid aminotransferase	2.59743	1.13e-58	875.683
Cthe_0857	CTHE_RS04435	1032785	1033276	491	f	protein of unknown function DUF107	hypothetical protein	0.193001	0.410277	160.02
Cthe_0858	CTHE_RS04440	1033379	1034368	989	f	band 7 protein	hypothetical protein	0.344494	0.0763458	471.263
Cthe_0859	CTHE_RS04445	1034423	1034968	545	f	hypothetical protein	hypothetical protein	0.276833	0.226883	241.927
Cthe_0860	CTHE_RS04450	1035705	1035112	593	r	Rubrerythrin	rubrerythrin	1.73423	4.91e-27	600.231
Cthe_0861	CTHE_RS04455	1035988	1037124	1136	f	cell envelope-related function transcriptional attenuator, LytR/CpsA family	transcriptional regulator	0.795457	8.75e-06	251.522
Cthe_0862	CTHE_RS04460	1037299	1037619	320	f	hypothetical protein	hypothetical protein	0.509739	0.17873	20.8318
Cthe_0863	CTHE_RS04465	1037851	1039968	2117	f	glutamine synthetase catalytic region	glutamine synthetase	1.75502	5.42e-18	293.8
Cthe_0864	CTHE_RS04470	1040713	1040174	539	r	Pyruvate/ketoisovalerate oxidoreductase	2-oxoglutarate ferredoxin oxidoreductase subunit gamma	1.4296	1.72e-32	505.311
Cthe_0865	CTHE_RS04475	1041466	1040720	746	r	thiamine pyrophosphate TPP-binding domain-containing protein	MFS transporter	1.73372	2.95e-30	481.499
Cthe_0866	#N/A	1042557	1041517	1040	r	pyruvate flavodoxin/ferredoxin oxidoreductase domain protein	1041517:1042375 CTHE_RS04480 2-ketoisovalerate ferredoxin reductase (Comments: catalyzes the coenzyme A-dependent oxidation of 3-methyl-2-oxobutanoate coupled to the reduction of ferredoxin producing S-(2-methylpropanoyl)-CoA)	1.59535	8.75e-34	841.193
Cthe_0867	CTHE_RS04485	1042832	1042626	206	r	4Fe-4S ferredoxin iron-sulfur binding domain-containing protein	2-oxoacid:acceptor oxidoreductase subunit delta	1.6732	7.89e-13	70.6089
Cthe_0868	CTHE_RS04490	1043555	1042845	710	r	type IV pilus assembly PilZ	pilus assembly protein PilZ	0.743809	1.06e-05	282.21
Cthe_0869	CTHE_RS04495	1044237	1043569	668	r	hypothetical protein	ATP synthase	1.31066	5.75e-10	270.005
Cthe_0870	CTHE_RS04500	1045086	1044499	587	r	NADPH-dependent FMN reductase	FMN reductase	0.661026	1.43e-05	623.873
Cthe_0871	CTHE_RS04505	1045838	1045182	656	r	N-(5'phosphoribosyl)anthranilate isomerase (PRAI)	N-(5'-phosphoribosyl)anthranilate isomerase	-2.91636	1.55e-67	2301.38
Cthe_0872	CTHE_RS04510	1046624	1045842	782	r	Indole-3-glycerol phosphate synthase	indole-3-glycerol phosphate synthase	-2.48162	4.33e-57	1455.71
Cthe_0873	CTHE_RS04515	1047727	1046690	1037	r	Anthranilate phosphoribosyltransferase	anthranilate phosphoribosyltransferase (Comments: Catalyzes the conversion of N-(5-phospho-D-ribosyl)-anthranilate and diphosphate to anthranilate and 5-phospho-alpha-D-ribose 1-diphosphate)	-2.41101	1.92e-38	2929.73
Cthe_0874	CTHE_RS04520	1048407	1047802	605	r	glutamine amidotransferase of anthranilate synthase	anthranilate synthase subunit II	-2.48711	1.69e-46	891.5
Cthe_0875	CTHE_RS04525	1049888	1048404	1484	r	anthranilate synthase component I	anthranilate synthase component 1	-2.23948	1.79e-38	2997.08
Cthe_0876	CTHE_RS04530	1050392	1051684	1292	f	glycosyl transferase family protein	glycosyl transferase	1.63323	9.08e-10	93.5277
Cthe_0877	CTHE_RS04535	1051833	1052927	1094	f	GTP-binding protein YchF	GTP-binding protein	2.05061	2.82e-48	370.07
Cthe_0878	CTHE_RS04540	1053633	1053055	578	r	CheW domain protein	chemotaxis protein CheW	-0.375438	0.0730797	604.592
Cthe_0879	CTHE_RS04545	1054277	1055347	1070	f	Integrase catalytic region	integrase	-0.0617944	0.969774	0.63684
Cthe_0880	CTHE_RS04550	1056027	1057043	1016	f	phospho-2-dehydro-3-deoxyheptonate aldolase	3-deoxy-7-phosphoheptulonate synthase (Comments: catalyzes the formation of 3-deoxy-D-arabino-hept-2-ulosonate 7-phosphate from phosphoenolpyruvate and D-erythrose 4-phosphate)	-0.82439	0.000298147	76.0346
Cthe_0881	CTHE_RS04555	1058355	1057225	1130	r	diguanylate cyclase	diguanylate cyclase	-0.101816	0.637725	409.098
Cthe_0882	CTHE_RS04560	1059343	1058453	890	r	protein of unknown function DUF6 transmembrane	hypothetical protein	-0.451694	0.265565	16.944
Cthe_0883	CTHE_RS04565	1059594	1060013	419	f	regulatory protein, MerR	flagellar protein	-1.22663	2.15e-05	57.9206
Cthe_0884	CTHE_RS04570	1060694	1060128	566	r	Lytic transglycosylase catalytic	lytic transglycosylase	0.185493	0.504428	62.6759
Cthe_0885	CTHE_RS04575	1061319	1060732	587	r	Dephospho-CoA kinase	dephospho-CoA kinase	-0.032237	0.901596	95.2132
Cthe_0886	CTHE_RS04580	1064079	1061395	2684	r	DNA polymerase I	DNA polymerase I	1.29889	1.8e-20	356.155
Cthe_0887	CTHE_RS04585	1064392	1064180	212	r	hypothetical protein	hypothetical protein	1.83993	3.55e-07	32.902
Cthe_0888	CTHE_RS04590	1065318	1064617	701	r	type IV pilus assembly PilZ	pilus assembly protein PilZ	-2.29814	6.39e-72	843.124
Cthe_0889	CTHE_RS04595	1066437	1065448	989	r	hypothetical protein	anti-sigma factor	-0.893079	1.78e-09	214.473
Cthe_0890	CTHE_RS04600	1067120	1066458	662	r	RNA polymerase sigma factor, sigma-70 family	RNA polymerase subunit sigma-24	-0.0887374	0.738842	68.2422
Cthe_0891	CTHE_RS04605	1067294	1067737	443	f	response regulator receiver	chemotaxis protein CheY	-1.09414	0.000132746	61.4824
Cthe_0892	CTHE_RS04610	1069349	1068243	1106	r	NGG1p interacting factor 3 protein, NIF3	DUF34 domain-containing protein	0.934842	2.93e-06	166.479
Cthe_0893	CTHE_RS04615	1070067	1069363	704	r	protein of unknown function DUF633	hypothetical protein	0.986192	4.07e-07	135.312
Cthe_0894	CTHE_RS04630	1070920	1070702	218	r	hypothetical protein	rubrerythrin	-0.546515	0.126433	21.5681
Cthe_0895	CTHE_RS04635	1072283	1071207	1076	r	RNA polymerase sigma factor RpoD	RNA polymerase sigma factor RpoD (Comments: sigma factors are initiation factors that promote the attachment of RNA polymerase to specific initiation sites and are then released; primary sigma factor of bacterium)	-0.332542	0.0020467	1438.29
Cthe_0896	CTHE_RS04640	1074135	1072333	1802	r	DNA primase	DNA primase	0.104026	0.488033	1414.27
Cthe_0897	CTHE_RS04645	1075489	1074494	995	r	Deoxyguanosinetriphosphate triphosphohydrolase-like protein	deoxyguanosinetriphosphate triphosphohydrolase	0.514285	0.00743607	133.651
Cthe_0898	CTHE_RS04650	1076673	1075636	1037	r	metal dependent phophohydrolase	phosphohydrolase	-1.32771	9.72e-05	24.7266
Cthe_0899	CTHE_RS04655	1077050	1077322	272	f	hypothetical protein	hypothetical protein	0.429053	0.389863	11.5867
Cthe_0900	CTHE_RS04660	1077743	1077363	380	r	Aspartate 1-decarboxylase	aspartate 1-decarboxylase	-1.40186	1.14e-18	313.931
Cthe_0901	CTHE_RS04665	1078594	1077749	845	r	Pantothenate synthetase	pantothenate synthetase	-0.790942	3.16e-08	631.083
Cthe_0902	CTHE_RS04670	1079506	1078655	851	r	3-methyl-2-oxobutanoate hydroxymethyltransferase	3-methyl-2-oxobutanoate hydroxymethyltransferase	-1.04639	5.43e-06	373.38
Cthe_0903	CTHE_RS04675	1080837	1079881	956	r	protein-export membrane protein SecF	preprotein translocase subunit SecF	2.23786	1.04e-25	424.333
Cthe_0904	CTHE_RS04680	1082167	1080830	1337	r	protein-export membrane protein SecD	preprotein translocase subunit SecD	2.78715	3.07e-63	1718.99
Cthe_0905	CTHE_RS04685	1082995	1082330	665	r	metal-dependent phosphohydrolase HD sub domain	phosphohydrolase	1.78138	4.53e-14	96.5046
Cthe_0906	CTHE_RS04690	1084378	1083026	1352	r	Radical SAM domain protein	SCIFF radical SAM maturase	2.1649	1.38e-51	284.266
Cthe_0907	#N/A	1084669	1084529	140	r	hypothetical protein	(does not exsit in NC_009012.1 genome)	3.43225	1.39e-19	59.9031
Cthe_0908	CTHE_RS04695	1085678	1084767	911	r	pseudouridine synthase, RluA family	RNA pseudouridine synthase	1.29276	1.28e-14	208.24
Cthe_0909	CTHE_RS04700	1086259	1085804	455	r	Lipoprotein signal peptidase	lipoprotein signal peptidase	1.80395	5.44e-15	66.1688
Cthe_0910	CTHE_RS04705	1088007	1086340	1667	r	ABC-type transporter, periplasmic subunit	ABC transporter substrate-binding protein	0.26419	0.175044	226.823
Cthe_0911	CTHE_RS04710	1088962	1088123	839	r	Multi-copper polyphenol oxidoreductase, laccase	polyphenol oxidase	-0.0955728	0.712124	228.353
Cthe_0912	CTHE_RS04715	1092518	1089285	3233	r	Beta-1,4-xylanase	glycoside hydrolase	-3.46411	4.95e-38	841.497
Cthe_0913	CTHE_RS04720	1092828	1094048	1220	f	transposase IS116/IS110/IS902 family protein	transposase	-1.60541	0.0284171	5.10602
Cthe_0914	CTHE_RS04725	1094627	1097179	2552	f	Protein of unknown function DUF2339, transmembrane	hypothetical protein	1.5972	2.6e-31	446.002
Cthe_0915	CTHE_RS04730	1097157	1098359	1202	f	hypothetical protein	hypothetical protein	1.95624	7.63e-28	170.416
Cthe_0916	CTHE_RS04735	1098451	1099335	884	f	hypothetical protein	hypothetical protein	0.897816	1.58e-07	204.56
Cthe_0917	CTHE_RS04740	1101200	1099458	1742	r	Glutaminyl-tRNA synthetase	glutamine--tRNA ligase (Comments: catalyzes a two-step reaction, first charging a glutamine molecule by linking its carboxyl group to the alpha-phosphate of ATP, followed by transfer of the aminoacyl-adenylate to its tRNA)	2.13539	5.04e-52	1274.44
Cthe_0918	#N/A	1105238	1101624	3614	r	Pseudo	1105247:1101624 CTHE_RS04745 dockerin (Qualifiers: Pseudo, partial start, unextendable patial coding region)	-3.11187	1.58e-40	330.88
Cthe_0919	#N/A	1106627	1105475	1152	r	transposase IS3/IS911 family protein	1106317:1105475 CTHE_RS04750 integrase; 1106627:1106334 CTHE_RS04755 transposase)	0.0778071	0.960123	0.908206
Cthe_0921	#N/A	1107876	1108064	188	f	hypothetical protein	1107891:1108064 CTHE_RS04765 asparagine synthase	1.45459	0.0427279	5.46691
Cthe_0922	CTHE_RS04770	1109213	1108209	1004	r	diaminopimelate dehydrogenase	diaminopimelate dehydrogenase	1.28632	1.29e-13	196.896
Cthe_0923	CTHE_RS04775	1110182	1109409	773	r	hypothetical protein	hypothetical protein	-1.80884	0.000152196	11.2884
Cthe_0924	CTHE_RS04780	1111031	1110318	713	r	hypothetical protein	hypothetical protein	-0.62344	0.31411	6.85029
Cthe_0925	CTHE_RS04785	1111873	1111226	647	r	protein of unknown function DUF218	hypothetical protein	1.35015	0.000459457	21.983
Cthe_0926	CTHE_RS04790	1112817	1111909	908	r	signal recognition particle-docking protein FtsY	signal recognition particle-docking protein FtsY	1.40388	4.26e-18	287.219
Cthe_0927	CTHE_RS04795	1116426	1112854	3572	r	chromosome segregation protein SMC	chromosome segregation protein SMC	0.9405	1.07e-09	683.319
Cthe_0928	CTHE_RS04800	1117577	1116555	1022	r	4-hydroxythreonine-4-phosphate dehydrogenase	4-hydroxythreonine-4-phosphate dehydrogenase (Comments: catalyzes oxidation of 4-(phosphohydroxy)-L-threonine into 2-amino-3-oxo-4-(phosphohydroxy)butyric acid which decarboxylates to form 1-amino-3-(phosphohydroxy)propan-2-one (3-amino-2-oxopropyl phosphate))	-1.25726	4.46e-08	86.4001
Cthe_0929	CTHE_RS04805	1118013	1117753	260	r	Stage V sporulation protein S	stage V sporulation protein S	-2.22254	7.89e-29	4700.79
Cthe_0930	CTHE_RS04810	1119188	1118172	1016	r	Radical SAM domain protein	radical SAM protein	1.79589	1.45e-11	109.828
Cthe_0931	CTHE_RS04815	1120119	1119409	710	r	Ribonuclease 3	ribonuclease III	2.01409	9.79e-23	166.324
Cthe_0932	CTHE_RS04820	1121506	1120271	1235	r	3-oxoacyl-[acyl-carrier-protein] synthase 2	3-oxoacyl-ACP synthase	2.14589	1.05e-64	1396.91
Cthe_0933	CTHE_RS04825	1121880	1121656	224	r	Acyl carrier protein	acyl carrier protein	1.06332	3.53e-11	4075.68
Cthe_0934	CTHE_RS04830	1122711	1121968	743	r	3-oxoacyl-(acyl-carrier-protein) reductase	3-ketoacyl-ACP reductase	1.02744	5.73e-08	532.972
Cthe_0935	CTHE_RS04835	1123688	1122753	935	r	malonyl CoA-acyl carrier protein transacylase	ACP S-malonyltransferase	1.53384	3.73e-12	430.345
Cthe_0936	CTHE_RS04840	1124737	1123742	995	r	3-oxoacyl-[acyl-carrier-protein] synthase 3	3-oxoacyl-ACP synthase	1.16812	8.28e-07	484.249
Cthe_0937	CTHE_RS04845	1125740	1124721	1019	r	Phosphate acyltransferase	phosphate acyltransferase	0.713243	0.000111929	665.023
Cthe_0938	CTHE_RS04850	1126368	1125802	566	r	regulatory protein DeoR	fatty acid biosynthesis transcriptional regulator	0.905971	0.000361672	350.1
Cthe_0939	CTHE_RS04855	1127475	1126975	500	r	hypothetical protein	hypothetical protein	-0.484515	0.230821	18.4423
Cthe_0940	CTHE_RS04860	1128006	1127566	440	r	hypothetical protein	hypothetical protein	1.36907	0.000150404	23.5435
Cthe_0941	CTHE_RS04865	1128950	1128333	617	r	CDP-diacylglycerol/glycerol-3-phosphate 3-phosphatidyltransferase	CDP-diacylglycerol--glycerol-3-phosphate 3-phosphatidyltransferase	0.262322	0.213554	107.427
Cthe_0942	CTHE_RS04870	1130295	1128934	1361	r	Ribosomal protein S12 methylthiotransferase rimO	ribosomal protein S12 methylthiotransferase RimO	0.900721	1.1e-06	624.761
Cthe_0943	CTHE_RS04875	1130692	1130441	251	r	hypothetical protein	viral A-type inclusion protein	1.00276	0.0138645	14.9242
Cthe_0944	CTHE_RS04880	1132143	1130692	1451	r	SMC domain protein	chromosome segregation protein SMC	1.63949	4.44e-17	231.949
Cthe_0945	CTHE_RS04885	1133132	1132140	992	r	metallophosphoesterase	metallophosphoesterase	1.9763	1.89e-19	244.667
Cthe_0946	CTHE_RS04890	1133909	1133208	701	r	Phosphoglycerate mutase	phosphoglycerate mutase	1.40234	1.09e-11	290.261
Cthe_0947	CTHE_RS04895	1134921	1133998	923	r	dihydroorotate dehydrogenase family protein	diguanylate cyclase	2.00498	5.24e-11	50.8878
Cthe_0948	CTHE_RS04900	1135699	1134914	785	r	Dihydroorotate dehydrogenase, electron transfer subunit, iron-sulphur cluster binding domain	diguanylate cyclase	1.81356	2.84e-15	145.211
Cthe_0949	CTHE_RS04905	1138943	1135725	3218	r	carbamoyl-phosphate synthase, large subunit	carbamoyl phosphate synthase large subunit	1.97734	2.74e-16	846.172
Cthe_0950	CTHE_RS04910	1140107	1139034	1073	r	carbamoyl-phosphate synthase, small subunit	carbamoyl phosphate synthase small subunit (Comments: catalyzes production of carbamoyl phosphate from bicarbonate and glutamine in pyrimidine and arginine biosynthesis pathways; forms an octamer composed of four CarAB dimers)	2.39559	8.98e-20	257.77
Cthe_0951	CTHE_RS04915	1141081	1140137	944	r	Orotidine 5'-phosphate decarboxylase	orotidine 5'-phosphate decarboxylase	2.29513	9.46e-16	222.501
Cthe_0952	CTHE_RS04920	1142493	1141213	1280	r	dihydroorotase, multifunctional complex type	dihydroorotase	2.5696	1.07e-22	375.094
Cthe_0953	CTHE_RS04925	1143421	1142483	938	r	Aspartate carbamoyltransferase	aspartate carbamoyltransferase	3.29174	2.86e-31	221.595
Cthe_0954	CTHE_RS04935	1144255	1143701	554	r	phosphoribosyltransferase	bifunctional protein PyrR (Comments: regulates pyrimidine biosynthesis by binding to the mRNA of the pyr genes, also has been shown to have uracil phosphoribosyltransferase activity)	2.61825	1.51e-23	437.321
Cthe_0955	CTHE_RS04940	1144964	1144554	410	r	hypothetical protein	hypothetical protein	-2.7013	1.41e-06	35.0833
Cthe_0956	CTHE_RS04945	1145255	1145728	473	f	hypothetical protein	hypothetical protein	-0.0204336	0.969546	18.6687
Cthe_0957	CTHE_RS04950	1146073	1145774	299	r	preprotein translocase, YajC subunit	preprotein translocase subunit YajC	2.49108	1.65e-54	439.786
Cthe_0958	CTHE_RS04955	1147300	1146176	1124	r	queuine tRNA-ribosyltransferase	queuine tRNA-ribosyltransferase	1.81835	4.02e-21	138.221
Cthe_0959	CTHE_RS04960	1148389	1147364	1025	r	S-adenosylmethionine:tRNA ribosyltransferase-isomerase	S-adenosylmethionine:tRNA ribosyltransferase-isomerase	2.23626	6.81e-41	216.62
Cthe_0960	CTHE_RS04965	1150325	1148613	1712	r	SpoIID/LytB domain protein	stage II sporulation protein SpoIID	0.180321	0.185988	313.063
Cthe_0961	CTHE_RS04970	1151063	1152061	998	f	aspartate-semialdehyde dehydrogenase	semialdehyde dehydrogenase	2.77075	3.66e-93	883.639
Cthe_0962	CTHE_RS04975	1152181	1153059	878	f	dihydrodipicolinate synthase	4-hydroxy-tetrahydrodipicolinate synthase (Comments: catalyzes the formation of dihydrodipicolinate from L-aspartate 4-semialdehyde and pyruvate in lysine and diaminopimelate biosynthesis)	1.9943	1.15e-27	306.236
Cthe_0963	CTHE_RS04980	1153119	1153877	758	f	Dihydrodipicolinate reductase	4-hydroxy-tetrahydrodipicolinate reductase	1.9106	9.46e-35	347.384
Cthe_0964	CTHE_RS04985	1153900	1154358	458	f	amino acid-binding ACT domain protein	amino acid-binding protein	1.68104	7.31e-18	113.061
Cthe_0965	CTHE_RS04990	1154975	1154445	530	r	ATP:corrinoid adenosyltransferase BtuR/CobO/CobP	cob(I)alamin adenolsyltransferase/cobinamide ATP-dependent adenolsyltransferase	1.36688	0.00157466	16.7728
Cthe_0966	CTHE_RS04995	1155216	1155650	434	f	copper amine oxidase-like domain-containing protein	copper amine oxidase	-1.43432	0.109431	3.13542
Cthe_0967	CTHE_RS05005	1157532	1156585	947	r	transposase IS4 family protein	transposase	-1.88696	0.00992868	4.95702
Cthe_0968	CTHE_RS05010	1159830	1157710	2120	r	UvrD/REP helicase	helicase UvrD	-0.680709	0.135026	51.4483
Cthe_0969	#N/A	1160031	1162169	2138	f	Pseudo	1160031:1160414 CTHE_RS05020 hypothetical; 1160466:1161689 CTHE_RS05025 transposase; 1161948:1162169 CTHE_RS05030 hypothetical	-0.966903	0.021063	36.8699
Cthe_0970	CTHE_RS05025	1160466	1161689	1223	f	transposase mutator type	transposase		NA	0
Cthe_0972	CTHE_RS05035	1162846	1162238	608	r	hypothetical protein	hypothetical protein	-2.2873	1.98e-10	26.9696
Cthe_0973	CTHE_RS05040	1163461	1163087	374	r	EPSP synthase (3-phosphoshikimate 1-carboxyvinyltransferase)	UDP-N-acetylglucosamine 1-carboxyvinyltransferase	-0.284517	0.788005	2.2651
Cthe_0974	CTHE_RS05045	1164768	1163659	1109	r	UDP-N-acetylglucosamine--N-acetylmuramyl-(pentapeptide) pyrophosphoryl-undecaprenol N-acetylglucosamine transferase	UDP-N-acetylglucosamine--N-acetylmuramyl-(pentapeptide) pyrophosphoryl-undecaprenol N-acetylglucosamine transferase	-1.56665	3.92e-11	532.544
Cthe_0975	CTHE_RS05050	1165932	1164781	1151	r	cell division protein FtsW	stage V sporulation protein E	-0.968058	0.000197216	133.513
Cthe_0976	CTHE_RS05055	1167005	1166013	992	r	Phospho-N-acetylmuramoyl-pentapeptide-transferase	phospho-N-acetylmuramoyl-pentapeptide transferase	-0.941934	2.48e-10	289.399
Cthe_0977	CTHE_RS05060	1168460	1167087	1373	r	UDP-N-acetylmuramoylalanyl-D-glutamyl-2,6-diaminopimelate/D-alanyl-D-alanyl ligase	UDP-N-acetylmuramoyl-tripeptide--D-alanyl-D-alanine ligase	-1.89401	4.76e-20	460.106
Cthe_0978	CTHE_RS05065	1169939	1168482	1457	r	UDP-N-acetylmuramyl-tripeptide synthetase	UDP-N-acetylmuramyl peptide synthase	-1.31363	1.24e-11	566.125
Cthe_0979	CTHE_RS05070	1172188	1170017	2171	r	penicillin-binding protein transpeptidase	peptidoglycan glycosyltransferase	-1.41608	1.68e-16	1225.07
Cthe_0980	CTHE_RS05075	1172877	1172389	488	r	cell division protein FtsL	cell division protein FtsL	-2.22831	3.08e-67	949.107
Cthe_0981	CTHE_RS05080	1174257	1173316	941	r	S-adenosyl-methyltransferase MraW	ribosomal RNA small subunit methyltransferase H	-1.16576	1.05e-18	11410.2
Cthe_0982	CTHE_RS05085	1174738	1174307	431	r	Protein mraZ	transcriptional regulator MraZ	-1.57416	2.02e-22	2954.2
Cthe_0983	CTHE_RS05090	1176117	1174987	1130	r	rod shape-determining protein RodA	rod shape-determining protein RodA	0.491048	0.00677883	277.398
Cthe_0984	CTHE_RS05095	1177624	1176662	962	r	Prolipoprotein diacylglyceryl transferase	prolipoprotein diacylglyceryl transferase	0.839929	1.53e-05	143.763
Cthe_0985	CTHE_RS05100	1178925	1177642	1283	r	peptidase M16 domain protein	zinc protease	0.582203	0.00150498	165.54
Cthe_0986	CTHE_RS05105	1180254	1178962	1292	r	peptidase M16 domain protein	peptidase M16	0.71506	1.22e-07	306.066
Cthe_0987	CTHE_RS05110	1181577	1180639	938	r	riboflavin biosynthesis protein RibF	bifunctional riboflavin kinase/FMN adenylyltransferase	0.0588901	0.783465	390.487
Cthe_0988	CTHE_RS05115	1182537	1181644	893	r	tRNA pseudouridine synthase B	tRNA pseudouridine synthase B	0.102266	0.656314	321.459
Cthe_0989	CTHE_RS05120	1183497	1182541	956	r	phosphoesterase RecJ domain protein	phosphoesterase	0.0789597	0.683984	343.235
Cthe_0990	CTHE_RS05125	1183919	1183548	371	r	Ribosome-binding factor A	ribosome-binding factor A	-0.0654156	0.777564	129.153
Cthe_0991	CTHE_RS05130	1187090	1183983	3107	r	translation initiation factor IF-2	translation initiation factor IF-2	-0.226456	0.173336	1722.45
Cthe_0992	CTHE_RS05135	1187421	1187068	353	r	ribosomal protein L7Ae/L30e/S12e/Gadd45	50S ribosomal protein L7ae	-0.579299	0.00114385	142.445
Cthe_0993	CTHE_RS05140	1187686	1187408	278	r	protein of unknown function DUF448	hypothetical protein	0.916094	0.00339631	47.8724
Cthe_0994	CTHE_RS05145	1188983	1187769	1214	r	transcription termination factor NusA	transcription termination factor NusA (Comments: modifies transcription through interactions with RNA polymerase affecting elongation, readthrough, termination, and antitermination)	1.49359	4.65e-25	542.879
Cthe_0995	CTHE_RS05150	1189535	1189071	464	r	protein of unknown function DUF150	ribosome maturation factor RimP	1.83606	2.36e-21	125.232
Cthe_0996	CTHE_RS05155	1194215	1189887	4328	r	DNA polymerase III, alpha subunit	DNA polymerase III subunit alpha (Comments: catalyzes DNA-template-directed extension of the 3'- end of a DNA strand by one nucleotide at a time; required for leading strand synthesis; PolC exhibits 3' to 5' exonuclease activity)	0.669212	0.00011438	469.873
Cthe_0997	CTHE_RS05160	1195291	1194233	1058	r	1-hydroxy-2-methyl-2-(E)-butenyl 4-diphosphate synthase	4-hydroxy-3-methylbut-2-en-1-yl diphosphate synthase	0.175576	0.17788	297.948
Cthe_0998	CTHE_RS05165	1196796	1195522	1274	r	membrane-associated zinc metalloprotease	peptidase M50	0.353679	0.0570728	214.699
Cthe_0999	CTHE_RS05170	1198123	1196978	1145	r	1-deoxy-D-xylulose 5-phosphate reductoisomerase	1-deoxy-D-xylulose 5-phosphate reductoisomerase	0.724328	7.67e-06	216.818
Cthe_1000	CTHE_RS05175	1198992	1198156	836	r	phosphatidate cytidylyltransferase	phosphatidate cytidylyltransferase	1.84595	1.85e-12	87.1033
Cthe_1001	CTHE_RS05180	1199753	1198995	758	r	undecaprenyl diphosphate synthase	UDP pyrophosphate synthase	1.10584	2.91e-13	337.455
Cthe_1002	CTHE_RS05185	1200075	1199875	200	r	hypothetical protein	hypothetical protein	2.02101	2.7e-13	81.487
Cthe_1003	CTHE_RS05190	1200629	1200078	551	r	ribosome recycling factor	ribosome recycling factor	1.97532	3.93e-40	582.197
Cthe_1004	CTHE_RS05195	1201356	1200649	707	r	uridylate kinase	uridylate kinase (Comments: Catalyzes the phosphorylation of UMP to UDP)	1.5221	1.58e-15	341.271
Cthe_1005	CTHE_RS05200	1202144	1201497	647	r	translation elongation factor Ts	elongation factor Ts (Comments: EF-Ts; functions during elongation stage of protein translation; forms a dimer; associates with EF-Tu-GDP complex and promotes exchange of GDP to GTP resulting in regeneration of the active form of EF-Tu)	2.3737	1.03e-85	1160.4
Cthe_1006	CTHE_RS05205	1203098	1202340	758	r	ribosomal protein S2	30S ribosomal protein S2	2.5781	2.18e-86	1958.18
Cthe_1007	CTHE_RS05210	1203392	1205236	1844	f	GTP-binding protein TypA	GTP-binding protein	2.22794	3.55e-59	460.186
Cthe_1008	CTHE_RS05215	1205397	1206518	1121	f	aminodeoxychorismate lyase	aminodeoxychorismate lyase	0.504807	0.000414679	304.139
Cthe_1009	CTHE_RS05220	1206640	1207278	638	f	O-methyltransferase family 3	O-methyltransferase	0.56908	0.0804199	35.5555
Cthe_1010	CTHE_RS05225	1207340	1208575	1235	f	peptidase U32	peptidase U32	0.261182	0.189786	113.313
Cthe_1011	CTHE_RS05230	1208873	1210528	1655	f	penicillin-binding protein transpeptidase	peptidoglycan glycosyltransferase	-3.51888	4.82e-18	26.713
Cthe_1012	CTHE_RS05235	1210607	1211317	710	f	RNA polymerase sigma-K factor	DNA-directed RNA polymerase sigma-70 factor	-1.60143	0.00380401	15.589
Cthe_1013	CTHE_RS05240	1212464	1211382	1082	r	sporulation integral membrane protein YtvI	hypothetical protein	2.04055	8.34e-16	64.291
Cthe_1014	CTHE_RS05245	1215175	1212794	2381	r	MutS2 protein	endonuclease MutS2 (Comments: MutS2; MutS-II; involved in blocking homologous and homeologous recombination; has ATPase activity stimulated by recombination intermediates; inhibits DNA strand exchange)	0.879981	2e-05	369.385
Cthe_1015	CTHE_RS05255	1216093	1215671	422	r	hypothetical protein	hypothetical protein	-0.649175	0.00521084	97.9316
Cthe_1016	CTHE_RS05260	1217526	1216468	1058	r	cell wall hydrolase/autolysin	N-acetylmuramoyl-L-alanine amidase	-1.52324	0.000280211	32.1077
Cthe_1017	CTHE_RS05265	1217985	1217683	302	r	hypothetical protein	hypothetical protein	0.487503	0.469971	6.05505
Cthe_1018	CTHE_RS05270	1219127	1218258	869	r	ABC-type transporter, integral membrane subunit	sugar ABC transporter permease	1.48339	1.06e-22	2598.25
Cthe_1019	CTHE_RS05275	1220110	1219127	983	r	ABC-type transporter, integral membrane subunit	ABC transporter permease	1.72669	5.81e-24	6099.75
Cthe_1020	CTHE_RS05280	1221641	1220262	1379	r	extracellular solute-binding protein family 1	ABC transporter substrate-binding protein	1.29212	1.13e-16	50622.5
Cthe_1021	CTHE_RS05285	1223803	1222325	1478	r	stage IV sporulation protein A	stage IV sporulation protein A	-2.27553	0.000147991	522.313
Cthe_1022	CTHE_RS05290	1225169	1224150	1019	r	NAD-dependent glycerol-3-phosphate dehydrogenase domain protein	glycerol-3-phosphate dehydrogenase (Comments: catalyzes the NAD(P)H-dependent reduction of glycerol 3-phosphate to glycerone phosphate)	1.20912	2.88e-11	203.673
Cthe_1023	CTHE_RS05295	1225842	1225183	659	r	Glycerol-3-phosphate acyltransferase	acyl-phosphate glycerol 3-phosphate acyltransferase	1.21241	1.84e-08	81.862
Cthe_1024	CTHE_RS05300	1227161	1225839	1322	r	GTP-binding protein engA	GTPase Der	1.51904	3.32e-16	220.724
Cthe_1025	CTHE_RS05305	1228548	1227211	1337	r	protein of unknown function DUF512	radical SAM protein	1.61184	1.2e-21	158.16
Cthe_1026	CTHE_RS05310	1228839	1228639	200	r	ribosomal protein L32	50S ribosomal protein L32	2.2246	3.23e-22	1947.98
Cthe_1027	CTHE_RS05315	1229445	1228942	503	r	protein of unknown function DUF177	hypothetical protein	2.47313	1.41e-57	774.911
Cthe_1028	CTHE_RS05320	1230886	1229687	1199	r	Acetate kinase	acetate kinase	3.83346	1.01e-40	243.794
Cthe_1029	CTHE_RS05325	1232080	1231004	1076	r	phosphate acetyltransferase	phosphate acetyltransferase	3.74928	8.13e-50	342.52
Cthe_1030	CTHE_RS05330	1233095	1232271	824	r	Tetratricopeptide TPR_2 repeat-containing protein	hypothetical protein	1.67383	7.94e-12	55.313
Cthe_1031	CTHE_RS05335	1234588	1233155	1433	r	Aspartyl/glutamyl-tRNA(Asn/Gln) amidotransferase subunit B	aspartyl/glutamyl-tRNA amidotransferase subunit B	2.11327	1.03e-15	88.1743
Cthe_1032	CTHE_RS05340	1236062	1234602	1460	r	Glutamyl-tRNA(Gln) amidotransferase subunit A	glutamyl-tRNA(Gln) amidotransferase (Comments: allows the formation of correctly charged Asn-tRNA(Asn) or Gln-tRNA(Gln) through the transamidation of misacylated Asp-tRNA(Asn) or Glu-tRNA(Gln) in organisms which lack either or both of asparaginyl-tRNA or glutaminyl-tRNA synthetases; reaction takes place in the presence of glutamine and ATP through an activated phospho-Asp-tRNA(Asn) or phospho-Glu…	1.52232	2.17e-12	87.6827
Cthe_1033	CTHE_RS05345	1236391	1236104	287	r	Aspartyl/glutamyl-tRNA(Asn/Gln) amidotransferase subunit C	aspartyl/glutamyl-tRNA(Asn/Gln) amidotransferase subunit C (Comments: allows the formation of correctly charged Asn-tRNA(Asn) or Gln-tRNA(Gln) through the transamidation of misacylated Asp-tRNA(Asn) or Glu-tRNA(Gln) in organisms which lack either or both of asparaginyl-tRNA or glutaminyl-tRNA synthetases; reaction takes place in the presence of glutamine and ATP through an activated phospho-Asp-t…	2.31018	2.03e-09	30.3767
Cthe_1034	CTHE_RS05350	1237184	1236627	557	r	hypothetical protein	hypothetical protein	-1.69654	8.9e-18	534.805
Cthe_1035	CTHE_RS05355	1239448	1237457	1991	r	DNA ligase	DNA ligase	0.0845241	0.692226	399.129
Cthe_1036	CTHE_RS05360	1240250	1239555	695	r	hypothetical protein	hypothetical protein	0.80357	7.67e-05	93.8827
Cthe_1037	CTHE_RS05365	1241334	1240486	848	r	cell wall hydrolase/autolysin	cell wall hydrolase	1.08953	3.2e-07	125.701
Cthe_1038	CTHE_RS05370	1242587	1241562	1025	r	Germination protease	GPR endopeptidase	-2.14782	3.96e-09	21.8831
Cthe_1039	#N/A	1242708	1243055	347	f	ribosomal protein S20	1242786:1243055 CTHE_RS05375 30S ribosomal protein S20	3.8701	2.19e-78	2533.17
Cthe_1040	CTHE_RS05380	1244169	1243141	1028	r	DNA polymerase III, delta subunit	DNA polymerase III subunit delta	0.744473	7.68e-05	106.817
Cthe_1041	CTHE_RS05400	1246175	1244775	1400	r	UDP-N-acetylmuramoylalanine--D-glutamate ligase	UDP-N-acetylmuramoylalanine--D-glutamate ligase (Comments: UDP-N-acetylmuramoylalanine--D-glutamate ligase; involved in peptidoglycan biosynthesis; cytoplasmic; catalyzes the addition of glutamate to the nucleotide precursor UDP-N-acetylmuramoyl-L-alanine during cell wall formation)	0.440523	0.00325899	525.433
Cthe_1042	CTHE_RS05405	1246861	1246322	539	r	hypothetical protein	nucleotidyltransferase	0.982455	2.74e-05	204.838
Cthe_1043	CTHE_RS05415	1247414	1247659	245	f	hypothetical protein	hypothetical protein	0.871607	0.108454	13.0457
Cthe_1044	CTHE_RS05420	1247721	1248050	329	f	hypothetical protein	hypothetical protein	-0.194862	0.391005	97.9333
Cthe_1045	CTHE_RS05425	1248224	1248550	326	f	hypothetical protein	hypothetical protein	0.135089	0.689273	31.041
Cthe_1046	CTHE_RS05430	1250253	1248913	1340	r	extracellular solute-binding protein family 1	ABC transporter substrate-binding protein	-0.687715	0.0897603	14.6792
Cthe_1047	CTHE_RS05435	1251084	1250539	545	r	hypothetical protein	hypothetical protein	0.482578	0.0140626	352.079
Cthe_1048	CTHE_RS05440	1252864	1251329	1535	r	Rhomboid family protein	peptidase S54	0.124277	0.542588	268.239
Cthe_1049	CTHE_RS05445	1253521	1252901	620	r	Regulatory protein recX	recombinase RecX	0.542246	0.0425192	100.413
Cthe_1050	CTHE_RS05450	1254984	1253935	1049	r	Protein recA	recombinase RecA	-0.220185	0.219717	694.109
Cthe_1051	CTHE_RS05455	1256662	1255085	1577	r	integral membrane protein MviN	membrane protein	1.74832	4.89e-15	82.2489
Cthe_1052	CTHE_RS05460	1257948	1256707	1241	r	competence/damage-inducible protein CinA	damage-inducible protein CinA	2.36436	1.65e-36	190.356
Cthe_1053	CTHE_RS05465	1258185	1259138	953	f	L-lactate dehydrogenase	L-lactate dehydrogenase	2.07412	1.6e-16	114.343
Cthe_1054	CTHE_RS05470	1259260	1260216	956	f	ATPase associated with various cellular activities AAA_3	magnesium chelatase	1.98848	5.21e-18	164.016
Cthe_1055	CTHE_RS05475	1260203	1261411	1208	f	protein of unknown function DUF58	hypothetical protein	2.07285	1.47e-09	32.64
Cthe_1056	CTHE_RS05480	1261445	1264117	2672	f	transglutaminase domain-containing protein	transglutaminase	1.50656	8.21e-19	181.64
Cthe_1057	CTHE_RS05485	1264447	1264253	194	r	PspC domain protein	phage-shock protein	0.0589465	0.903662	15.6653
Cthe_1058	CTHE_RS05490	1265821	1264583	1238	r	glycine hydroxymethyltransferase	serine hydroxymethyltransferase (Comments: catalyzes the reaction of glycine with 5,10-methylenetetrahydrofolate to form L-serine and tetrahydrofolate)	2.77492	1.1e-68	1861.22
Cthe_1060	CTHE_RS05500	1267237	1266254	983	r	AIR synthase related protein domain protein	AIR synthase	0.669469	3.9e-06	430.369
Cthe_1061	CTHE_RS05505	1268065	1267379	686	r	Protein of unknown function DUF2225	hypothetical protein	-3.32567	4.94e-38	105.443
Cthe_1062	CTHE_RS05510	1269528	1268083	1445	r	VanW family protein	vanomycin resistance protein VanB	-1.8352	1.82e-12	218.053
Cthe_1063	CTHE_RS05515	1270806	1269628	1178	r	tRNA sulfurtransferase	tRNA sulfurtransferase ThiI (Comments: Required for the synthesis of the thiazole moiety)	0.68926	1.03e-05	181.323
Cthe_1064	CTHE_RS05520	1271966	1270803	1163	r	aminotransferase class V	cysteine desulfurase	0.615913	7.28e-05	232.791
Cthe_1065	CTHE_RS05525	1272904	1272242	662	r	type IV pilus assembly PilZ	pilus assembly protein PilZ	-1.07808	3.12e-06	906.897
Cthe_1066	CTHE_RS05535	1274199	1273444	755	r	DNA repair protein recO	DNA repair protein RecO	-0.360548	0.0819284	98.4992
Cthe_1067	CTHE_RS05540	1275400	1274507	893	r	GTP-binding protein Era-like-protein	GTPase Era (Comments: Era; Escherichia coli Ras-like protein; Bex; Bacillus Era-complementing segment; essential protein in Escherichia coli that is involved in many cellular processes; GTPase; binds the cell membrane through apparent C-terminal domain; mutants are arrested during the cell cycle; Streptococcus pneumoniae Era binds to RNA and Escherichia coli Era binds 16S rRNA and 30S ribosome)	-0.648085	0.00011708	196.448
Cthe_1068	CTHE_RS05545	1275842	1275456	386	r	cytidine deaminase	cytidine deaminase	-1.0092	0.000233081	57.0379
Cthe_1069	CTHE_RS05550	1276546	1276058	488	r	metalloprotease ybeY	endoribonuclease YbeY	-1.08297	2.5e-08	105.243
Cthe_1070	CTHE_RS05555	1278848	1276647	2201	r	metal dependent phophohydrolase	phosphohydrolase	-0.465167	0.000639715	335.333
Cthe_1071	CTHE_RS05560	1279893	1278892	1001	r	PhoH family protein	phosphate starvation-inducible protein PhoH	-0.514047	0.000643868	434.076
Cthe_1072	CTHE_RS05565	1281090	1279894	1196	r	sporulation protein YqfD	stage IV sporulation protein D	0.188308	0.281959	551.585
Cthe_1073	CTHE_RS05570	1281423	1281106	317	r	sporulation protein YqfC	sporulation protein YqfC	-2.34058	0.00017371	24.8325
Cthe_1074	CTHE_RS05575	1282481	1281519	962	r	delta-lactam-biosynthetic de-N-acetylase	polysaccharide deacetylase	-1.5264	0.00198153	23.2746
Cthe_1075	CTHE_RS05580	1283415	1282714	701	r	protein of unknown function DUF881	hypothetical protein	1.11497	1.27e-07	219.27
Cthe_1076	CTHE_RS05585	1284128	1283415	713	r	protein of unknown function DUF881	hypothetical protein	1.22121	1.07e-11	156.623
Cthe_1077	CTHE_RS05590	1284358	1284987	629	f	hypothetical protein	hypothetical protein	-2.14439	3.03e-05	10.5229
Cthe_1078	CTHE_RS05595	1285124	1285441	317	f	hypothetical protein	hypothetical protein	-5.17007	2.63e-53	6291.48
Cthe_1079	CTHE_RS05600	1287963	1285501	2462	r	Nucleotidyl transferase / Alpha-D-phosphohexomutase	nucleotidyltransferase	-2.69298	9.94e-13	103.054
Cthe_1080	CTHE_RS05605	1288334	1288657	323	f	hypothetical protein	carbohydrate-binding protein	-2.23488	0.00347478	4.31987
Cthe_1081	CTHE_RS05610	1288867	1289334	467	f	hypothetical protein	hypothetical protein	-1.8083	0.0283651	46.7616
Cthe_1082	CTHE_RS05615	1289498	1289755	257	f	hypothetical protein	transcription initiation factor IIE	-2.08678	1.54e-05	18.1039
Cthe_1083	CTHE_RS05620	1289870	1290919	1049	f	spore coat protein, CotS family	homoserine kinase	-0.799942	0.168271	8.69101
Cthe_1084	CTHE_RS05625	1290925	1291962	1037	f	spore coat protein, CotS family	spore coat protein	-0.876518	0.261846	3.97519
Cthe_1085	CTHE_RS05630	1291979	1293271	1292	f	glycosyl transferase group 1	glycosyl transferase family 1	-0.48113	0.461453	7.14592
Cthe_1086	CTHE_RS05635	1293343	1294329	986	f	NAD-dependent epimerase/dehydratase	spore coat protein	-0.75933	0.183181	7.35167
Cthe_1087	CTHE_RS05640	1294670	1294407	263	r	hypothetical protein	hypothetical protein	-0.184853	0.739784	9.13962
Cthe_1088	CTHE_RS05645	1295479	1294739	740	r	hypothetical protein	hypothetical protein	-1.07566	0.020484	47.3925
Cthe_1089	CTHE_RS05650	1296017	1295751	266	r	Stage V sporulation protein S	stage V sporulation protein S	-3.02023	5.16e-92	786.455
Cthe_1090	CTHE_RS05655	1296965	1296183	782	r	Conserved hypothetical protein CHP00282	metallophosphoesterase	-1.01872	4.4e-09	559.915
Cthe_1091	CTHE_RS05660	1298664	1297090	1574	r	2',3'-cyclic-nucleotide 2'-phosphodiesterase	ribonuclease Y (Comments: protein from Staphylococcus aureus has phosphodiesterase activity against 2'-3'-cAMP and 2'-3'-cGMP)	-0.0180741	0.914198	6732.98
Cthe_1092	CTHE_RS05665	1299459	1298782	677	r	hypothetical protein	ATPase	-1.26556	5.95e-12	883.23
Cthe_1093	CTHE_RS05670	1300411	1299554	857	r	Tetrahydrofolate dehydrogenase/cyclohydrolase, NAD(P)-binding domain	bifunctional 5,10-methylene-tetrahydrofolate dehydrogenase/5,10-methylene-tetrahydrofolate cyclohydrolase (Comments: catalyzes the formation of 5,10-methenyltetrahydrofolate from 5,10-methylenetetrahydrofolate and subsequent formation of 10-formyltetrahydrofolate from 5,10-methenyltetrahydrofolate)	-1.69983	2.48e-12	1193.18
Cthe_1094	CTHE_RS05675	1302439	1300520	1919	r	Radical SAM domain protein	radical SAM protein	-3.51726	1.86e-67	2201.67
Cthe_1095	CTHE_RS05680	1304957	1302531	2426	r	cell divisionFtsK/SpoIIIE	cell division protein FtsK	-3.08876	1.15e-27	1733.85
Cthe_1096	CTHE_RS05685	1305355	1305131	224	r	hypothetical protein	hypothetical protein	-0.846421	0.344517	2.53424
Cthe_1097	CTHE_RS05690	1306125	1305352	773	r	peptidase S14 ClpP	translocation-enhancing protein TepA	0.220199	0.496512	33.0963
Cthe_1098	CTHE_RS05695	1307565	1306276	1289	r	hypothetical protein	hypothetical protein	-0.685966	9.72e-07	2961.78
Cthe_1099	CTHE_RS05700	1310142	1307593	2549	r	hypothetical protein	hypothetical protein	-0.572718	0.000936704	2434.7
Cthe_1100	CTHE_RS05705	1310740	1310219	521	r	hypothetical protein	prepilin cleavage protein	-0.90473	1.66e-06	760.94
Cthe_1101	CTHE_RS05710	1312078	1310786	1292	r	hypothetical protein	hypothetical protein	-0.639313	0.000144332	3274.33
Cthe_1102	CTHE_RS05715	1312629	1312078	551	r	hypothetical protein	fimbrial protein	-0.639362	0.000301252	1283.76
Cthe_1103	CTHE_RS05720	1313221	1312655	566	r	hypothetical protein	prepilin cleavage protein	-0.532899	0.000354562	769.288
Cthe_1104	CTHE_RS05725	1313861	1313331	530	r	hypothetical protein	prepilin cleavage protein	-0.892674	1.78e-06	20494.3
Cthe_1105	CTHE_RS05730	1315232	1314018	1214	r	Type II secretion system F domain	secretion system protein	-0.661706	0.000286144	2180.37
Cthe_1106	CTHE_RS05735	1316746	1315691	1055	r	twitching motility protein	twitching motility protein PilT	0.448903	0.0044548	1508.94
Cthe_1107	CTHE_RS05740	1319125	1316762	2363	r	type II secretion system protein E	type II secretion system protein E	0.0344747	0.874961	5826.83
Cthe_1109	CTHE_RS05750	1321319	1320465	854	r	Protein of unknown function DUF318, transmembrane	permease	-0.537024	0.1969	24.2263
Cthe_1110	CTHE_RS05755	1321829	1321428	401	r	Protein-tyrosine phosphatase, low molecular weight	protein-tyrosine phosphatase	-0.272244	0.399479	30.4421
Cthe_1111	CTHE_RS05760	1322891	1321854	1037	r	arsenical-resistance protein	arsenic transporter	-0.411862	0.270818	22.6253
Cthe_1112	CTHE_RS05765	1323443	1323045	398	r	regulatory protein ArsR	ArsR family transcriptional regulator	0.689434	0.00286613	90.249
Cthe_1113	CTHE_RS05770	1327291	1325435	1856	r	SEC-C motif domain protein	SecC motif-containing protein	-0.525116	0.0642573	74.1622
Cthe_1114	CTHE_RS05775	1329258	1327372	1886	r	Tn7-like transposition protein D	transposase	-1.52746	4.29e-05	20.3797
Cthe_1115	CTHE_RS05780	1330919	1329264	1655	r	Tn7-like transposition protein C	ATPase AAA	-2.3758	3.32e-06	13.6232
Cthe_1116	CTHE_RS05785	1333077	1330912	2165	r	Integrase catalytic region	DNA-binding protein	-1.51288	1.17e-05	23.323
Cthe_1117	CTHE_RS05790	1333919	1333074	845	r	TnsA endonuclease	transposase	-0.699565	0.342377	4.24393
Cthe_1118	CTHE_RS05800	1335353	1334484	869	r	hypothetical protein	hypothetical protein	-1.5975	0.000479111	11.2434
Cthe_1119	CTHE_RS05805	1336144	1335350	794	r	hypothetical protein	hypothetical protein	-1.39627	2.41e-07	63.6727
Cthe_1120	CTHE_RS05810	1336532	1336158	374	r	hypothetical protein	hypothetical protein	-1.26984	0.00032964	26.2362
Cthe_1121	CTHE_RS05815	1336978	1336697	281	r	hypothetical protein	hypothetical protein	-1.26557	0.354239	0.806703
Cthe_1122	CTHE_RS05820	1337176	1336979	197	r	hypothetical protein	hypothetical protein	0.220076	0.888201	0.695417
Cthe_1123	CTHE_RS05830	1338523	1337687	836	r	Domain of unknown function DUF1848	hypothetical protein	0.568037	0.0671166	37.2637
Cthe_1124	CTHE_RS05835	1339555	1338776	779	r	phenazine biosynthesis protein PhzF family	isomerase	-0.109484	0.71704	48.8994
Cthe_1125	CTHE_RS05845	1340231	1340013	218	r	hypothetical protein	hypothetical protein	0.0515271	0.932028	7.85955
Cthe_1126	CTHE_RS05855	1341273	1340800	473	r	hypothetical protein	hypothetical protein	1.68018	0.00807185	6.91103
Cthe_1127	CTHE_RS05860	1342013	1342918	905	f	integrase family protein	integrase	0.812119	0.13771	8.74309
Cthe_1128	CTHE_RS05875	1344011	1343625	386	r	hypothetical protein	hypothetical protein	-4.01298	0.00315991	1.53121
Cthe_1129	#N/A	1344136	1344408	272	f	Pseudo	1344091:1344426 CTHE_RS05880 hypothetical	0.281707	0.833729	1.03278
Cthe_1130	CTHE_RS05885	1344785	1345090	305	f	hypothetical protein	hypothetical protein	-1.44098	0.185129	1.65107
Cthe_1131	CTHE_RS05890	1345450	1345163	287	r	hypothetical protein	hypothetical protein	-0.647078	0.299737	6.74904
Cthe_1132	CTHE_RS05895	1346324	1345596	728	r	hypothetical protein	hypothetical protein	-0.757622	0.0297241	20.6902
Cthe_1133	CTHE_RS05900	1347092	1346577	515	r	hypothetical protein	hypothetical protein	-0.360039	0.0286884	371.895
Cthe_1134	CTHE_RS05905	1347868	1347428	440	r	hypothetical protein	hypothetical protein	-1.29707	0.000435988	23.4668
Cthe_1135	CTHE_RS05910	1348869	1347895	974	r	SEFIR domain protein	hypothetical protein	-1.84599	8.41e-14	60.3474
Cthe_1136	CTHE_RS05915	1350409	1348949	1460	r	Serine/threonine protein kinase-related	serine/threonine protein kinase	-2.37473	4.99e-43	426.307
Cthe_1137	CTHE_RS05920	1351053	1350412	641	r	hypothetical protein	hypothetical protein	-0.529812	0.141414	32.0962
Cthe_1138	CTHE_RS05925	1352731	1351046	1685	r	protein of unknown function DUF87	nucleoside triphosphate hydrolase	-0.27557	0.193915	190.567
Cthe_1139	CTHE_RS05930	1353910	1352750	1160	r	hypothetical protein	hypothetical protein	-0.499872	0.0401821	112.267
Cthe_1140	CTHE_RS05935	1354697	1353897	800	r	hypothetical protein	hypothetical protein	-0.858394	0.000289828	148.318
Cthe_1141	CTHE_RS05940	1358758	1354697	4061	r	hypothetical protein	hypothetical protein	-0.510998	0.00304821	855.766
Cthe_1142	CTHE_RS05945	1359825	1358770	1055	r	hypothetical protein	hypothetical protein	-1.02011	6.67e-08	364.746
Cthe_1143	CTHE_RS05950	1360877	1359822	1055	r	hypothetical protein	hypothetical protein	-1.00203	1.23e-10	286.667
Cthe_1144	CTHE_RS05955	1362332	1360911	1421	r	restriction modification system DNA specificity domain	restriction modification system DNA specificity subunit	-0.559513	0.00321163	194.593
Cthe_1145	CTHE_RS05960	1364230	1362344	1886	r	N-6 DNA methylase	N-6 DNA methylase	0.217472	0.146269	540.311
Cthe_1146	CTHE_RS05965	1364606	1364244	362	r	hypothetical protein	hypothetical protein	0.138321	0.612026	108.107
Cthe_1147	CTHE_RS05970	1364861	1364622	239	r	Protein of unknown function DUF2188	hypothetical protein	0.656975	0.033306	41.7529
Cthe_1148	CTHE_RS05975	1366150	1364867	1283	r	hypothetical protein	hypothetical protein	0.313165	0.254286	125.576
Cthe_1149	CTHE_RS05980	1366682	1366338	344	r	hypothetical protein	hypothetical protein	-0.406719	0.16773	30.1181
Cthe_1150	CTHE_RS05985	1367891	1366806	1085	r	hypothetical protein	hypothetical protein	-1.04533	1.38e-06	99.2205
Cthe_1151	CTHE_RS05990	1369870	1368803	1067	r	hypothetical protein	hypothetical protein	1.3763	1.7e-11	109.15
Cthe_1152	CTHE_RS05995	1370193	1370831	638	f	hypothetical protein	hypothetical protein	1.00129	0.0162754	20.3388
Cthe_1153	CTHE_RS06000	1371797	1370898	899	r	diguanylate cyclase	diguanylate cyclase	-4.09083	8.8e-47	126.727
Cthe_1154	CTHE_RS06005	1371893	1372147	254	f	helix-turn-helix domain protein	XRE family transcriptional regulator	-1.85362	6.43e-08	78.367
Cthe_1155	CTHE_RS06010	1372688	1372398	290	r	hypothetical protein	hypothetical protein	-0.122481	0.906972	2.8624
Cthe_1156	CTHE_RS06015	1373054	1375117	2063	f	hypothetical protein	hypothetical protein	-2.25591	2.94e-05	8.9375
Cthe_1157	CTHE_RS06020	1375216	1375503	287	f	hypothetical protein	hypothetical protein	2.97192	0.00969815	2.28489
Cthe_1158	CTHE_RS06025	1376508	1376218	290	r	hypothetical protein	hypothetical protein	-1.90774	2.32e-05	12.902
Cthe_1159	CTHE_RS06030	1377424	1376513	911	r	hypothetical protein	ATPase	-0.949308	0.169107	4.73849
Cthe_1160	CTHE_RS06035	1377959	1378375	416	f	S23 ribosomal protein	four helix bundle protein	1.20895	0.433872	0.184874
Cthe_1161	CTHE_RS06045	1381238	1378836	2402	r	hypothetical protein	hypothetical protein	-1.94227	5.66e-10	49.3416
Cthe_1162	CTHE_RS06055	1385919	1384096	1823	r	Glucosamine--fructose-6-phosphate aminotransferase [isomerizing]	glutamine amidotransferase	0.753689	8.87e-05	353.123
Cthe_1163	CTHE_RS06060	1387730	1386381	1349	r	phosphoglucosamine mutase	phosphoglucosamine mutase	1.46314	1.61e-14	278.569
Cthe_1164	CTHE_RS06065	1389526	1387940	1586	r	FAD-dependent pyridine nucleotide-disulphide oxidoreductase	hypothetical protein	1.3373	3.96e-19	267.33
Cthe_1165	CTHE_RS06070	1390754	1389543	1211	r	YbbR family protein	hypothetical protein	0.981883	1.4e-06	232.795
Cthe_1166	CTHE_RS06075	1391629	1390751	878	r	Conserved hypothetical protein CHP00159	membrane protein	0.892973	1.35e-06	228.612
Cthe_1167	CTHE_RS06080	1392639	1391755	884	r	Radical SAM domain protein	radical SAM protein	1.28157	1.16e-11	95.3402
Cthe_1168	CTHE_RS06085	1394024	1392636	1388	r	AMMECR1 domain protein	hypothetical protein	0.96555	2.18e-07	157.951
Cthe_1169	CTHE_RS06090	1395989	1394838	1151	r	hypothetical protein	serine hydrolase	-0.889929	0.00133129	116.478
Cthe_1170	CTHE_RS06095	1397068	1396193	875	r	Dihydrodipicolinate reductase	4-hydroxy-tetrahydrodipicolinate reductase	-0.582177	0.00286007	1413.74
Cthe_1171	CTHE_RS06100	1398914	1397667	1247	r	peptidase S11 D-alanyl-D-alanine carboxypeptidase 1	D-alanyl-D-alanine carboxypeptidase	1.01279	2.22e-06	272.55
Cthe_1172	CTHE_RS06105	1399482	1400630	1148	f	protein of unknown function DUF362	hypothetical protein	2.20704	4.85e-20	136.89
Cthe_1173	CTHE_RS06110	1401294	1400647	647	r	type IV pilus assembly PilZ	pilus assembly protein PilZ	-2.10231	7.93e-40	485.784
Cthe_1174	CTHE_RS06115	1401682	1402506	824	f	protein of unknown function DUF155	hypothetical protein	-0.106874	0.664457	100.702
Cthe_1175	CTHE_RS06120	1402529	1403338	809	f	protein of unknown function DUF155	hypothetical protein	-0.271335	0.258374	60.702
Cthe_1176	CTHE_RS06125	1404268	1403822	446	r	CheC domain protein	chemotaxis protein CheC	-2.97638	2.48e-47	437.995
Cthe_1177	CTHE_RS06130	1406056	1404596	1460	r	nicotinate phosphoribosyltransferase	nicotinate phosphoribosyltransferase	-0.869751	3.02e-07	151.103
Cthe_1178	CTHE_RS06135	1406793	1406068	725	r	isochorismatase hydrolase	isochorismatase	-0.682524	0.000279628	82.4821
Cthe_1179	CTHE_RS06140	1407103	1406909	194	r	small acid-soluble spore protein, H-type	small%2C acid-soluble spore protein H	-0.82416	0.44709	2.34899
Cthe_1180	CTHE_RS06145	1408334	1407948	386	r	hypothetical protein	hypothetical protein	-0.753967	0.0132717	26.0674
Cthe_1181	CTHE_RS06150	1410758	1408476	2282	r	transglutaminase domain-containing protein	transglutaminase	0.707081	0.00102594	89.0304
Cthe_1182	CTHE_RS06155	1412076	1410808	1268	r	protein of unknown function DUF58	hypothetical protein	0.87102	0.000250839	107.472
Cthe_1183	CTHE_RS06160	1413049	1412120	929	r	ATPase associated with various cellular activities AAA_3	magnesium chelatase	1.35727	2.37e-12	110.941
Cthe_1184	CTHE_RS06165	1413865	1413197	668	r	hypothetical protein	hypothetical protein	0.432892	0.0645148	52.9903
Cthe_1185	CTHE_RS06170	1415160	1413880	1280	r	hypothetical protein	hypothetical protein	0.301063	0.120034	139.099
Cthe_1186	CTHE_RS06175	1416092	1415157	935	r	alpha/beta hydrolase fold-3	alpha/beta hydrolase	0.150761	0.542588	94.5147
Cthe_1187	CTHE_RS06180	1416370	1417224	854	f	protein of unknown function DUF990	hypothetical protein	3.25644	6.09e-49	163.403
Cthe_1188	CTHE_RS06185	1417221	1418003	782	f	protein of unknown function DUF990	multidrug ABC transporter permease	3.63069	2.64e-13	26.53
Cthe_1189	CTHE_RS06190	1418008	1418976	968	f	ABC transporter related	ABC transporter	2.56735	2.34e-14	40.5823
Cthe_1190	CTHE_RS06195	1419091	1419582	491	f	hypothetical protein	hypothetical protein	0.632785	0.348285	5.30705
Cthe_1191	CTHE_RS06200	1420279	1419635	644	r	HAD-superfamily hydrolase, subfamily IA, variant 1	haloacid dehalogenase	0.851447	0.142048	7.45555
Cthe_1192	CTHE_RS06205	1421584	1420553	1031	r	hypothetical protein	hypothetical protein	0.465478	0.0815185	1443.14
Cthe_1193	CTHE_RS06210	1421775	1422998	1223	f	transposase mutator type	transposase		NA	0
Cthe_1194	#N/A	1424516	1423353	1163	r	Pseudo	1424590:1423353 CTHE_RS06215 hypothetical (Pseudo, annotated by transcript or proteomic data)	-1.58521	0.00087661	15.7965
Cthe_1195	CTHE_RS06220	1424961	1424617	344	r	putative cytoplasmic protein	hypothetical protein	-0.32814	0.293573	30.9792
Cthe_1196	CTHE_RS06225	1426688	1425450	1238	r	Domain of unknown function DUF1910	hypothetical protein	0.905222	0.0107028	19.6077
Cthe_1197	CTHE_RS06230	1428556	1426715	1841	r	Pseudo	hypothetical protein (pseudo)	0.821019	5.38e-05	90.9439
Cthe_1199	CTHE_RS06240	1430431	1429136	1295	r	5-methylthioadenosine/S-adenosylhomocysteine deaminase	5-methylthioadenosine/S-adenosylhomocysteine deaminase	0.210249	0.206677	391.545
Cthe_1200	CTHE_RS06245	1431767	1430523	1244	r	Adenosylhomocysteinase	S-adenosyl-L-homocysteine hydrolase	1.2765	4.52e-09	401.343
Cthe_1201	CTHE_RS06250	1432598	1431771	827	r	purine nucleoside phosphorylase I, inosine and guanosine-specific	purine nucleoside phosphorylase	1.81296	1.72e-16	101.87
Cthe_1202	CTHE_RS06255	1433937	1432762	1175	r	major facilitator superfamily MFS_1	MFS transporter	0.948665	0.000253537	64.0615
Cthe_1203	CTHE_RS06260	1435483	1434095	1388	r	SpoVR family protein	stage V sporulation protein R	-6.23941	1.56e-104	4886.21
Cthe_1204	CTHE_RS06265	1436774	1435506	1268	r	UPF0229 protein yeaH	hypothetical protein	-6.75942	7.41e-91	2695.05
Cthe_1205	CTHE_RS06270	1438690	1436762	1928	r	PrkA AAA domain protein	serine protease	-5.78546	9.67e-17	15332.1
Cthe_1206	CTHE_RS06275	1440361	1439291	1070	r	Integrase catalytic region	integrase		NA	0
Cthe_1207	CTHE_RS06280	1440596	1442119	1523	f	hypothetical protein	membrane protein	-0.120919	0.503322	495.013
Cthe_1208	CTHE_RS06285	1442772	1442410	362	r	GCN5-related N-acetyltransferase	GCN5 family N-acetyltransferase	0.256503	0.517259	22.3942
Cthe_1209	CTHE_RS06290	1443000	1444799	1799	f	hypothetical protein	hypothetical protein	0.255644	0.490899	30.9926
Cthe_1210	CTHE_RS06295	1444877	1445455	578	f	hypothetical protein	hypothetical protein	0.633164	0.212698	9.52183
Cthe_1211	CTHE_RS06300	1446967	1445603	1364	r	Tryptophan synthase beta chain	tryptophan synthase subunit beta (Comments: catalyzes the formation of L-tryptophan from indole and L-serine)	1.54976	1.04e-27	3248.13
Cthe_1212	CTHE_RS06305	1448173	1447235	938	r	hypothetical protein	hypothetical protein	-1.69202	1.68e-20	2232.54
Cthe_1213	CTHE_RS06310	1448528	1448800	272	f	hypothetical protein	hypothetical protein	1.33021	0.00181007	21.2292
Cthe_1214	CTHE_RS06315	1449225	1448845	380	r	protein of unknown function DUF81	permease	0.713991	0.591488	0.896445
Cthe_1215	CTHE_RS06320	1449626	1449255	371	r	protein of unknown function DUF81	permease	-0.884815	0.303682	3.43427
Cthe_1216	CTHE_RS06325	1449927	1450226	299	f	ATP-dependent Clp protease adapter protein clpS	ATP-dependent Clp protease adapter protein ClpS	-0.241896	0.260721	93.1443
Cthe_1217	CTHE_RS06330	1450289	1452619	2330	f	ATP-dependent Clp protease, ATP-binding subunit clpA	ATP-dependent Clp protease ATP-binding subunit ClpA	-0.306495	0.0330276	672.277
Cthe_1218	CTHE_RS06335	1452626	1453327	701	f	Leucyl/phenylalanyl-tRNA--protein transferase	leucyl/phenylalanyl-tRNA--protein transferase	0.702129	0.0190574	30.5914
Cthe_1219	CTHE_RS06340	1453364	1454458	1094	f	hypothetical protein	hypothetical protein	0.992971	0.00076022	62.8415
Cthe_1220	CTHE_RS06345	1455375	1454479	896	r	hypothetical protein	hypothetical protein	1.42462	5.68e-16	161.901
Cthe_1221	CTHE_RS06350	1464223	1455455	8768	r	carbohydrate binding	glycosyl transferase	0.366417	0.018687	526.735
Cthe_1222	CTHE_RS06355	1465240	1464437	803	r	RNA methyltransferase, TrmH family, group 3	RNA methyltransferase	2.55667	1.5e-15	42.5057
Cthe_1223	CTHE_RS06360	1465740	1465387	353	r	50S ribosomal protein L20	50S ribosomal protein L20	1.76048	1.11e-27	571.191
Cthe_1224	CTHE_RS06365	1465956	1465759	197	r	50S ribosomal protein L35	50S ribosomal protein L35	2.65257	1.65e-30	165.906
Cthe_1225	CTHE_RS06370	1466476	1465982	494	r	Translation initiation factor IF-3	translation initiation factor IF-3	2.12869	9.89e-32	813.25
Cthe_1226	CTHE_RS06375	1467251	1466748	503	r	dihydrofolate reductase region	dihydrofolate reductase	0.992071	6.53e-08	161.396
Cthe_1227	CTHE_RS06380	1468095	1467265	830	r	thymidylate synthase	thymidylate synthase	1.22824	1.21e-09	121.738
Cthe_1228	CTHE_RS06390	1470517	1468610	1907	r	threonyl-tRNA synthetase	threonine--tRNA ligase	1.88867	4.09e-28	1146.52
Cthe_1229	CTHE_RS06395	1471948	1471331	617	r	Lipoprotein LpqB, GerMN domain	sporulation protein	1.48616	4.96e-18	177.298
Cthe_1230	CTHE_RS06400	1472997	1472107	890	r	competence protein ComEA helix-hairpin-helix repeat protein	competence protein ComEA	0.986657	0.00232242	36.2627
Cthe_1231	CTHE_RS06405	1473277	1474575	1298	f	peptidase S11 D-alanyl-D-alanine carboxypeptidase 1	serine-type D-Ala-D-Ala carboxypeptidase	2.41841	4.66e-13	35.2268
Cthe_1232	CTHE_RS06410	1474841	1476571	1730	f	AMP-dependent synthetase and ligase	AMP-dependent synthetase	1.45536	1.52e-10	244.442
Cthe_1233	#N/A	1476986	1477525	539	f	hypothetical protein	1476986:1477430 CTHE_RS06415 hypothetical (pseudo)		NA	0
Cthe_1234	CTHE_RS06420	1477525	1478295	770	f	chemotaxis sensory transducer	chemotaxis protein	-1.14922	0.378311	1.08255
Cthe_1235	#N/A	1499034	1478377	20657	r	PKD domain containing protein	1499777:1478377 CTHE_RS06425 cellulose 1,4-beta cellobiosidase (Pseudo, annotated by transcript or proteomic data)	-0.336261	0.00539727	1759.27
Cthe_1236	#N/A	1499723	1499016	707	r	Fibronectin type III domain protein	included in CTHE_RS06425	2.57725	6.24e-31	172.239
Cthe_1237	CTHE_RS06435	1502543	1500066	2477	r	leucyl-tRNA synthetase	leucine--tRNA ligase (Comment: leucine--tRNA ligase; LeuRS; class-I aminoacyl-tRNA synthetase; charges leucine by linking carboxyl group to alpha-phosphate of ATP and then transfers aminoacyl-adenylate to its tRNA; due to the large number of codons that tRNA(Leu) recognizes, the leucyl-tRNA synthetase does not recognize the anticodon loop of the tRNA, but instead recognition is dependent on a con…	1.54471	6.96e-47	2016.95
Cthe_1238	CTHE_RS06440	1503001	1502660	341	r	iojap-like protein	ribosome silencing factor RsfS	1.44673	1.91e-12	164.168
Cthe_1239	CTHE_RS06445	1503759	1503163	596	r	hypothetical protein	hypothetical protein	0.909432	1.23e-05	77.2513
Cthe_1240	CTHE_RS06450	1504357	1503788	569	r	Conserved hypothetical protein CHP00488	phosphohydrolase	0.902184	1.78e-06	109.406
Cthe_1241	CTHE_RS06455	1505122	1504502	620	r	nicotinate-nucleotide adenylyltransferase	nicotinate-nucleotide adenylyltransferase	0.817335	1.42e-05	168.806
Cthe_1242	CTHE_RS06460	1506421	1505309	1112	r	Integrase catalytic region	integrase	1.78912	0.0235514	4.50737
Cthe_1243	CTHE_RS06465	1506971	1506510	461	r	GCN5-related N-acetyltransferase	GCN5 family N-acetyltransferase	1.45774	0.00311374	14.6872
Cthe_1244	CTHE_RS06470	1507662	1508834	1172	f	glycosyl transferase family 2	glycosyl transferase	-2.56502	8.5e-23	227.526
Cthe_1245	CTHE_RS06475	1510140	1508881	1259	r	Phosphoribosylamine--glycine ligase	phosphoribosylamine--glycine ligase (Comments: catalyzes the formation of N(1)-(5-phospho-D-ribosyl)glycinamide from 5-phospho-D-ribosylamine and glycine in purine biosynthesis)	1.64577	6.32e-18	571.456
Cthe_1246	CTHE_RS06480	1511709	1510165	1544	r	phosphoribosylaminoimidazolecarboxamide formyltransferase/IMP cyclohydrolase	bifunctional purine biosynthesis protein PurH (Comments: involved in de novo purine biosynthesis)	2.03102	2.34e-25	514.582
Cthe_1247	CTHE_RS06485	1512402	1511773	629	r	phosphoribosylglycinamide formyltransferase	phosphoribosylglycinamide formyltransferase	1.77415	1.09e-21	117.775
Cthe_1248	CTHE_RS06490	1513418	1512396	1022	r	phosphoribosylformylglycinamidine cyclo-ligase	phosphoribosylformylglycinamidine cyclo-ligase	1.70785	6.2e-23	382.119
Cthe_1249	CTHE_RS06495	1514977	1513511	1466	r	amidophosphoribosyltransferase	amidophosphoribosyltransferase (Comments: Catalyzes first step of the de novo purine nucleotide biosynthetic pathway)	2.26902	2.63e-33	347.854
Cthe_1250	CTHE_RS06500	1515549	1515028	521	r	phosphoribosylaminoimidazole carboxylase, catalytic subunit	N5-carboxyaminoimidazole ribonucleotide mutase	2.49583	3.86e-24	149.794
Cthe_1251	CTHE_RS06505	1517084	1515687	1397	r	Xanthine/uracil/vitamin C permease	guanine permease	1.77893	5.46e-20	601.227
Cthe_1252	CTHE_RS06510	1518464	1517379	1085	r	Auxin Efflux Carrier	transporter	2.33275	3.03e-14	82.2964
Cthe_1253	CTHE_RS06515	1521298	1518716	2582	r	pyruvate phosphate dikinase PEP/pyruvate-binding	phosphoenolpyruvate synthase	-0.417363	0.0134252	275.797
Cthe_1254	#N/A	1521535	1521903	368	f	hypothetical protein	(does not exsit in NC_009012.1 genome)	-1.66774	0.163898	1.50872
Cthe_1255	CTHE_RS06520	1522149	1522604	455	f	hypothetical protein	hypothetical protein	-0.700679	0.366563	3.67453
Cthe_1256	CTHE_RS06525	1525205	1522938	2267	r	glycoside hydrolase family 3 domain protein	thermostable beta-glucosidase B	-4.1178	2.6e-115	915.858
Cthe_1257	CTHE_RS06530	1528424	1525272	3152	r	Carbohydrate-binding CenC domain protein	carbohydrate-binding protein	-4.5294	4.1e-101	1390.05
Cthe_1258	CTHE_RS06535	1529323	1528544	779	r	copper amine oxidase-like domain-containing protein	copper amine oxidase	-2.97304	2.86e-36	341.769
Cthe_1259	CTHE_RS06540	1530271	1529729	542	r	CDP-alcohol phosphatidyltransferase	CDP-alcohol phosphatidyltransferase	0.999321	5.28e-11	279.734
Cthe_1260	CTHE_RS06545	1530719	1530303	416	r	4-hydroxybenzoyl-CoA thioesterase	4-hydroxybenzoyl-CoA thioesterase	1.42391	1.16e-21	328.806
Cthe_1261	CTHE_RS06550	1531815	1530841	974	r	6-phosphofructokinase	6-phosphofructokinase (Comments: catalyzes the formation of D-fructose 1,6-bisphosphate from D-fructose 6-phosphate in glycolysis)	0.89167	5.28e-06	1285.7
Cthe_1262	CTHE_RS06555	1532098	1531901	197	r	hypothetical protein	hypothetical protein	0.0090523	0.967661	432.887
Cthe_1263	CTHE_RS06560	1532353	1532120	233	r	tryptophan RNA-binding attenuator protein	tryptophan RNA-binding attenuator protein	0.739206	0.00465913	199.285
Cthe_1264	CTHE_RS06565	1535966	1532421	3545	r	DNA polymerase III, alpha subunit	DNA polymerase III subunit alpha (Comments: catalyzes DNA-template-directed extension of the 3'-end of a DNA strand by one nucleotide at a time. Proposed to be responsible for the synthesis of the lagging strand. In the low GC gram positive bacteria this enzyme is less processive and more error prone than its counterpart in other bacteria.)	-2.29236	1.11e-39	1560.15
Cthe_1265	CTHE_RS06570	1538026	1536290	1736	r	phosphoglucomutase/phosphomannomutase alpha/beta/alpha domain I	phosphoglucomutase	1.44066	4.1e-28	947.394
Cthe_1266	CTHE_RS06575	1540602	1538134	2468	r	chemotaxis sensory transducer	chemotaxis protein	-1.84291	5.36e-10	31.8519
Cthe_1267	CTHE_RS06580	1541617	1540967	650	r	response regulator receiver	chemotaxis protein CheY	-2.60299	0.000766833	4.67502
Cthe_1268	CTHE_RS06585	1542788	1541610	1178	r	Sensor DegS domain protein	histidine kinase	-1.77211	0.00283681	9.5886
Cthe_1269	CTHE_RS06590	1543014	1544297	1283	f	protein of unknown function DUF362	iron-sulfur cluster-binding protein	2.5114	2.36e-35	167.1
Cthe_1270	CTHE_RS06595	1544378	1545601	1223	f	proteinase inhibitor I4 serpin	proteinase IV	1.79518	4.74e-28	235.117
Cthe_1271	CTHE_RS06600	1545824	1547863	2039	f	Glycoside hydrolase, family 43/ Dockerin type 1	carbohydrate-binding protein	-0.734201	5.78e-06	267.677
Cthe_1272	CTHE_RS06605	1547995	1548732	737	f	sigma-70 region 2 domain protein	RNA polymerase sigma factor SigI	-0.725846	0.0170303	31.1953
Cthe_1273	CTHE_RS06610	1548830	1550275	1445	f	alpha-L-arabinofuranosidase B	alpha-L-arabinofuranosidase	-1.1445	1.74e-06	127.855
Cthe_1274	CTHE_RS06615	1550424	1551731	1307	f	sporulation integral membrane protein YlbJ	nucleoside recognition protein	0.738557	0.0136422	69.8723
Cthe_1275	CTHE_RS06620	1552191	1551754	437	r	H+-ATPase subunit H	ATPase	0.851045	7.67e-08	344.405
Cthe_1276	CTHE_RS06625	1552700	1552221	479	r	Phosphopantetheine adenylyltransferase	phosphopantetheine adenylyltransferase (Comments: Catalyzes the conversion of ATP and pantetheine 4'-phosphate to diphosphate and 3'-dephospho-coA)	1.20968	2.04e-08	99.8251
Cthe_1277	CTHE_RS06630	1553371	1552739	632	r	methyltransferase	methyltransferase	1.92431	8.38e-43	523.477
Cthe_1278	CTHE_RS06635	1555470	1553386	2084	r	ATP-dependent DNA helicase RecG	ATP-dependent DNA helicase RecG	0.312683	0.0639902	166.89
Cthe_1279	CTHE_RS06640	1555688	1555876	188	f	50S ribosomal protein L28	50S ribosomal protein L28	2.92025	1.29e-51	1973.17
Cthe_1280	CTHE_RS06645	1556407	1556141	266	r	transglycosylase-associated protein	transglycosylase	-3.84885	9.72e-07	7.62457
Cthe_1281	CTHE_RS06650	1556535	1557230	695	f	hypothetical protein	hypothetical protein	-2.04843	0.00319129	6.03999
Cthe_1282	CTHE_RS06655	1558941	1557289	1652	r	diguanylate cyclase	diguanylate cyclase	-0.982867	1.88e-08	114.931
Cthe_1283	CTHE_RS06660	1559653	1559012	641	r	endonuclease III	endonuclease III	-0.994811	1.91e-16	636.621
Cthe_1284	CTHE_RS06665	1561260	1559794	1466	r	glycogen/starch synthase, ADP-glucose type	glycogen synthase	-2.62652	3.71e-31	1022.55
Cthe_1285	CTHE_RS06670	1562798	1561401	1397	r	metal-dependent phosphohydrolase HD sub domain	phosphohydrolase	-1.49543	1.07e-12	171.896
Cthe_1286	CTHE_RS06675	1564511	1562982	1529	r	peptidase S1 and S6 chymotrypsin/Hap	peptidase S1	-0.11511	0.555678	646.059
Cthe_1287	CTHE_RS06680	1566147	1564633	1514	r	ATP-binding region ATPase domain protein	two-component system sensor histidine kinase	1.77301	2.18e-15	116.776
Cthe_1288	CTHE_RS06685	1566833	1566147	686	r	response regulator receiver	two-component system response regulator	1.68916	2.64e-19	211.57
Cthe_1289	CTHE_RS06690	1567093	1566899	194	r	hypothetical protein	hypothetical protein	1.74611	1.14e-10	101.762
Cthe_1290	CTHE_RS06695	1567387	1567728	341	f	hypothetical protein	hypothetical protein	1.64558	5.95e-08	51.3096
Cthe_1291	CTHE_RS06700	1568644	1567778	866	r	amidohydrolase 2	amidohydrolase	1.83655	5.17e-21	116.396
Cthe_1292	CTHE_RS06705	1568871	1570079	1208	f	proposed homoserine kinase	phosphoglycerate mutase (Comments: catalyzes the interconversion of 3-phosphoglycerate and 2-phosphoglycerate; this enzyme does not require the cofactor 2,3-bisphosphoglycerate as a phosphate donor; BPG-independent PGAM; aPGAM)	1.2612	6e-23	589.894
Cthe_1293	CTHE_RS06710	1571151	1570144	1007	r	metal dependent phophohydrolase	phosphohydrolase	-0.779171	2.53e-05	104.484
Cthe_1294	CTHE_RS06715	1572785	1571358	1427	r	Recombinase	recombinase	-1.0455	0.00123272	51.0576
Cthe_1295	CTHE_RS06720	1573711	1573136	575	r	5-formyltetrahydrofolate cyclo-ligase	5-formyltetrahydrofolate cyclo-ligase	-1.51192	3.57e-18	233.568
Cthe_1296	CTHE_RS06725	1574488	1573802	686	r	hypothetical protein	hypothetical protein	-0.903008	3.41e-07	377.135
Cthe_1297	CTHE_RS06730	1575659	1574604	1055	r	Nicotinate-nucleotide--dimethylbenzimidazole phosphoribosyltransferase	nicotinate-nucleotide--dimethylbenzimidazole phosphoribosyltransferase (Comments: catalyzes the synthesis of alpha-ribazole-5'-phosphate from nicotinate mononucleotide and 5,6-dimethylbenzimidazole)	1.55946	2.02e-09	51.8948
Cthe_1298	CTHE_RS06735	1576165	1575848	317	r	Ribosomal protein L25	50S ribosomal protein L25	-1.91021	8.24e-05	12.9318
Cthe_1299	CTHE_RS06740	1576584	1576270	314	r	hypothetical protein	hypothetical protein	-2.88582	7.39e-10	14.65
Cthe_1300	CTHE_RS06745	1576898	1577902	1004	f	hypothetical protein	hypothetical protein	-1.90675	9.97e-05	15.1534
Cthe_1301	CTHE_RS06750	1578033	1579280	1247	f	UPF0348 protein	hypothetical protein	1.51039	3.85e-09	54.6493
Cthe_1302	CTHE_RS06755	1581125	1579458	1667	r	Ribocuclease J	ribonuclease J	1.32298	1.14e-21	451.599
Cthe_1303	CTHE_RS06760	1582950	1581724	1226	r	glycosyl transferase group 1	glycosyl transferase family 1	1.00901	0.000123912	261.795
Cthe_1304	CTHE_RS06765	1584508	1583135	1373	r	PhoH family protein	phosphate starvation protein PhoH	-0.0726554	0.7489	91.0377
Cthe_1305	CTHE_RS06770	1585283	1584936	347	r	Cupin 2 conserved barrel domain protein	cupin	1.59019	1.47e-09	158.54
Cthe_1306	CTHE_RS06775	1585509	1585910	401	f	hypothetical protein	hypothetical protein	1.45595	1.43e-11	180.083
Cthe_1307	CTHE_RS06785	1588198	1586303	1895	r	cellulosome anchoring protein cohesin region	cellulosome anchoring protein cohesin region	-0.0234099	0.91956	1069.43
Cthe_1308	CTHE_RS06790	1591480	1588829	2651	r	pyruvate, phosphate dikinase	pyruvate phosphate dikinase (Comments: catalyzes the formation of phosphoenolpyruvate from pyruvate)	0.574767	0.000529358	3388.25
[truncated: 2,012 more rows]
