# Supplementary material for: Specialized activities and expression differences for Clostridium thermocellum biofilm and planktonic cells
Source: Sci Rep. 2017 Feb 27;7:43583. doi: 10.1038/srep43583 (PMC5327387; doi:10.1038/srep43583)
Supplement: Supplementary Dataset 2 [file srep43583-s2.xls]

## Sheet: Peptide matrix
Peptide	Protein	SS1	SS2	SS3	SS4	PL1	PL2	PL3	PL4
IITHPNFNGNTLDNDIMLIK|contam_gi|136429|sp|P00761|TRYP_PIG	|TRYP_PIG	1.55672e+07	9.04731e+06	1.08504e+07	1.10571e+07	1.97077e+07	1.23127e+07	9.66996e+06	1.41673e+07
IITHPNFNGNTLDNDIMLIKLSSPATLNSR|contam_gi|136429|sp|P00761|TRYP_PIG	|TRYP_PIG	10639.4		3971.63		11189.9		1465.79	10435.9
LGEHNIDVLEGNEQFINAAK|contam_gi|136429|sp|P00761|TRYP_PIG	|TRYP_PIG	650623	2.71343e+07	5.18202e+06	4.53638e+07	5.826e+07	2.16368e+06	4.30086e+07	3.34621e+07
LGEHNIDVLEGNEQFINAAKIITHPNFNGNTLDNDIMLIK|contam_gi|136429|sp|P00761|TRYP_PIG	|TRYP_PIG	13107.5	8214.11	53403.9	19617.1	8338.5	29154.2	342.483	23204.7
LSSPATLNSR|contam_gi|136429|sp|P00761|TRYP_PIG	|TRYP_PIG	63016.5	3.22931e+07		979526	7.90209e+07	112012	4.85331e+07	4.77507e+07
VATVSLPR|contam_gi|136429|sp|P00761|TRYP_PIG	|TRYP_PIG	300656	9.79627e+07	101530	5.27303e+07	3.09866e+08	416222	1.18771e+08	1.26636e+08
ADLEMQIESLTEELAYLK|contam_sp|P13645|K1CJ_HUMAN	1CJ_HUMAN					35136.5	19072.9
ADLEMQIESLTEELAYLKK|contam_sp|P13645|K1CJ_HUMAN	1CJ_HUMAN	62717.1	360974	312867	237131	1.0166e+06	520168	347241	198102
AETECQNTEYQQLLDIK|contam_sp|P13645|K1CJ_HUMAN	1CJ_HUMAN		1.14177e+06			2.92271e+06	18385	1.20805e+06	943970
ALEESNYELEGK|contam_sp|P13645|K1CJ_HUMAN	1CJ_HUMAN		1.15465e+06			3.6318e+06		808451
DAEAWFNEK|contam_sp|P13645|K1CJ_HUMAN	1CJ_HUMAN		3.80803e+06			4.88948e+06		2.42975e+06
ELTTEIDNNIEQISSYKSEITELRR|contam_sp|P13645|K1CJ_HUMAN	1CJ_HUMAN	15586.3	192955	180641	63322.5	176735	153526	37742	109217
EWYEK|contam_sp|P13645|K1CJ_HUMAN	1CJ_HUMAN		17515.9
GSLGGGFSSGGFSGGSFSR|contam_sp|P13645|K1CJ_HUMAN	1CJ_HUMAN	278601	5.1305e+06	766325	2.59366e+06	5.19343e+06	1.15856e+06	6.0272e+06	1.70156e+06
HGNSHQGEPR|contam_sp|P13645|K1CJ_HUMAN	1CJ_HUMAN	12827.3	15400	9931.32	3344.07	28495	7473.23	12931.8	2470.95
HGNSHQGEPRDYSK|contam_sp|P13645|K1CJ_HUMAN	1CJ_HUMAN		810.593			2117.42
IKEWYEK|contam_sp|P13645|K1CJ_HUMAN	1CJ_HUMAN	746928	2.95021e+06	2.77353e+06	1.59109e+06	4.20062e+06	2.19133e+06	2.03825e+06	1.2302e+06
IRLENEIQTYR|contam_sp|P13645|K1CJ_HUMAN	1CJ_HUMAN	3.75675e+06	3.89948e+06	4.33898e+06	2.58904e+06	1.05239e+07	4.11611e+06	3.81234e+06	3.73427e+06
KDAEAWFNEK|contam_sp|P13645|K1CJ_HUMAN	1CJ_HUMAN		127463	137265	115009			124279
KNHEEEMKDLR|contam_sp|P13645|K1CJ_HUMAN	1CJ_HUMAN	321577	171562	203959	141991	312569	128783	249625	172297
LAADDFR|contam_sp|P13645|K1CJ_HUMAN	1CJ_HUMAN		2.97103e+06			6.15595e+06	84665	1.90672e+06	1.00278e+06
LASYLDK|contam_sp|P13645|K1CJ_HUMAN	1CJ_HUMAN		683931			2.12127e+06		547346	482104
LASYLDKVR|contam_sp|P13645|K1CJ_HUMAN	1CJ_HUMAN	3.68859e+06	4.59646e+06	2.25804e+06	2.53061e+06	6.08234e+06	3.40094e+06	3.83664e+06	2.11745e+06
LENEIQTYR|contam_sp|P13645|K1CJ_HUMAN	1CJ_HUMAN		551814			1.04585e+06		611171	278626
LKYENEVALR|contam_sp|P13645|K1CJ_HUMAN	1CJ_HUMAN	7.19862e+06	6.68602e+06	4.89142e+06	4.91295e+06	1.12793e+07	5.73808e+06	7.47893e+06	4.60056e+06
NHEEEMKDLR|contam_sp|P13645|K1CJ_HUMAN	1CJ_HUMAN	2.69407e+06	3.30141e+06	1.34303e+06	1.25183e+06	2.43317e+06	918827	1.7937e+06	855513
NQILNLTTDNANILLQIDNAR|contam_sp|P13645|K1CJ_HUMAN	1CJ_HUMAN	172867	661557	670684	390580	837675	634049	524505	203525
NVQALEIELQSQLALK|contam_sp|P13645|K1CJ_HUMAN	1CJ_HUMAN	827581	63308.8		249138	383740	478841	19138.3
NVSTGDVNVEMNAAPGVDLTQLLNNMR|contam_sp|P13645|K1CJ_HUMAN	1CJ_HUMAN	64311.4	1.19066e+06	440642	466750	1.02892e+06	123345	895815	344938
QSLEASLAETEGR|contam_sp|P13645|K1CJ_HUMAN	1CJ_HUMAN		1.2834e+06		44506.6	2.42335e+06	64892	193478	218985
QSVEADINGLRR|contam_sp|P13645|K1CJ_HUMAN	1CJ_HUMAN	400009	1.83888e+06	857933	565328	1.92543e+06	265749	238892	34796.1
RNVQALEIELQSQLALK|contam_sp|P13645|K1CJ_HUMAN	1CJ_HUMAN						20527.2
RVLDELTLTK|contam_sp|P13645|K1CJ_HUMAN	1CJ_HUMAN	183414	202228	227613	51771.6	462963	281988	297687	107093
SEITELRR|contam_sp|P13645|K1CJ_HUMAN	1CJ_HUMAN	747618	210133	276440	204630	339372	650967	382942	115283
SGGGGGGGGCGGGGGVSSLR|contam_sp|P13645|K1CJ_HUMAN	1CJ_HUMAN		186504		173299	281620			79446.2
SKELTTEIDNNIEQISSYK|contam_sp|P13645|K1CJ_HUMAN	1CJ_HUMAN	22227.4	1.71414e+06	572930	1.23239e+06	2.77588e+06	295874	1.5284e+06	975598
SKELTTEIDNNIEQISSYKSEITELR|contam_sp|P13645|K1CJ_HUMAN	1CJ_HUMAN	121883	98537.9	174432	65106.9	222643	139241	252562	16090.2
SKELTTEIDNNIEQISSYKSEITELRR|contam_sp|P13645|K1CJ_HUMAN	1CJ_HUMAN	5.37699e+06	5.9414e+06	6.31304e+06	6.81944e+06	1.2432e+07	2.93893e+06	5.25106e+06	3.94215e+06
SLLEGEGSSGGGGR|contam_sp|P13645|K1CJ_HUMAN	1CJ_HUMAN		572331			1.23301e+06			273417
SQYEQLAEQNR|contam_sp|P13645|K1CJ_HUMAN	1CJ_HUMAN		341101			498106
SQYEQLAEQNRK|contam_sp|P13645|K1CJ_HUMAN	1CJ_HUMAN	2.6306e+06	2.26033e+06	3.09343e+06	946634	2.68227e+06	2.54494e+06	613107	287794
SQYEQLAEQNRKDAEAWFNEK|contam_sp|P13645|K1CJ_HUMAN	1CJ_HUMAN	127986	146038	166878	117080	150882	137323	113946	96764.7
SSSSGSVGESSSKGPR|contam_sp|P13645|K1CJ_HUMAN	1CJ_HUMAN				1193.57
TIDDLK|contam_sp|P13645|K1CJ_HUMAN	1CJ_HUMAN		513421			827937		229571
TIDDLKNQILNLTTDNANILLQIDNAR|contam_sp|P13645|K1CJ_HUMAN	1CJ_HUMAN	626453	2.62308e+06	3.18432e+06	2.14137e+06	1.3107e+06	1.57799e+06	2.10461e+06	1.55924e+06
VLDELTLTK|contam_sp|P13645|K1CJ_HUMAN	1CJ_HUMAN		236664			4.85044e+06
VLDELTLTKADLEMQIESLTEELAYLKK|contam_sp|P13645|K1CJ_HUMAN	1CJ_HUMAN			51867.6		57987.3	90223.7
VTMQNLNDR|contam_sp|P13645|K1CJ_HUMAN	1CJ_HUMAN		2.95857e+06			3.81138e+06		1.64198e+06	513602
VTMQNLNDRLASYLDK|contam_sp|P13645|K1CJ_HUMAN	1CJ_HUMAN		19432.8			12553.2	5818.92
VTMQNLNDRLASYLDKVR|contam_sp|P13645|K1CJ_HUMAN	1CJ_HUMAN		9000.66	6550.77	7473.68	5334.75	3792.31
YCVQLSQIQAQISALEEQLQQIR|contam_sp|P13645|K1CJ_HUMAN	1CJ_HUMAN		146108	143428	181369	13414.6	385691	42316.6	146451
YENEVALR|contam_sp|P13645|K1CJ_HUMAN	1CJ_HUMAN		3038.87		6192.07
ARLELEIETYR|contam_sp|Q99456|K1CL_HUMAN	1CL_HUMAN	18073.9	61614	20739.4	18453.6	63306.4	91018.6	40750.1
IEDLR|contam_sp|Q99456|K1CL_HUMAN	1CL_HUMAN		509926
KEISTNTEQLQSSKSEVTDLRR|contam_sp|Q99456|K1CL_HUMAN	1CL_HUMAN			1959.17
LASYLDK|contam_sp|Q99456|K1CL_HUMAN	1CL_HUMAN		683931			2.12127e+06		547346	482104
LASYLDKVR|contam_sp|Q99456|K1CL_HUMAN	1CL_HUMAN	3.68859e+06	4.59646e+06	2.25804e+06	2.53061e+06	6.08234e+06	3.40094e+06	3.83664e+06	2.11745e+06
LSSQSVIGR|contam_sp|Q99456|K1CL_HUMAN	1CL_HUMAN							1103.19
VLDELTLTRTDLEMQIESLNEELAYMK|contam_sp|Q99456|K1CL_HUMAN	1CL_HUMAN					7291.25
VLDELTLTRTDLEMQIESLNEELAYMKK|contam_sp|Q99456|K1CL_HUMAN	1CL_HUMAN								474.854
AGLENTVAETECR|contam_sp|P13646|K1CM_HUMAN	1CM_HUMAN					172811
DAEEWFHAK|contam_sp|P13646|K1CM_HUMAN	1CM_HUMAN		51990.1			123833
IRDWHLK|contam_sp|P13646|K1CM_HUMAN	1CM_HUMAN	19329.9				78196.7
ITMQNLNDR|contam_sp|P13646|K1CM_HUMAN	1CM_HUMAN	51936.5		9376.83			16251.7
ITMQNLNDRLASYLEKVR|contam_sp|P13646|K1CM_HUMAN	1CM_HUMAN				2133.83
LKYENELALR|contam_sp|P13646|K1CM_HUMAN	1CM_HUMAN		33421.5			203554
LQSSSASYGGGFGGGSCQLGGGR|contam_sp|P13646|K1CM_HUMAN	1CM_HUMAN					22909.2
MIGFPSSAGSVSPR|contam_sp|P13646|K1CM_HUMAN	1CM_HUMAN					126993
MLLDIK|contam_sp|P13646|K1CM_HUMAN	1CM_HUMAN	14598.3
MLLDIKTR|contam_sp|P13646|K1CM_HUMAN	1CM_HUMAN					1684.35
QSVEADINGLRR|contam_sp|P13646|K1CM_HUMAN	1CM_HUMAN	400009	1.83888e+06	857933	565328	1.92543e+06	265749	238892
SLLEGQDAK|contam_sp|P13646|K1CM_HUMAN	1CM_HUMAN					157050
TEITELRR|contam_sp|P13646|K1CM_HUMAN	1CM_HUMAN	47782.8	36912.6			100678	22475.1
TIEELRDK|contam_sp|P13646|K1CM_HUMAN	1CM_HUMAN		28596.2
TRLEQEIATYR|contam_sp|P13646|K1CM_HUMAN	1CM_HUMAN	290612	580762	430171	572569	1.42406e+06	450829	579588
ADLEMQIESLKEELAYLKK|contam_sp|P02533|K1CN_HUMAN	1CN_HUMAN	19064.2	9093.57	19838.7	19283.4	56266.7	43819.6	5945.92	12456.5
APSTYGGGLSVSSSR|contam_sp|P02533|K1CN_HUMAN	1CN_HUMAN		339443			506749	46479.4	304192	210606
ASLENSLEETK|contam_sp|P02533|K1CN_HUMAN	1CN_HUMAN		67919.2
ASLENSLEETKGR|contam_sp|P02533|K1CN_HUMAN	1CN_HUMAN		140903	92936	290599	517021
DAEEWFFTKTEELNREVATNSELVQSGK|contam_sp|P02533|K1CN_HUMAN	1CN_HUMAN		7614.93			26984.7	44996
EVATNSELVQSGK|contam_sp|P02533|K1CN_HUMAN	1CN_HUMAN		205398			215729
EVATNSELVQSGKSEISELRR|contam_sp|P02533|K1CN_HUMAN	1CN_HUMAN	4249.41	4376.13	3399	6235.07		2121.78	3406.71
GQVGGDVNVEMDAAPGVDLSR|contam_sp|P02533|K1CN_HUMAN	1CN_HUMAN		21201.5
GSCGIGGGIGGGSSR|contam_sp|P02533|K1CN_HUMAN	1CN_HUMAN		192095
GSCGIGGGIGGGSSRISSVLAGGSCR|contam_sp|P02533|K1CN_HUMAN	1CN_HUMAN							2562.49
IEDLR|contam_sp|P02533|K1CN_HUMAN	1CN_HUMAN		509926
ILLDVK|contam_sp|P02533|K1CN_HUMAN	1CN_HUMAN		223512			549343
ILNEMR|contam_sp|P02533|K1CN_HUMAN	1CN_HUMAN		14369.1
ILNEMRDQYEK|contam_sp|P02533|K1CN_HUMAN	1CN_HUMAN	17607.7	85463.3	113663	78472.8	119135		96108.4
ILNEMRDQYEKMAEK|contam_sp|P02533|K1CN_HUMAN	1CN_HUMAN			56949.2	52280.6	44749.8
ILTATVDNANVLLQIDNAR|contam_sp|P02533|K1CN_HUMAN	1CN_HUMAN						6345.56		6768.38
IRDWYQR|contam_sp|P02533|K1CN_HUMAN	1CN_HUMAN	200196	541119	424312	683088	1.33489e+06	431186	316349	259020
ISSVLAGGSCR|contam_sp|P02533|K1CN_HUMAN	1CN_HUMAN		324798					353115
KNHEEEMNALR|contam_sp|P02533|K1CN_HUMAN	1CN_HUMAN		63315.2	56161.9	48419.8	78336	9309.51	28012.1	31763.7
LAADDFR|contam_sp|P02533|K1CN_HUMAN	1CN_HUMAN		2.97103e+06			6.15595e+06	84665	1.90672e+06	1.00278e+06
LASYLDK|contam_sp|P02533|K1CN_HUMAN	1CN_HUMAN		683931			2.12127e+06		547346	482104
LASYLDKVR|contam_sp|P02533|K1CN_HUMAN	1CN_HUMAN	3.68859e+06	4.59646e+06	2.25804e+06	2.53061e+06	6.08234e+06	3.40094e+06	3.83664e+06	2.11745e+06
LLEGEDAHLSSSQFSSGSQSSR|contam_sp|P02533|K1CN_HUMAN	1CN_HUMAN		392600		100855	265009	13727.3	170952
NHEEEMNALR|contam_sp|P02533|K1CN_HUMAN	1CN_HUMAN		164779	155442	187086	302275		177597	46439.3
NRKDAEEWFFTK|contam_sp|P02533|K1CN_HUMAN	1CN_HUMAN			38521.2	11170.6	12867.2	31908.5
QRPAEIKDYSPYFK|contam_sp|P02533|K1CN_HUMAN	1CN_HUMAN	48112.5	236961	215784	124080	624945	172191	99137.6	164475
RLLEGEDAHLSSSQFSSGSQSSR|contam_sp|P02533|K1CN_HUMAN	1CN_HUMAN		63397.4			160259	37970.2	80102.3	26965.4
RVLDELTLAR|contam_sp|P02533|K1CN_HUMAN	1CN_HUMAN		43665.3		52759.5	151407	41811.2	57863.9
SEISELRR|contam_sp|P02533|K1CN_HUMAN	1CN_HUMAN			336660	225487	84765.9	168667	199915	41306.2
TEELNREVATNSELVQSGK|contam_sp|P02533|K1CN_HUMAN	1CN_HUMAN					113127
TEELNREVATNSELVQSGKSEISELRR|contam_sp|P02533|K1CN_HUMAN	1CN_HUMAN		38772.2		51501.4	79515.5		51679.2
TKVMDVHDGK|contam_sp|P02533|K1CN_HUMAN	1CN_HUMAN					3339.12
TKYETELNLR|contam_sp|P02533|K1CN_HUMAN	1CN_HUMAN	473755	764648	432079	319838	1.18626e+06	647487	799440	294737
TMQNLEIELQSQLSMKASLENSLEETK|contam_sp|P02533|K1CN_HUMAN	1CN_HUMAN	15042.7
TRLEQEIATYR|contam_sp|P02533|K1CN_HUMAN	1CN_HUMAN	290612	580762	430171	572569	1.42406e+06	450829	579588	289407
TRLEQEIATYRR|contam_sp|P02533|K1CN_HUMAN	1CN_HUMAN	100298	245874	427764	250496	619286	30665.8	167134	190155
VLDELTLAR|contam_sp|P02533|K1CN_HUMAN	1CN_HUMAN		1.57614e+06			2.54826e+06		1.73804e+06
VMDVHDGKVVSTHEQVLR|contam_sp|P02533|K1CN_HUMAN	1CN_HUMAN			11064.6
VTMQNLNDR|contam_sp|P02533|K1CN_HUMAN	1CN_HUMAN		2.95857e+06			3.81138e+06		1.64198e+06	513602
VTMQNLNDRLASYLDK|contam_sp|P02533|K1CN_HUMAN	1CN_HUMAN		19432.8			12553.2	5818.92
VTMQNLNDRLASYLDKVR|contam_sp|P02533|K1CN_HUMAN	1CN_HUMAN		9000.66	6550.77	7473.68	5334.75	3792.31
VVSTHEQVLR|contam_sp|P02533|K1CN_HUMAN	1CN_HUMAN		36553.5			37908.9
EFSSQLAGQVNVEMDAAPGVDLTR|contam_sp|P19012|K1CO_HUMAN	1CO_HUMAN	15458.2
EVASNTEMIQTSKTEITDLR|contam_sp|P19012|K1CO_HUMAN	1CO_HUMAN								4373.08
ITMQNLNDR|contam_sp|P19012|K1CO_HUMAN	1CO_HUMAN	51936.5		9376.83			16251.7
LAADDFR|contam_sp|P19012|K1CO_HUMAN	1CO_HUMAN		2.97103e+06			6.15595e+06	84665	1.90672e+06	1.00278e+06
LASYLDK|contam_sp|P19012|K1CO_HUMAN	1CO_HUMAN		683931			2.12127e+06		547346	482104
LASYLDKVR|contam_sp|P19012|K1CO_HUMAN	1CO_HUMAN	3.68859e+06	4.59646e+06	2.25804e+06	2.53061e+06	6.08234e+06	3.40094e+06	3.83664e+06	2.11745e+06
LKYENELALR|contam_sp|P19012|K1CO_HUMAN	1CO_HUMAN		33421.5			203554
MLLDIK|contam_sp|P19012|K1CO_HUMAN	1CO_HUMAN	14598.3
MLLDIKTR|contam_sp|P19012|K1CO_HUMAN	1CO_HUMAN					1684.35
RDVEAWFFSKTEELNKEVASNTEMIQTSKTEITDLRR|contam_sp|P19012|K1CO_HUMAN	1CO_HUMAN								6185.04
RVLDELTLAR|contam_sp|P19012|K1CO_HUMAN	1CO_HUMAN		43665.3		52759.5	151407	41811.2	57863.9
SLLEGQDAK|contam_sp|P19012|K1CO_HUMAN	1CO_HUMAN					157050
TDLEMQIEGLNEELAYLK|contam_sp|P19012|K1CO_HUMAN	1CO_HUMAN		17340.6		22043.1	4760.61		1655.29	4577.08
TIEELRDK|contam_sp|P19012|K1CO_HUMAN	1CO_HUMAN		28596.2
TRLEQEIATYR|contam_sp|P19012|K1CO_HUMAN	1CO_HUMAN	290612	580762	430171	572569	1.42406e+06	450829	579588	289407
VLDELTLAR|contam_sp|P19012|K1CO_HUMAN	1CO_HUMAN		1.57614e+06			2.54826e+06		1.73804e+06
EVEAR|contam_sp|P05783|K1CR_HUMAN	1CR_HUMAN							3031.83
GGMGSGGLATGIAGGLAGMGGIQNEKETMQSLNDR|contam_sp|P05783|K1CR_HUMAN	1CR_HUMAN		14866.5
IEDLR|contam_sp|P05783|K1CR_HUMAN	1CR_HUMAN		509926
LAADDFR|contam_sp|P05783|K1CR_HUMAN	1CR_HUMAN		2.97103e+06			6.15595e+06		1.90672e+06
RIVDGKVVSETNDTKVLR|contam_sp|P05783|K1CR_HUMAN	1CR_HUMAN		124511
VKYETELAMRQSVENDIHGLRKVIDDTNITR|contam_sp|P05783|K1CR_HUMAN	1CR_HUMAN					6001.74
FGPGVAFRAPSIHGGSGGRGVSVSSAR|contam_sp|P08727|K1CS_HUMAN	1CS_HUMAN							16740.2
GQVGGQVSVEVDSAPGTDLAKILSDMR|contam_sp|P08727|K1CS_HUMAN	1CS_HUMAN				5932.88
LAADDFR|contam_sp|P08727|K1CS_HUMAN	1CS_HUMAN		2.97103e+06			6.15595e+06	84665	1.90672e+06	1.00278e+06
LASYLDK|contam_sp|P08727|K1CS_HUMAN	1CS_HUMAN		683931			2.12127e+06		547346	482104
LASYLDKVR|contam_sp|P08727|K1CS_HUMAN	1CS_HUMAN	3.68859e+06	4.59646e+06	2.25804e+06	2.53061e+06	6.08234e+06	3.40094e+06	3.83664e+06	2.11745e+06
LMDIK|contam_sp|P08727|K1CS_HUMAN	1CS_HUMAN							63567.5
LTMQNLNDR|contam_sp|P08727|K1CS_HUMAN	1CS_HUMAN	51936.5		9376.83			16251.7
RVLDELTLAR|contam_sp|P08727|K1CS_HUMAN	1CS_HUMAN		43665.3		52759.5	151407	41811.2	57863.9
RVLDELTLARTDLEMQIEGLK|contam_sp|P08727|K1CS_HUMAN	1CS_HUMAN		11973.3
TKFETEQALR|contam_sp|P08727|K1CS_HUMAN	1CS_HUMAN	260024	88591.9			328030		283256
VLDELTLAR|contam_sp|P08727|K1CS_HUMAN	1CS_HUMAN		1.57614e+06			2.54826e+06		1.73804e+06
VRALEAANGELEVKIRDWYQK|contam_sp|P08727|K1CS_HUMAN	1CS_HUMAN				5873.34
AEAESLYQSK|contam_sp|P04264|K2C1_HUMAN	2C1_HUMAN		1.13732e+06			1.21859e+06		439946
AEAESLYQSKYEELQITAGR|contam_sp|P04264|K2C1_HUMAN	2C1_HUMAN		508332	119919	126670	294352	112322	97635.4
DVDGAYMTK|contam_sp|P04264|K2C1_HUMAN	2C1_HUMAN		1.77843e+06			1.99817e+06		942753
DYQELMNTK|contam_sp|P04264|K2C1_HUMAN	2C1_HUMAN		852613			870549		70452.6
EDLARLLR|contam_sp|P04264|K2C1_HUMAN	2C1_HUMAN	14686.8			47661.6	78074.5	120129	134606	70257.9
EREQIK|contam_sp|P04264|K2C1_HUMAN	2C1_HUMAN					1457.38
FLEQQNQVLQTK|contam_sp|P04264|K2C1_HUMAN	2C1_HUMAN		9.4584e+06	126234	208760	1.65186e+07	163221	9.20045e+06	3.816e+06
FLEQQNQVLQTKWELLQQVDTSTR|contam_sp|P04264|K2C1_HUMAN	2C1_HUMAN	193864	288412	377002	245483	806449	19971.5	507299	86192.7
FSSCGGGGGSFGAGGGFGSR|contam_sp|P04264|K2C1_HUMAN	2C1_HUMAN	149541	6.2093e+06	1.50341e+06	2.48371e+06	6.43279e+06	2.66135e+06	2.38476e+06	2.03301e+06
GENALKDAK|contam_sp|P04264|K2C1_HUMAN	2C1_HUMAN	2012.23		10028.6	6710.85	118132		33191.7	1810.08
GGGGGGYGSGGSSYGSGGGSYGSGGGGGGGR|contam_sp|P04264|K2C1_HUMAN	2C1_HUMAN		503148	37638.3	21048.2	411285	49471	194084	192596
GGSGGGGGGSSGGRGSGGGSSGGSIGGR|contam_sp|P04264|K2C1_HUMAN	2C1_HUMAN		854.258	260.983	1585.25	3553.11		209.618
GGSGGGGGGSSGGRGSGGGSSGGSIGGRGSSSGGVK|contam_sp|P04264|K2C1_HUMAN	2C1_HUMAN					84612.4
GSGGGSSGGSIGGR|contam_sp|P04264|K2C1_HUMAN	2C1_HUMAN		25566.8			66506.2
GSYGSGGSSYGSGGGSYGSGGGGGGHGSYGSGSSSGGYR|contam_sp|P04264|K2C1_HUMAN	2C1_HUMAN		15615.5	4607.29	4120.83	19020.8		20540.5
HGDSVR|contam_sp|P04264|K2C1_HUMAN	2C1_HUMAN					706.005
IEISELNR|contam_sp|P04264|K2C1_HUMAN	2C1_HUMAN		3.39952e+06		10650.1	6.60638e+06		1.25354e+06	970529
IEISELNRVIQR|contam_sp|P04264|K2C1_HUMAN	2C1_HUMAN					31532.4
KDVDGAYMTK|contam_sp|P04264|K2C1_HUMAN	2C1_HUMAN		177985			131004		50674.3
KQISNLQQSISDAEQR|contam_sp|P04264|K2C1_HUMAN	2C1_HUMAN	182659	189974	163949	140210	228334	76374.7	219834	107497
KQISNLQQSISDAEQRGENALK|contam_sp|P04264|K2C1_HUMAN	2C1_HUMAN	11472.8	14246.5	40218.2		129536	3309.22	55058.7	7157.27
KQISNLQQSISDAEQRGENALKDAK|contam_sp|P04264|K2C1_HUMAN	2C1_HUMAN	415170	226094	421969	306466	1.34048e+06	450531	698800	491788
KYEDEINKR|contam_sp|P04264|K2C1_HUMAN	2C1_HUMAN	286509	355192	344961	182584	256124	183277	866383	100537
LALDLEIATYR|contam_sp|P04264|K2C1_HUMAN	2C1_HUMAN	936591	220111	1.907e+06	578285	1.0975e+06	3.68383e+06	190652	231659
LDSELK|contam_sp|P04264|K2C1_HUMAN	2C1_HUMAN		219621			83620
LDSELKNMQDMVEDYR|contam_sp|P04264|K2C1_HUMAN	2C1_HUMAN		1.10264e+06		493229	807649		111075
LDSELKNMQDMVEDYRNK|contam_sp|P04264|K2C1_HUMAN	2C1_HUMAN								7437.58
LDSELKNMQDMVEDYRNKYEDEINKR|contam_sp|P04264|K2C1_HUMAN	2C1_HUMAN	71505.2	30810.8	184048	6897.57	44126.7	87314.9	86213.7	73575.2
LLRDYQELMNTK|contam_sp|P04264|K2C1_HUMAN	2C1_HUMAN	5.39621e+06	6.44545e+06	5.38236e+06	3.03018e+06	9.04503e+06	3.41766e+06	4.95993e+06	2.99304e+06
LNDLEDALQQAKEDLAR|contam_sp|P04264|K2C1_HUMAN	2C1_HUMAN		166147		115277	439726		144105	21812
LRSEIDNVK|contam_sp|P04264|K2C1_HUMAN	2C1_HUMAN	505645	300426	221133	303980	768151	709722	459743	177204
LRSEIDNVKK|contam_sp|P04264|K2C1_HUMAN	2C1_HUMAN	587521	1.45087e+06	2.30483e+06	605258	9.58594e+06	2.55383e+06	3.45646e+06	925453
LRSEIDNVKKQISNLQQSISDAEQR|contam_sp|P04264|K2C1_HUMAN	2C1_HUMAN	32366.2				61110.6
MSGECAPNVSVSVSTSHTTISGGGSR|contam_sp|P04264|K2C1_HUMAN	2C1_HUMAN	1.27752e+06	2.37896e+06	1.29057e+06	849172	3.27014e+06	1.13706e+06	1.38055e+06	1.11891e+06
NKLNDLEDALQQAK|contam_sp|P04264|K2C1_HUMAN	2C1_HUMAN	61377.6	1.9267e+06	991602	1.2279e+06	3.32105e+06	741902	1.91436e+06	698347
NKLNDLEDALQQAKEDLAR|contam_sp|P04264|K2C1_HUMAN	2C1_HUMAN	8.23317e+06	7.92726e+06	6.42211e+06	5.26393e+06	9.56337e+06	4.60505e+06	6.19854e+06	3.81073e+06
NKYEDEINKR|contam_sp|P04264|K2C1_HUMAN	2C1_HUMAN	2.38121e+06	2.61626e+06	3.17874e+06	2.3606e+06	4.97744e+06	1.22306e+06	2.26357e+06	2.11422e+06
NMQDMVEDYR|contam_sp|P04264|K2C1_HUMAN	2C1_HUMAN		1.79176e+06			1.55925e+06		817662	405389
NMQDMVEDYRNKYEDEINKR|contam_sp|P04264|K2C1_HUMAN	2C1_HUMAN	87455.6	444147	421382	302563	436784	350310	199157	304582
NSKIEISELNR|contam_sp|P04264|K2C1_HUMAN	2C1_HUMAN	2.0692e+06	1.34454e+06	2.54334e+06	1.64497e+06	5.49292e+06	1.43522e+06	2.71125e+06	847945
NSKIEISELNRVIQR|contam_sp|P04264|K2C1_HUMAN	2C1_HUMAN	6963.65	7892.09	9061.6	6051.74	88789.1	12903.1	28458.4	4719.34
QISNLQQSISDAEQR|contam_sp|P04264|K2C1_HUMAN	2C1_HUMAN		1.32229e+06			1.93613e+06		898728	447896
QISNLQQSISDAEQRGENALK|contam_sp|P04264|K2C1_HUMAN	2C1_HUMAN		347501	301603	147821	541082	116747	252887	122249
QISNLQQSISDAEQRGENALKDAK|contam_sp|P04264|K2C1_HUMAN	2C1_HUMAN	4.41943e+06	2.26859e+06	2.6341e+06	2.85443e+06	3.73472e+06	1.57861e+06	2.16752e+06	1.22525e+06
RRVDQLK|contam_sp|P04264|K2C1_HUMAN	2C1_HUMAN	21961.6	250561	65380.2	139252	345573	57986.4	83841.6
RRVDQLKSDQSR|contam_sp|P04264|K2C1_HUMAN	2C1_HUMAN	40065.3	57561.9	56322.5	26571.8	115949	46178	65355.3	40800
RRVDQLKSDQSRLDSELK|contam_sp|P04264|K2C1_HUMAN	2C1_HUMAN	7514.84		4115.58	4980	16440.9	9771.41	12949.8
RTNAENEFVTIKK|contam_sp|P04264|K2C1_HUMAN	2C1_HUMAN			6460.63		154298	14096.7		17836.5
RVDQLK|contam_sp|P04264|K2C1_HUMAN	2C1_HUMAN	27253.5	114216	16674.4	45950.7	177443	40709.4	103942	10874.3
RVDQLKSDQSR|contam_sp|P04264|K2C1_HUMAN	2C1_HUMAN	83706.8	802028	86422.3	282120	910919	106654	400964	23795.4
RVDQLKSDQSRLDSELK|contam_sp|P04264|K2C1_HUMAN	2C1_HUMAN	21097.2	18058.9	78949.6	38945.1	168772		61291.1
SDQSRLDSELK|contam_sp|P04264|K2C1_HUMAN	2C1_HUMAN		244777		154593	404691		126515	99976.2
SDQSRLDSELKNMQDMVEDYR|contam_sp|P04264|K2C1_HUMAN	2C1_HUMAN		78661.8
SEIDNVKK|contam_sp|P04264|K2C1_HUMAN	2C1_HUMAN		344499	16845.6		554792		83237.1	14445.7
SGGGFSSGSAGIINYQR|contam_sp|P04264|K2C1_HUMAN	2C1_HUMAN		846692		420632	814880	171473	372709	161697
SISISVAR|contam_sp|P04264|K2C1_HUMAN	2C1_HUMAN		1.57321e+06			955272		600979	446490
SKAEAESLYQSK|contam_sp|P04264|K2C1_HUMAN	2C1_HUMAN	6.70273e+06	2.25921e+06	4.93396e+06	1.19936e+06	2.76459e+06	3.40991e+06	2.7828e+06	1.83054e+06
SKAEAESLYQSKYEELQITAGR|contam_sp|P04264|K2C1_HUMAN	2C1_HUMAN	4.17198e+06	4.75814e+06	3.66484e+06	2.3812e+06	7.87846e+06	4.58578e+06	4.72267e+06	3.41317e+06
SLDLDSIIAEVK|contam_sp|P04264|K2C1_HUMAN	2C1_HUMAN		1.22724e+07	253418	794533	1.71457e+07		1.08184e+07	4.08417e+06
SLNNQFASFIDK|contam_sp|P04264|K2C1_HUMAN	2C1_HUMAN		5.43956e+06		3.50784e+06	5.22901e+06		3.62296e+06	1.32015e+06
SLNNQFASFIDKVR|contam_sp|P04264|K2C1_HUMAN	2C1_HUMAN	2.56914e+06	3.24828e+06	3.32663e+06	2.67985e+06	5.6831e+06	3.51318e+06	2.73039e+06	1.9825e+06
SLVNLGGSK|contam_sp|P04264|K2C1_HUMAN	2C1_HUMAN		1.9332e+06			4.78748e+06		1.21634e+06	1.25812e+06
THNLEPYFESFINNLR|contam_sp|P04264|K2C1_HUMAN	2C1_HUMAN	249652	744896	4.07941e+06	2.50298e+06	61012.2	6.69511e+06	206564	973335
THNLEPYFESFINNLRR|contam_sp|P04264|K2C1_HUMAN	2C1_HUMAN			43799.3			259209		3403.45
TLLEGEESR|contam_sp|P04264|K2C1_HUMAN	2C1_HUMAN		1.62612e+06			1.91298e+06		1.345e+06	337761
TNAENEFVTIK|contam_sp|P04264|K2C1_HUMAN	2C1_HUMAN		509693			1.11153e+06		501065
TNAENEFVTIKK|contam_sp|P04264|K2C1_HUMAN	2C1_HUMAN	4.69175e+06	3.95687e+06	4.88108e+06	2.63252e+06	5.5369e+06	577154	1.30027e+06	1.06474e+06
TNAENEFVTIKKDVDGAYMTK|contam_sp|P04264|K2C1_HUMAN	2C1_HUMAN	32632.7	45634.8	30646.6	60129.5	83721.6	23762	27208.5
VDLQAK|contam_sp|P04264|K2C1_HUMAN	2C1_HUMAN					314665		106991	28845.1
VDQLKSDQSR|contam_sp|P04264|K2C1_HUMAN	2C1_HUMAN		4831.23		10159.6
WELLQQVDTSTR|contam_sp|P04264|K2C1_HUMAN	2C1_HUMAN		5.26235e+06		3.69309e+06	5.70078e+06	686448	5.32611e+06	1.83009e+06
YEDEINKR|contam_sp|P04264|K2C1_HUMAN	2C1_HUMAN		104306		116736	212194		106124
YEELQITAGR|contam_sp|P04264|K2C1_HUMAN	2C1_HUMAN		7.46245e+06	229114	712741	9.57868e+06	23774	3.68443e+06	2.18711e+06
AEIDNVKK|contam_sp|P13647|K2C5_HUMAN	2C5_HUMAN				13194.2
AQYEEIANR|contam_sp|P13647|K2C5_HUMAN	2C5_HUMAN		311096			719734
EQIKTLNNK|contam_sp|P13647|K2C5_HUMAN	2C5_HUMAN		32906.3		38113.2	88132	19733.9	33836.9
FASFIDK|contam_sp|P13647|K2C5_HUMAN	2C5_HUMAN		714824			565430
FASFIDKVR|contam_sp|P13647|K2C5_HUMAN	2C5_HUMAN	774529	923138	2.06621e+06	1.07889e+06	4.0079e+06	1.36437e+06	1.58262e+06	1.35586e+06
FLEQQNK|contam_sp|P13647|K2C5_HUMAN	2C5_HUMAN		1.13375e+06			1.21097e+06		273179
GELALKDAR|contam_sp|P13647|K2C5_HUMAN	2C5_HUMAN	99625.2	22094.1			197427
GLGVGFGSGGGSSSSVKFVSTTSSSRKSFK|contam_sp|P13647|K2C5_HUMAN	2C5_HUMAN		17933.7
GRLDSELR|contam_sp|P13647|K2C5_HUMAN	2C5_HUMAN	1.1223e+06	950842	199151	1.38763e+06	1.7113e+06	808367	961384	787452
KDVDAAYMNKVELEAK|contam_sp|P13647|K2C5_HUMAN	2C5_HUMAN	5382.45
KLLEGEECR|contam_sp|P13647|K2C5_HUMAN	2C5_HUMAN	297964	365147	200864	403481	450549	328877	85726.4
KQCANLQNAIADAEQRGELALKDAR|contam_sp|P13647|K2C5_HUMAN	2C5_HUMAN					62566.2
KYEDEINKR|contam_sp|P13647|K2C5_HUMAN	2C5_HUMAN	286509	355192	344961	182584	256124	183277	866383	100537
LALDVEIATYR|contam_sp|P13647|K2C5_HUMAN	2C5_HUMAN						283616
LALDVEIATYRK|contam_sp|P13647|K2C5_HUMAN	2C5_HUMAN	73805.7	28673.4	82033.9	25168.9	69604.8	94410.8		21971.1
LDSELR|contam_sp|P13647|K2C5_HUMAN	2C5_HUMAN			127525
LLEGEECR|contam_sp|P13647|K2C5_HUMAN	2C5_HUMAN		313397			730294		490894	274828
LLREYQELMNTK|contam_sp|P13647|K2C5_HUMAN	2C5_HUMAN	48221.1	75380.7	185917	43912.7	286342	67038.4	68946.3	44540.8
LRAEIDNVK|contam_sp|P13647|K2C5_HUMAN	2C5_HUMAN		50081.8		14736.4	135457	47085.4
LRAEIDNVKK|contam_sp|P13647|K2C5_HUMAN	2C5_HUMAN	195236	455136	212294	190113	766468	119045	397761	239422
NKLAELEEALQK|contam_sp|P13647|K2C5_HUMAN	2C5_HUMAN	463894	342323	238799	172763	745774	255544	347227	194088
NKYEDEINKR|contam_sp|P13647|K2C5_HUMAN	2C5_HUMAN	2.38121e+06	2.61626e+06	3.17874e+06	2.3606e+06	4.97744e+06	1.22306e+06	2.26357e+06	2.11422e+06
NLDLDSIIAEVK|contam_sp|P13647|K2C5_HUMAN	2C5_HUMAN		3.33652e+06	69410.1	223074	4.01258e+06		3.11077e+06	985067
NMQDLVEDFKNKYEDEINKR|contam_sp|P13647|K2C5_HUMAN	2C5_HUMAN	3344.3		67955.4	18744.6	38915.4	75724.8
QCANLQNAIADAEQR|contam_sp|P13647|K2C5_HUMAN	2C5_HUMAN							60147.5
QCANLQNAIADAEQRGELALK|contam_sp|P13647|K2C5_HUMAN	2C5_HUMAN					9605.84		17176.1
QCANLQNAIADAEQRGELALKDAR|contam_sp|P13647|K2C5_HUMAN	2C5_HUMAN	254562	89776.8	186704	66190.3	357796	123367	199234	113082
QDMARLLREYQELMNTK|contam_sp|P13647|K2C5_HUMAN	2C5_HUMAN			5136.16
QNLEPLFEQYINNLR|contam_sp|P13647|K2C5_HUMAN	2C5_HUMAN		155509		143237	161008	79650.5	28133.2
RQLDSIVGER|contam_sp|P13647|K2C5_HUMAN	2C5_HUMAN	93940.8	178276	140727	116777	323698	190385	260468	92122.1
SFSTASAITPSVSR|contam_sp|P13647|K2C5_HUMAN	2C5_HUMAN		96456.1
SLYNLGGSKR|contam_sp|P13647|K2C5_HUMAN	2C5_HUMAN	131965	211422	239343	208076	550453	174400	381739	157207
SRTEAESWYQTK|contam_sp|P13647|K2C5_HUMAN	2C5_HUMAN	119944	116921	126309	127758	185116	205965	120637
SRTEAESWYQTKYEELQQTAGR|contam_sp|P13647|K2C5_HUMAN	2C5_HUMAN	51774.7		56804.3	58897.9	140691	108058
TEAESWYQTKYEELQQTAGR|contam_sp|P13647|K2C5_HUMAN	2C5_HUMAN		32610.2		53669.1			66871.3
TEEREQIKTLNNK|contam_sp|P13647|K2C5_HUMAN	2C5_HUMAN					14571.5
TLNNKFASFIDK|contam_sp|P13647|K2C5_HUMAN	2C5_HUMAN					14930.3
TLNNKFASFIDKVR|contam_sp|P13647|K2C5_HUMAN	2C5_HUMAN		26555.7		7419.81	60129.7	34547.2
TTAENEFVMLKK|contam_sp|P13647|K2C5_HUMAN	2C5_HUMAN	48697.7	62728.2	70504.8	18469.9	24102	38733.1	37121.5
TVRQNLEPLFEQYINNLRRQLDSIVGER|contam_sp|P13647|K2C5_HUMAN	2C5_HUMAN					934.663		1397.95	1234.09
VMLKK|contam_sp|P13647|K2C5_HUMAN	2C5_HUMAN								35752.5
VRTEEREQIK|contam_sp|P13647|K2C5_HUMAN	2C5_HUMAN	12347	25280.6	17708	1990.88	34144.3	9420.11	5986.69
VRTEEREQIKTLNNK|contam_sp|P13647|K2C5_HUMAN	2C5_HUMAN					1841.69
VSLAGACGVGGYGSR|contam_sp|P13647|K2C5_HUMAN	2C5_HUMAN		338522			545250
WTLLQEQGTK|contam_sp|P13647|K2C5_HUMAN	2C5_HUMAN		1.46983e+06		81920.8	1.82453e+06		809482	441893
YEDEINKR|contam_sp|P13647|K2C5_HUMAN	2C5_HUMAN		104306		116736	212194		106124
YEELQQTAGR|contam_sp|P13647|K2C5_HUMAN	2C5_HUMAN		355304			550111		316480
EQIKTLNNK|contam_sp|P05787|K2C8_HUMAN	2C8_HUMAN		32906.3		38113.2	88132	19733.9	33836.9
FASFIDK|contam_sp|P05787|K2C8_HUMAN	2C8_HUMAN		714824			565430
FASFIDKVR|contam_sp|P05787|K2C8_HUMAN	2C8_HUMAN	774529	923138	2.06621e+06	1.07889e+06	4.0079e+06	1.36437e+06	1.58262e+06	1.35586e+06
FLEQQNK|contam_sp|P05787|K2C8_HUMAN	2C8_HUMAN		1.13375e+06			1.21097e+06		273179
KYEDEINKR|contam_sp|P05787|K2C8_HUMAN	2C8_HUMAN	286509	355192	344961	182584	256124	183277	866383	100537
LALDIEIATYR|contam_sp|P05787|K2C8_HUMAN	2C8_HUMAN	936591	220111	1.907e+06	578285	1.0975e+06	3.68383e+06	190652	231659
LQAEIEGLKGQRASLEAAIADAEQRGELAIK|contam_sp|P05787|K2C8_HUMAN	2C8_HUMAN		10666.5
MLETKWSLLQQQKTARSNMDNMFESYINNLR|contam_sp|P05787|K2C8_HUMAN	2C8_HUMAN						4596.52
NKYEDEINKR|contam_sp|P05787|K2C8_HUMAN	2C8_HUMAN	2.38121e+06	2.61626e+06	3.17874e+06	2.3606e+06	4.97744e+06	1.22306e+06	2.26357e+06	2.11422e+06
RTEMENEFVLIKK|contam_sp|P05787|K2C8_HUMAN	2C8_HUMAN	17184.7
RTKTEISEMNRNISRLQAEIEGLKGQRASLEAAIADAEQRGELAIKDANAKLSELEAALQRAK|contam_sp|P05787|K2C8_HUMAN	2C8_HUMAN			8626.48
TEISEMNRNISRLQAEIEGLK|contam_sp|P05787|K2C8_HUMAN	2C8_HUMAN				12385.8
TLNNKFASFIDK|contam_sp|P05787|K2C8_HUMAN	2C8_HUMAN					14930.3
TLNNKFASFIDKVR|contam_sp|P05787|K2C8_HUMAN	2C8_HUMAN		26555.7		7419.81	60129.7	34547.2
YEDEINKR|contam_sp|P05787|K2C8_HUMAN	2C8_HUMAN		104306		116736	212194		106124
ADTLTDEINFLR|contam_sp|P48668|K2CE_HUMAN	2CE_HUMAN		984588			726089		458512	124417
AIGGGLSSVGGGSSTIK|contam_sp|P48668|K2CE_HUMAN	2CE_HUMAN		434700			268257
AQYEEIAQR|contam_sp|P48668|K2CE_HUMAN	2CE_HUMAN		742610			1.52333e+06		300171	656346
AQYEEIAQRSRAEAESWYQTK|contam_sp|P48668|K2CE_HUMAN	2CE_HUMAN			5482.29
EQIKTLNNK|contam_sp|P48668|K2CE_HUMAN	2CE_HUMAN		32906.3		38113.2	88132	19733.9	33836.9
FASFIDK|contam_sp|P48668|K2CE_HUMAN	2CE_HUMAN		714824			565430
FASFIDKVR|contam_sp|P48668|K2CE_HUMAN	2CE_HUMAN	774529	923138	2.06621e+06	1.07889e+06	4.0079e+06	1.36437e+06	1.58262e+06	1.35586e+06
FLEQQNK|contam_sp|P48668|K2CE_HUMAN	2CE_HUMAN		1.13375e+06			1.21097e+06		273179
GEMALKDAK|contam_sp|P48668|K2CE_HUMAN	2CE_HUMAN				26357.8			13119.6
GRLDSELR|contam_sp|P48668|K2CE_HUMAN	2CE_HUMAN	1.1223e+06	950842	199151	1.38763e+06	1.7113e+06	808367	961384	787452
GSGGLGGACGGAGFGSR|contam_sp|P48668|K2CE_HUMAN	2CE_HUMAN		116472		95191	161550		105268
HGDDLRNTKQEIAEINR|contam_sp|P48668|K2CE_HUMAN	2CE_HUMAN					4638.87
ISIGGGSCAISGGYGSR|contam_sp|P48668|K2CE_HUMAN	2CE_HUMAN		364043		109889	227534	24000.2
KDVDAAYMNKVELQAK|contam_sp|P48668|K2CE_HUMAN	2CE_HUMAN		33372
KLLEGEECR|contam_sp|P48668|K2CE_HUMAN	2CE_HUMAN	297964	365147	200864	403481	450549	328877	85726.4
KYEDEINKR|contam_sp|P48668|K2CE_HUMAN	2CE_HUMAN	286509	355192	344961	182584	256124	183277	866383	100537
LALDVEIATYR|contam_sp|P48668|K2CE_HUMAN	2CE_HUMAN						283616
LALDVEIATYRK|contam_sp|P48668|K2CE_HUMAN	2CE_HUMAN	73805.7	28673.4	82033.9	25168.9	69604.8	94410.8		21971.1
LDSELR|contam_sp|P48668|K2CE_HUMAN	2CE_HUMAN			127525
LDSELRNMQDLVEDLKNK|contam_sp|P48668|K2CE_HUMAN	2CE_HUMAN					2760.24
LLEGEECR|contam_sp|P48668|K2CE_HUMAN	2CE_HUMAN		313397			730294		490894	274828
LLKEYQELMNVK|contam_sp|P48668|K2CE_HUMAN	2CE_HUMAN	231856	292868	141423	279422	597130	191871	135484	43061.1
LRSEIDHVK|contam_sp|P48668|K2CE_HUMAN	2CE_HUMAN		54874.5		75113.1	168527	26816.8
LRSEIDHVKK|contam_sp|P48668|K2CE_HUMAN	2CE_HUMAN		106183		153843	306253	142914	122101
NKLEGLEDALQK|contam_sp|P48668|K2CE_HUMAN	2CE_HUMAN	130641	214175	347175	284704	1.01055e+06	128298	321122	82816.5
NKLEGLEDALQKAK|contam_sp|P48668|K2CE_HUMAN	2CE_HUMAN								70793.1
NKYEDEINKR|contam_sp|P48668|K2CE_HUMAN	2CE_HUMAN	2.38121e+06	2.61626e+06	3.17874e+06	2.3606e+06	4.97744e+06	1.22306e+06	2.26357e+06	2.11422e+06
NLDLDSIIAEVK|contam_sp|P48668|K2CE_HUMAN	2CE_HUMAN		3.33652e+06	69410.1	223074	4.01258e+06		3.11077e+06	985067
NMQDLVEDLKNKYEDEINK|contam_sp|P48668|K2CE_HUMAN	2CE_HUMAN			1247.41
NMQDLVEDLKNKYEDEINKR|contam_sp|P48668|K2CE_HUMAN	2CE_HUMAN			9344.88	21671.4	12191.4	38781.1		5818.7
NTKQEIAEINR|contam_sp|P48668|K2CE_HUMAN	2CE_HUMAN	223036	73862.7	74686.4	437321	146953	132794	427218	94830.6
QCASLQAAIADAEQR|contam_sp|P48668|K2CE_HUMAN	2CE_HUMAN								5813.45
QCASLQAAIADAEQRGEMALKDAK|contam_sp|P48668|K2CE_HUMAN	2CE_HUMAN	10359.5
QEIAEINR|contam_sp|P48668|K2CE_HUMAN	2CE_HUMAN						835.599
QNLEPLFEQYINNLR|contam_sp|P48668|K2CE_HUMAN	2CE_HUMAN		155509		143237	161008	79650.5	28133.2
RGFSANSAR|contam_sp|P48668|K2CE_HUMAN	2CE_HUMAN				6540.34	18695.3
RISIGGGSCAISGGYGSR|contam_sp|P48668|K2CE_HUMAN	2CE_HUMAN	1897.33		3542.5		9680.02	2226.66
RQLDNIVGER|contam_sp|P48668|K2CE_HUMAN	2CE_HUMAN		29580.1		34812.1
SEIDHVKK|contam_sp|P48668|K2CE_HUMAN	2CE_HUMAN				3286.83
SLYGLGGSKR|contam_sp|P48668|K2CE_HUMAN	2CE_HUMAN	60298.2	157259	225400	262232	577388	189903	160629	93910.8
SRAEAESWYQTK|contam_sp|P48668|K2CE_HUMAN	2CE_HUMAN	38328.9	101759	43917.1	190104	211136	62103.5	63847.2	32831.9
SRAEAESWYQTKYEELQVTAGR|contam_sp|P48668|K2CE_HUMAN	2CE_HUMAN		55176.1		11920.9	12026.6	48909.3
SRGSGGLGGACGGAGFGSR|contam_sp|P48668|K2CE_HUMAN	2CE_HUMAN	38472.8	54686.1	47629.3	66719.2	162712	83418	48396.5	38593
TAAENEFVTLK|contam_sp|P48668|K2CE_HUMAN	2CE_HUMAN		220676			1.13391e+06		93331.2
TAAENEFVTLKK|contam_sp|P48668|K2CE_HUMAN	2CE_HUMAN	187575	2.81098e+06	2.8701e+06	713796	5.15979e+06	928572	3.36162e+06	615990
TLNNKFASFIDK|contam_sp|P48668|K2CE_HUMAN	2CE_HUMAN					14930.3
TLNNKFASFIDKVR|contam_sp|P48668|K2CE_HUMAN	2CE_HUMAN		26555.7		7419.81	60129.7	34547.2
VRAEEREQIK|contam_sp|P48668|K2CE_HUMAN	2CE_HUMAN			10852.4	2912.78	4568.72
WTLLQEQGTK|contam_sp|P48668|K2CE_HUMAN	2CE_HUMAN		1.46983e+06		81920.8	1.82453e+06		809482	441893
YEDEINKR|contam_sp|P48668|K2CE_HUMAN	2CE_HUMAN		104306		116736	212194		106124
YEELQVTAGRHGDDLRNTKQEIAEINR|contam_sp|P48668|K2CE_HUMAN	2CE_HUMAN		18632.4
Grand Total	and Total	3.04379e+10	5.64414e+10	2.96264e+10	5.09577e+10	4.487e+10	2.30679e+10	5.3974e+10	4.35196e+10
ALLAGQNATLEALEYAHYLIVEK|Cthe_0003	Cthe_0003		3788.46	40682	47691.1	4084.72	73533.4		19113.5
ALLAGQNATLEALEYAHYLIVEKK|Cthe_0003	Cthe_0003			20625.5			32739.3		13957.3
EALLK|Cthe_0003	Cthe_0003		135449
ENPELLNYQEPK|Cthe_0003	Cthe_0003		69100.7					226840	48623.3
IFKDTPVWELALAVK|Cthe_0003	Cthe_0003	105989		151669	100700	60972.3	140839	21521.9	172221
IFKDTPVWELALAVKNEK|Cthe_0003	Cthe_0003			67737.5	45972.8		356261		51001.8
IKMEIVEEFAR|Cthe_0003	Cthe_0003	67075.1			25796.1		33589.2		35242.8
LAKENPELLNYQEPK|Cthe_0003	Cthe_0003	136468	42809.9		65040.9	9846.16	55113.3	136550	60482
QGVNYWDTEIDKYTLEQIK|Cthe_0003	Cthe_0003				12069.9
QGVNYWDTEIDKYTLEQIKK|Cthe_0003	Cthe_0003	86070.5	14378.9	100386	23005.3
SAEALLK|Cthe_0003	Cthe_0003		109726					394946
VDILR|Cthe_0003	Cthe_0003		511215
YNADPNITYGGNAIIEPGTSPLMNSIR|Cthe_0003	Cthe_0003		204572					92076.5
AAIAAR|Cthe_0004	Cthe_0004							1206.67
AGNLVR|Cthe_0004	Cthe_0004		5294.21		44835.8
DAVGNIFKYEFDKVGR|Cthe_0004	Cthe_0004		24581.5	76245.1	49453.4	40284.1	54480.6	30129.7	73460.8
DLISARDKMMEAEDKAAIAARK|Cthe_0004	Cthe_0004		29762.3
EGELTKLYSYDGFDRLIR|Cthe_0004	Cthe_0004		23175.5
EILPNGGVIINEYDEMNRR|Cthe_0004	Cthe_0004		11813.5
EINPNYYSSEKDDGIGIEYK|Cthe_0004	Cthe_0004		65061.1		75455.3	27816.3		30552.3
EINPNYYSSEKDDGIGIEYKYDTNHR|Cthe_0004	Cthe_0004	6463.32		5149.12	6946.81		5312	7208.69
EINPNYYSSEKDDGIGIEYKYDTNHRR|Cthe_0004	Cthe_0004	5068.38	3533.07	1319.62				6326.38	2840.9
ELLNIDPTGK|Cthe_0004	Cthe_0004							90360.3
ERFEYDANGNR|Cthe_0004	Cthe_0004		105207	308764	128384			161887	141787
EVVYPR|Cthe_0004	Cthe_0004					13394.8	12822.7
FMQEDTFRGDGLNLYTYVANNPLK|Cthe_0004	Cthe_0004				62183.7		40950.7
GNLIKEKEGELTK|Cthe_0004	Cthe_0004		16792.7	26901.2		19552	7989.78	43294.3	23971.3
GRIENVEK|Cthe_0004	Cthe_0004							1745.94
GYSSADNDEER|Cthe_0004	Cthe_0004		2367.82			1418.86		1969.15
GYSSADNDEERWGTIYK|Cthe_0004	Cthe_0004		29930.9		115055
HGVEFSYDLAGR|Cthe_0004	Cthe_0004	15441.9				88151.9
ICYDKAGNMTK|Cthe_0004	Cthe_0004	134496	24280.5	54626	37391.2
ICYDKAGNMTKVIAPK|Cthe_0004	Cthe_0004								480.765
ICYDKAGNMTKVIAPKQYGEK|Cthe_0004	Cthe_0004							2978.49
IDSVGYSSADNDNDRHGVEFSYDLAGR|Cthe_0004	Cthe_0004		33564.7		11947.6		7783.46
IFEHTGSGTFK|Cthe_0004	Cthe_0004			24782.4	19461
IFYDNSGNVVK|Cthe_0004	Cthe_0004							793910
IINITEPDGTNIKYDYDYAGNLVSTTDGNGNTTR|Cthe_0004	Cthe_0004		63671.6		29189.7
IKEINPNYYSSEKDDGIGIEYK|Cthe_0004	Cthe_0004	210422	60654.4	270256	70661.8	17761.2	31335.3	199383	174327
IKEINPNYYSSEKDDGIGIEYKYDTNHR|Cthe_0004	Cthe_0004	2863.04							6608.63
IKSILYQPQNGVK|Cthe_0004	Cthe_0004	32763.8		56811.8	15985.4				22401.1
IKYDAEGNIIK|Cthe_0004	Cthe_0004		122297	240836	459630	209977	8979.11	306773	265506
IRVTDPDGNTR|Cthe_0004	Cthe_0004	556345		226000	233361		137343	510029	287423
IRVTDPDGNTRR|Cthe_0004	Cthe_0004	44567.2	172043	90204.6				123182
ITHITDTEGNTTR|Cthe_0004	Cthe_0004	411292	14387.4	372821	493559	359590	102967	714689	383646
ITPEEMTR|Cthe_0004	Cthe_0004								202600
IVKEIDAK|Cthe_0004	Cthe_0004	493951	61521.4	161083	234006	82622.1	105879	116665	138501
KITFK|Cthe_0004	Cthe_0004		171467	26531.2	416923	375938	32157.8	296445
KITFKYDR|Cthe_0004	Cthe_0004	50140.6		19839.5		21629.9	69754.7		60921.4
KKEDSEDIIVMYPGGSIR|Cthe_0004	Cthe_0004		10436.6
KLRYK|Cthe_0004	Cthe_0004	696069	1.11643e+06	570256	3.77296e+06	1.04913e+06	874731	1.4723e+06	520922
KVLEYDYNK|Cthe_0004	Cthe_0004		29878.9		63268.7
KVLEYDYNKNGLVSK|Cthe_0004	Cthe_0004	60548.2	55029.9	44209.1	52280.4	20800.6	14609	28321.2	36634.2
KWNIINYK|Cthe_0004	Cthe_0004	18337.2						31369.7	61683.4
KYDDKGNLIEVISPEPFCYK|Cthe_0004	Cthe_0004	193863	113708	208513	162773	118162	142791	176013	268860
KYIYDEDGRIVK|Cthe_0004	Cthe_0004				15341.8
KYIYDEDGRIVKEIDAK|Cthe_0004	Cthe_0004				11659			17765.8
LIEIVNAAGIVVER|Cthe_0004	Cthe_0004						75414
LKYDECDRITHITDTEGNTTR|Cthe_0004	Cthe_0004			19794.5	20276.4			35859.8	34474
LLNIDPTGK|Cthe_0004	Cthe_0004								326061
LSGSAYCALLNTK|Cthe_0004	Cthe_0004		522908		415589	398260	111514
LVEKR|Cthe_0004	Cthe_0004		1797.93			3120.49
MKINDRK|Cthe_0004	Cthe_0004				5298.66
MKINDRKQR|Cthe_0004	Cthe_0004						8209.13	3888.79
MLLTEIR|Cthe_0004	Cthe_0004		11596.9		13590.7			21533.4	31862.7
MQIKITPEEMTRIASNIK|Cthe_0004	Cthe_0004			2499.06	2808.07
MSRDLISARDKMMEAEDKAAIAAR|Cthe_0004	Cthe_0004		86930.8
MSRDLISARDKMMEAEDKAAIAARK|Cthe_0004	Cthe_0004				25063.1
NIYNTAGEIIK|Cthe_0004	Cthe_0004		246759		139363			586928	439353
NIYNTAGEIIKR|Cthe_0004	Cthe_0004	184009	369904	489849	553738	508449	405785	604834	127905
NSETDRNGNTTYR|Cthe_0004	Cthe_0004				1010.05
QGRMVQRIGK|Cthe_0004	Cthe_0004			28442.3
QIKITPEEMTRIASNIK|Cthe_0004	Cthe_0004		12857	5674.34	12646.2	2362.75		5791.32
QLDHENNELIIEYDEENRENTFK|Cthe_0004	Cthe_0004		10326.9
RIDSVGYSSADNDNDRHGVEFSYDLAGR|Cthe_0004	Cthe_0004	15243.3	32708.5	20729.5	70961.3		71786.9	67065.6	172973
RIFYDNSGNVVK|Cthe_0004	Cthe_0004	206652	140575	158199	197995	198422	123164	150935	161484
RISTIFPDGSMSR|Cthe_0004	Cthe_0004	17258.6		18021.6	21722.6	19748.3
RRDITIPSR|Cthe_0004	Cthe_0004							14196
RSPEYVTR|Cthe_0004	Cthe_0004	54592.8	281893	46937	276208	293233	122948	337428	31455.5
SILYQPQNGVK|Cthe_0004	Cthe_0004		630441
SPEYVTR|Cthe_0004	Cthe_0004		42653
TFEYGEEDVNKPTLIK|Cthe_0004	Cthe_0004		118294		222481			188491
TFEYGEEDVNKPTLIKDAVGNIFK|Cthe_0004	Cthe_0004		35084.3	13770.6	33864.8	14841.6	26497	51657.3	49615.4
TFEYGEEDVNKPTLIKDAVGNIFKYEFDK|Cthe_0004	Cthe_0004				1977.85		5916.9
TFEYGEEDVNKPTLIKDAVGNIFKYEFDKVGR|Cthe_0004	Cthe_0004					2825.07	18746.5
TIDPLGNVFAVK|Cthe_0004	Cthe_0004		756773		1.03828e+06	642005		1.27529e+06	633403
TIDPLGNVFAVKYDENGNKIK|Cthe_0004	Cthe_0004	8915.11	16142.9		11112
VLEYDYNKNGLVSK|Cthe_0004	Cthe_0004		154243		286058	143271		176081	52036
VQNPDGTYMENIYDAENLR|Cthe_0004	Cthe_0004		461756			244182		411893	201250
VTDISGTPVEYTYDVLGR|Cthe_0004	Cthe_0004		1.04044e+06			784926		1.45162e+06	974711
VVATTTHYGTVR|Cthe_0004	Cthe_0004	382210	168817	859590	419454	216702	405713	779621	172383
VVSPGGGEVSFEYDER|Cthe_0004	Cthe_0004		38974.2			42181.3		45352.4	27898.6
VVSPGGGEVSFEYDERGNLLKR|Cthe_0004	Cthe_0004	17292.9	6677.99	14653	9076.55	4189.64	6855.45	23144.5	12683.8
WGTIYK|Cthe_0004	Cthe_0004				30146.9			32539.1
YDDKGNLIEVISPEPFCYK|Cthe_0004	Cthe_0004		350807		557846			373969
YDENGNKIK|Cthe_0004	Cthe_0004				42033.8
YDENGNKIKEINPNYYSSEKDDGIGIEYK|Cthe_0004	Cthe_0004		8470.78
YEFDKVGR|Cthe_0004	Cthe_0004		158325	105456	247804	68663.3
YEYNIDNTIAQVLYGSGVCAR|Cthe_0004	Cthe_0004		452206	37348.1	721728	284583		302208	360022
YIYDEDGRIVKEIDAK|Cthe_0004	Cthe_0004	166379		228172	242187	133277	21163.5	177877	102609
YNLAGWLVEK|Cthe_0004	Cthe_0004		691613		913065	190593	230032	564422	412456
YNLAGWLVEKR|Cthe_0004	Cthe_0004	15565.3	81589.7		30160.8		17028.8	54192.8	23818.8
YSLDLWGK|Cthe_0004	Cthe_0004					124722		402383	338489
YVNPENYDPEKDDGTGTTYLYDSMNR|Cthe_0004	Cthe_0004		395774			110333		318179	211851
YYNPSIGR|Cthe_0004	Cthe_0004		687156
ALEVK|Cthe_0009	Cthe_0009					139355
ARDKMIEADNKASATAKKMKTVSFK|Cthe_0009	Cthe_0009				25159.2	8610.77	5074.68
DAENNITSFEYGEEDVNKPTLIKDAVGNTFR|Cthe_0009	Cthe_0009		24738.8		181186			24762.3
DIFVDTIEGAVDEIIAK|Cthe_0009	Cthe_0009					13230.9
DKMIEADNKASATAK|Cthe_0009	Cthe_0009	52383.8			19739.1		4996.88	17215.1
DKMIEADNKASATAKK|Cthe_0009	Cthe_0009	18353.8			10608.8		2970.04	6382.1	5338.87
DYDKDLDDGPGMEYTYDEMNRLTQIIDPEGNVIKK|Cthe_0009	Cthe_0009				37671.4				30720.2
EDGNKNAYYYIHNSHGDITALTDDKGK|Cthe_0009	Cthe_0009	3098.56	5062.13	5193.61		5140.09	4292.66	6185.74	12548.7
EGELTKLYSYDGFDRLIR|Cthe_0009	Cthe_0009		23175.5
EGVNFNNNLEETTKVIVEK|Cthe_0009	Cthe_0009			8183.96			24403.7
EINPNYYNSQKDDGIGIEYKYDTNHRR|Cthe_0009	Cthe_0009	881.547					1374.36
EVSDKFNDIALEVKR|Cthe_0009	Cthe_0009	369520	74403.4	252083	129725	41974.8	87495.7	185910	38928.5
FGYAFEATK|Cthe_0009	Cthe_0009		236507
FIQEDPFRGDGLNLYAYVANNPVR|Cthe_0009	Cthe_0009			91371.1	88351.4	17902.2	124393		64757.7
GDGLNLYAYVANNPVR|Cthe_0009	Cthe_0009	16085.9							14558.3
GHTILQK|Cthe_0009	Cthe_0009		7294.78	20030.9	216149	103928	31546.2	88537.3	18696.7
GHTILQKEDGNK|Cthe_0009	Cthe_0009	73589.9	47503.1	103267	56796.3	57205.3	57809.1	77413.8	63710.9
GNLIKEKEGELTK|Cthe_0009	Cthe_0009		16792.7	26901.2		19552	7989.78	43294.3	23971.3
GYSSADNDEER|Cthe_0009	Cthe_0009		2367.82			1418.86		1969.15
GYSSADNDEERWGTIYK|Cthe_0009	Cthe_0009		29930.9		115055
HGVEFSYDLAGR|Cthe_0009	Cthe_0009	15441.9				88151.9
IANAYSYDAFGNILDSVER|Cthe_0009	Cthe_0009							97297.5
IFYDNTGNIVK|Cthe_0009	Cthe_0009							156846	97453.9
IIFKYDR|Cthe_0009	Cthe_0009				57828.2	36233.8		67064
IINITEPDGTNIKYDYDYAGNLVSTTDGNR|Cthe_0009	Cthe_0009		36171.6		24429.2
IINSIDWELR|Cthe_0009	Cthe_0009		177004		297753
IKEINPNYYNSQKDDGIGIEYK|Cthe_0009	Cthe_0009	13308.3	22239.5	11904.6	16184.3	17488.9	4985.54	11230.7	8790.99
IKNGLVTEYEYDEKGNLIKEK|Cthe_0009	Cthe_0009	30718.5		5204.3	3860.71	5585.89	2280.78	3999.16	6694.23
IKNGLVTEYEYDEKGNLIKEKEGELTK|Cthe_0009	Cthe_0009	34583.5	10493.7	6151.77	17251.3	2719.78	3845.66	49542.3	49445
IKSILYQPQNGVK|Cthe_0009	Cthe_0009	32763.8		56811.8	15985.4				22401.1
IKVTDPDGNTTR|Cthe_0009	Cthe_0009			233812	200197	113311	31833.3	130369	202571
ISDRLNK|Cthe_0009	Cthe_0009			2020.91	47544.5	6816.08		2514.32
ISDRLNKMSQSLIR|Cthe_0009	Cthe_0009					9853.6
ISDRLNKMSQSLIRARDK|Cthe_0009	Cthe_0009		19877.4	23182.1	35120.2			4492.42
ITHITDAEGNIIR|Cthe_0009	Cthe_0009				92812.7			46157.2
ITPEEMTR|Cthe_0009	Cthe_0009								202600
ITPEEMTRIAGNIR|Cthe_0009	Cthe_0009	13407.6
IVKEIDAK|Cthe_0009	Cthe_0009	493951	61521.4	161083	234006	82622.1	105879	116665	138501
KGINEKSSIAQATAIKISDR|Cthe_0009	Cthe_0009	26453.8
KGINEKSSIAQATAIKISDRLNKMSQSLIR|Cthe_0009	Cthe_0009		102588	6941.29					87377.1
KIDSVGYK|Cthe_0009	Cthe_0009	77406.6	50625	31018.7	46284.3	87331.5	55770.9	149453	54361.9
KKEDSEDIIVVYPEGNIR|Cthe_0009	Cthe_0009	888995	261717	294567	225072	267220	327918	330154	567091
KTLEK|Cthe_0009	Cthe_0009							953.172
KVIERLPNYSAKTLMGHAK|Cthe_0009	Cthe_0009				3517.95
KVLEYDYNK|Cthe_0009	Cthe_0009		29878.9		63268.7
KVLEYDYNKNGFVSR|Cthe_0009	Cthe_0009	9842.68		9315.21	19880.5
KYDDKGNLIEVTSPEPFCYK|Cthe_0009	Cthe_0009	22065	19899.5	52293.7			46173.4	75635	21247
LIGSAYCALLNTK|Cthe_0009	Cthe_0009				334905	277487		444339
LIQIVNAAGIVVEK|Cthe_0009	Cthe_0009	63537.1
LKYKYDEK|Cthe_0009	Cthe_0009	19578.7					11529.5	18451.9	18925
LNYDKAGNMTKIIAPK|Cthe_0009	Cthe_0009					57145.2			2896.49
LQEVIYPGNVK|Cthe_0009	Cthe_0009		64920.9
LQEVIYPGNVKER|Cthe_0009	Cthe_0009	85673.1	46850.7	72310.9	26934.2		42168.1		77794.1
LRYDDCDRITHITDAEGNIIR|Cthe_0009	Cthe_0009	317125	139904	173629	118809	163012	72642.6	63436.9	91800.2
LTQIIDPEGNVIKK|Cthe_0009	Cthe_0009		582435	646701	686667	406847	159435	1.00287e+06	627552
LVDISGTPVEYTYDVLGR|Cthe_0009	Cthe_0009		158448
LVEITTPEAK|Cthe_0009	Cthe_0009					472104
LVEKR|Cthe_0009	Cthe_0009		1797.93			3120.49
MIEADNKASATAKK|Cthe_0009	Cthe_0009	16662.1	9599.68	3355.01	2727.93	2208.74	2304.83	9699.18	3747.24
MKINDKKQKVTR|Cthe_0009	Cthe_0009						7062.05
MKTVSFKR|Cthe_0009	Cthe_0009	6425.04	18423.4	17653.8		60950.6	46448.8		62553.8
MQIKITPEEMTRIAGNIREVSDK|Cthe_0009	Cthe_0009			185696
MSQSLIRARDKMIEADNKASATAKKMK|Cthe_0009	Cthe_0009			13182.8
NAYYYIHNSHGDITALTDDKGK|Cthe_0009	Cthe_0009	9647.9	5504.99	17894.2	25828.3	14539.5	20526.1	24040.1	18308.7
NESKGNSVWDIVKDIFVDTIEGAVDEIIAKK|Cthe_0009	Cthe_0009			24987.5
NGLVTEYEYDEKGNLIKEKEGELTK|Cthe_0009	Cthe_0009			2100.11				5619.97
NIACEVDEDWR|Cthe_0009	Cthe_0009								65239.7
NIYNTAGEIIK|Cthe_0009	Cthe_0009		246759		139363			586928	439353
NIYNTAGEIIKK|Cthe_0009	Cthe_0009	147115	202197	158479	154860	134180		267680	201556
QGRMVQRIGK|Cthe_0009	Cthe_0009			28442.3
QILPNGGVIINEYDEMNR|Cthe_0009	Cthe_0009	25528.8	8646.46		16467.5	15451.6
QILPNGGVIINEYDEMNRK|Cthe_0009	Cthe_0009				6319.03				8420.94
QLDHQENELIIEYDDENRENTFK|Cthe_0009	Cthe_0009							4826.56
QYAEK|Cthe_0009	Cthe_0009				1348.35
RISTIFPDGSMSR|Cthe_0009	Cthe_0009	17258.6		18021.6	21722.6	19748.3
RSPEYVTK|Cthe_0009	Cthe_0009				32447			7360.61
SILYQPQNGVK|Cthe_0009	Cthe_0009		630441
TIDPLGNVFAVK|Cthe_0009	Cthe_0009		756773		1.03828e+06	642005		1.27529e+06	633403
TIDPLGNVFAVKYDENGNKIK|Cthe_0009	Cthe_0009	8915.11	16142.9		11112
TKYDPQGNIIK|Cthe_0009	Cthe_0009	756285	162032	217342	170131	174777	63429.4		174500
TKYSYDENGR|Cthe_0009	Cthe_0009				57318.2		14518.2	33910.7
TLEKMKINDKKQK|Cthe_0009	Cthe_0009		13164
TVSPGGGEVTFEYDDRGNLLKR|Cthe_0009	Cthe_0009	6432.91	22965.5		5917.15			16294.7	3248
VFEYTDTGDFK|Cthe_0009	Cthe_0009					141566		130804
VINYK|Cthe_0009	Cthe_0009		1.24603e+06		541198	1.05061e+06			130447
VIQELDGEDLSGYSNEK|Cthe_0009	Cthe_0009							178508
VIVEKNESK|Cthe_0009	Cthe_0009				13703.6
VKPIPGVK|Cthe_0009	Cthe_0009	17289.6					12235.7
VLEYDYNKNGFVSR|Cthe_0009	Cthe_0009								29744.8
VQNPDGTYMENIYDAEDLR|Cthe_0009	Cthe_0009					16012.1			20954.4
VSSITDHTGRK|Cthe_0009	Cthe_0009	4693.99	16029.3	3931.11	17037.4	30310.8	23319.8	29153.5	1714.38
VTDPDGNTTRIFYDNTGNIVK|Cthe_0009	Cthe_0009	2201.16					2760.4
VYKYNTDMLVTEVR|Cthe_0009	Cthe_0009	78753.6
WGTIYK|Cthe_0009	Cthe_0009				30146.9			32539.1
WLKSGITR|Cthe_0009	Cthe_0009			24067.4
YAYDGNGNPILKEENGKVTAYGYDALNR|Cthe_0009	Cthe_0009		21112	8183.19	81122.9
YDDGSVQKYTYDENLNR|Cthe_0009	Cthe_0009							67658.6
YDENGNKIK|Cthe_0009	Cthe_0009				42033.8
YEFDKVGR|Cthe_0009	Cthe_0009		158325	105456	247804	68663.3
YEYDLDKNITR|Cthe_0009	Cthe_0009				195062			149471	130315
YEYNIDNTIAQVLYGSGICAR|Cthe_0009	Cthe_0009				90457				28784.3
YIYDEEGRIVKEIDAK|Cthe_0009	Cthe_0009								23393.9
YNLAGWLVEK|Cthe_0009	Cthe_0009		691613		913065	190593	230032	564422	412456
YNLAGWLVEKR|Cthe_0009	Cthe_0009	15565.3	81589.7		30160.8		17028.8	54192.8	23818.8
YNREGLLSTVISTR|Cthe_0009	Cthe_0009			13905	24203.6	13717.5	16677.7		10738
YSLDLWGK|Cthe_0009	Cthe_0009					124722		402383	338489
YTYDENLNR|Cthe_0009	Cthe_0009		88592.9
YTYNSLNLLSEIIDPDGR|Cthe_0009	Cthe_0009				29191				20285.1
YTYNSLNLLSEIIDPDGRK|Cthe_0009	Cthe_0009		7272.07		5567.47		11149.6	6351.73
YVEPGNYNPEKDDGVGTTYLYDSMNR|Cthe_0009	Cthe_0009				102521
YVEPGNYNPEKDDGVGTTYLYDSMNRLIQIVNAAGIVVEK|Cthe_0009	Cthe_0009	6188.45
YYNPSIGR|Cthe_0009	Cthe_0009		687156
FDSIEDVFKK|Cthe_0016	Cthe_0016				22128.7
FLQDTGYGIK|Cthe_0016	Cthe_0016		2.72169e+06			1.90843e+06		3.13012e+06	2.15985e+06
GMTHFFDEQVKEEMEHAGK|Cthe_0016	Cthe_0016	688482	490338	941072	1.20853e+06	562465	909556	948657	1.65238e+06
INDLVK|Cthe_0016	Cthe_0016		167254
INGHWNGLYILDK|Cthe_0016	Cthe_0016	9975.16		9206.43	15920.6				15886.6
INGHWNGLYILDKELGER|Cthe_0016	Cthe_0016			162145	316683		97644.2
KFLQDTGYGIK|Cthe_0016	Cthe_0016		83014.1	68633.4	45636.8		103420	78510.5	180469
YRPLNPGDGK|Cthe_0016	Cthe_0016	104670	95189.8	102908	28414.3	152451	110248	225060	251798
YRPLNPGDGKFDSIEDVFK|Cthe_0016	Cthe_0016	266146	67275	241522	263264	75942.5	144201	242003	435157
YRPLNPGDGKFDSIEDVFKK|Cthe_0016	Cthe_0016	2.72298e+06	2.00705e+06	2.26689e+06	3.68164e+06	1.68165e+06	2.68743e+06	3.2324e+06	5.43446e+06
HGVDFLTLIADRK|Cthe_0018	Cthe_0018			23585			56237.7
KEILK|Cthe_0018	Cthe_0018	59237.7	65633.5	98122.4	195431	45412.4	27384.7	133162	29473.7
LNFDKPNTGIAFVVPVNK|Cthe_0018	Cthe_0018	199007	154192	230212	80671.1	469142	300476	444392	441138
GVSALHK|Cthe_0019	Cthe_0019					23149.6			7310.33
LNTAFR|Cthe_0019	Cthe_0019		254724						144197
SQGSTGATIINAR|Cthe_0019	Cthe_0019		1.21354e+06			1.16552e+06			540603
TEAQGICFTLPVSK|Cthe_0019	Cthe_0019		3.63647e+06			2.41671e+06			2.14672e+06
ILQMHFSRNAKNYDAYAKVQKK|Cthe_0024	Cthe_0024				14416.8
KIGANNSNKQRK|Cthe_0024	Cthe_0024			31570.8
LAANTRR|Cthe_0024	Cthe_0024		9473.52		1318.79
LDSVKK|Cthe_0024	Cthe_0024					1151.31
LLLDR|Cthe_0024	Cthe_0024		468721
MANTLLDMLDLDSKSR|Cthe_0024	Cthe_0024						10038.5
VIDKK|Cthe_0024	Cthe_0024	43224.5	42166.2	22130.5	223744	40663.9	9381.89	27726	9849.61
AIHSFGNYATAQLR|Cthe_0028	Cthe_0028					26880.5	26563.1
GIQDIKDRLNTDKYEFLR|Cthe_0028	Cthe_0028						11332.3
LGENILILTTAGSIAYGTNVDTSDIDIR|Cthe_0028	Cthe_0028						5196.14
LKNALAR|Cthe_0028	Cthe_0028					51940.7
LNTDKYEFLR|Cthe_0028	Cthe_0028						25261.4
NNKKDEPHLNK|Cthe_0028	Cthe_0028					3065.9
YGLKK|Cthe_0028	Cthe_0028					31221	2127.13
AFDFKK|Cthe_0029	Cthe_0029	155455	227797	150944	391913	647918	510475	616950	390069
AFDFKKEYK|Cthe_0029	Cthe_0029		11998.3			69122.4	39546.3	52887.2	31961.5
DKFNWISVIR|Cthe_0029	Cthe_0029		157062	74498	175137	90499.8	231382	93874.6	206013
EDFEWAKEEAAR|Cthe_0029	Cthe_0029		124132		275817	111401		121672	111839
EDFEWAKEEAARK|Cthe_0029	Cthe_0029			7481.67
EGLCVQALHLGPFDDEPK|Cthe_0029	Cthe_0029		877659	34145.4	1.27754e+06	809238	300640	1.01643e+06	823407
EGLCVQALHLGPFDDEPKTVAK|Cthe_0029	Cthe_0029	155372	71720.5	84147.3	24292.5	237208	81473	201232	255481
EGLCVQALHLGPFDDEPKTVAKMDEYLIKEGYEKDFSNERLHHEIYLSDPRKVEPAKYKTVIR|Cthe_0029	Cthe_0029								4610.01
EYKELYMPK|Cthe_0029	Cthe_0029			15232.6	14229.1	35859.9		33093.2
FNWISVIR|Cthe_0029	Cthe_0029		150361		128653		96230.2		96548.4
GKGDPNEEDGAYK|Cthe_0029	Cthe_0029				86384.6	8870.95
GKGDPNEEDGAYKQAVNILYAIAYTIK|Cthe_0029	Cthe_0029	951418	621606	1.73264e+06	1.46277e+06	940036	2.75069e+06	338043	1.43399e+06
IDCSLAEFLTIK|Cthe_0029	Cthe_0029		765812		295031			985312
KEYKELYMPK|Cthe_0029	Cthe_0029	266431	212225	303685	339702	91745.3	180887	270227	158622
KIDCSLAEFLTIK|Cthe_0029	Cthe_0029	407051	203891	237840	380299	305860	377919	353296	309693
KKIDCSLAEFLTIK|Cthe_0029	Cthe_0029	46422.2	15147.6	58641.6	59808.8	41831.3	60640.2		38898.3
KVEPAKYK|Cthe_0029	Cthe_0029		11214.2	2478.01	22822.7	9285.68	8402.3		1994.25
LHHEIYLSDPR|Cthe_0029	Cthe_0029	2.48129e+06	1.02998e+06	1.35456e+06	1.51016e+06	1.73474e+06	1.02052e+06	1.27105e+06	1.2209e+06
LHHEIYLSDPRK|Cthe_0029	Cthe_0029	101257		72095.3		74826.6	99229.2		73115.4
LPDFVSKEDFEWAK|Cthe_0029	Cthe_0029		149236				117772		124009
LPDFVSKEDFEWAKEEAAR|Cthe_0029	Cthe_0029	807469	776025	675234	645630	547399	463456	261778	157168
LPDFVSKEDFEWAKEEAARK|Cthe_0029	Cthe_0029		5909.06	22044.1	19377.6	4306.72	30953.7		37184.3
MDEYLIKEGYEK|Cthe_0029	Cthe_0029				137143
MDEYLIKEGYEKDFSNER|Cthe_0029	Cthe_0029		379837	411900	251684	268124		428548	432543
QAVNILYAIAYTIK|Cthe_0029	Cthe_0029	28299	10483.5		8634.31	92320.6	178584		79010.4
TEPEIIDVPQMNFIAVR|Cthe_0029	Cthe_0029		2.09761e+06			1.10304e+06		1.57035e+06	1.18271e+06
TVIRHPVK|Cthe_0029	Cthe_0029	48005.9		50181.5		35974.3	53148.2	26720.5	19702.9
AADLNGDGSINSTDLTILK|Cthe_0032	Cthe_0032	8771.86
AITKFPVTQK|Cthe_0032	Cthe_0032	83802.5	27567.9	84683.4	20630.5	114132	75894	82707	121310
GGIATACWHINIPR|Cthe_0032	Cthe_0032	133407		103508		7505.22	48843.7	10127.2	48033.7
IIDWVK|Cthe_0032	Cthe_0032	69404.8	3.79604e+07		4.27589e+07	2.8042e+07	66409	3.78625e+07	2.62369e+07
INSTDLTILK|Cthe_0032	Cthe_0032							30528.6
INSTDLTILKR|Cthe_0032	Cthe_0032	283174	33888.8	140243	80700.5	81500.1	38191.6		76074.2
IYFDHADMPDHIIDPTPCDPNATPETR|Cthe_0032	Cthe_0032		159733		151445	18468.3
KYILK|Cthe_0032	Cthe_0032	190938	90920.1	135916	295556	142051	109712	127122
MQVISINGK|Cthe_0032	Cthe_0032		359915
SHSNYFIPNK|Cthe_0032	Cthe_0032		116903	139917	123290	117108	58791	130215	72322.4
TGKYPAIR|Cthe_0032	Cthe_0032	159269	94860.4	157206	202799	276804	135014	145178	43757.3
AELEAANERIKQEYHK|Cthe_0033	Cthe_0033		56809.8
DAYLDTYELERARGITIFSK|Cthe_0033	Cthe_0033						2254.23
DKVINEIK|Cthe_0033	Cthe_0033		14836.1
GRVETSQISAAVK|Cthe_0033	Cthe_0033		31343			41150.8	20239.2	32274.8	33177.4
GYEPCHNAQEVIER|Cthe_0033	Cthe_0033		66052.9		61515.4	56443.6		60598.9
IFKITR|Cthe_0033	Cthe_0033					2891.72
IPVFIFVNK|Cthe_0033	Cthe_0033						16585.5
ITRDEQGNRLTHMK|Cthe_0033	Cthe_0033		23493.1
KEDEENLNQNRPVYSGEK|Cthe_0033	Cthe_0033				19905.1				4425.16
KVFPCFFGSALK|Cthe_0033	Cthe_0033								6002.37
LVLTHLEEK|Cthe_0033	Cthe_0033		85934.9		62279.9	77382.2	91489.7		60964
SSGAPLLEPVLQYQIILPEGCDPR|Cthe_0033	Cthe_0033		94890.2			23967.3		87165
TFYANQGRK|Cthe_0033	Cthe_0033						8122.3	16529.1
TLQVLDYAILVVSGADGVQGHTK|Cthe_0033	Cthe_0033					3230.29			2924.84
VETSQISAAVKER|Cthe_0033	Cthe_0033		23548.5
VINEIKK|Cthe_0033	Cthe_0033		17122.4		21126	39197	15606.6	28515.9
VRDVLTNGVWEEK|Cthe_0033	Cthe_0033				20937
VRDVLTNGVWEEKVNQIR|Cthe_0033	Cthe_0033				18574.8				33229.2
YTVVPSYPNEFGAK|Cthe_0033	Cthe_0033		129190
YYKPAAGAK|Cthe_0033	Cthe_0033				14650.5
EKLLAYLSSEAQK|Cthe_0034	Cthe_0034						60321.5
FSIPFNRQELADYLSVDR|Cthe_0034	Cthe_0034						59518.7
LIQNMLHITAMK|Cthe_0034	Cthe_0034						14583.9
ESMLKKADSVGVLSTQNEDIRSLR|Cthe_0036	Cthe_0036	15079.4
FGNPEITEVNIGVR|Cthe_0036	Cthe_0036		338618		331463	470471		195180	465941
GMAAYAEHAK|Cthe_0036	Cthe_0036	106226	105434			22758.7	169645	203925	93855
GTGVDVYTHGEMLPAHYYPAFK|Cthe_0036	Cthe_0036			11850.6			44266.4		36133.5
GVCGKNEEVAK|Cthe_0036	Cthe_0036	734.815	1875.81	676.238	798.558	15113.9	2052.83	7241.16	264.526
IFTTGSAGFPGCK|Cthe_0036	Cthe_0036					95344.8		370471	87272.7
KADSVGVLSTQNEDIR|Cthe_0036	Cthe_0036		80586.4
KMLAVR|Cthe_0036	Cthe_0036			8068.38			5400.68
KMLAVRDEMKK|Cthe_0036	Cthe_0036	26747.8	12463.5			19472.7		36263.1	15137.9
KNPAILVSGHDLTDLEQLLEQTK|Cthe_0036	Cthe_0036	135905	134999	218737	230693	410678	337875	503340	769714
LGLGDIGGIPR|Cthe_0036	Cthe_0036		99963.7		330292	375296		499939	388888
LGNTNHEVLSSLFMTITNVNFDDGSIEK|Cthe_0036	Cthe_0036	9937.08					20338.3	5594.19	24002
LQDLLLYTVK|Cthe_0036	Cthe_0036					151082		302490	125086
MLAVRDEMKK|Cthe_0036	Cthe_0036		18292.4	15510.5	14424	52029.7	14887.2	74781.2	38581.1
QVEEFESFHGPILFTTNCIVPPR|Cthe_0036	Cthe_0036			6824.14			7563.3		8204.32
RIFTTGSAGFPGCK|Cthe_0036	Cthe_0036	47405.6		20783.5	30736.5	68922	88990	102281	137697
SVQAEGLHDAAVFSVDSR|Cthe_0036	Cthe_0036		97850.4		36230.2		26444.1
SYYTEFAQNLPK|Cthe_0036	Cthe_0036					59549.6
SYYTEFAQNLPKDTVILTAGCAK|Cthe_0036	Cthe_0036					45248.2	21455.6		13387.1
TLPAPDEIETGSIVGGFAHNQVMALADKVVEAVK|Cthe_0036	Cthe_0036	2648.55	2198.38	1811.17		1608.35	2546.25	3964.98	5524.16
VMALLDEANTSR|Cthe_0036	Cthe_0036					137496			244164
VVEAVKSGAVKKFFVMAGCDGRMK|Cthe_0036	Cthe_0036					4941.38
IEEIVNAGK|Cthe_0040	Cthe_0040		1.49204e+06			1.8537e+06		2.24961e+06
ISAPEGTVFNPENDYSYQGLSAGTVVK|Cthe_0040	Cthe_0040		20163.9					24955.3	23348.6
IYPGGQSAYKK|Cthe_0040	Cthe_0040		22028.1	28517.2	31120.1	35612.3	80928.6	17044.7	93467.9
KDQGIKGEVVLQYANGNAGATSNSINPR|Cthe_0040	Cthe_0040	9647.71	12463.8
KVDGEYSKECLK|Cthe_0040	Cthe_0040	39131.9	53577.3	28591.9	48410.4	24254.9	19176.1	22500.6	17949.7
LNWRGDSGLDDGKDAGIDLTGGWYDAGDHVK|Cthe_0040	Cthe_0040						13514.6
LSDVKHYKDNIYYVEVDLSGTK|Cthe_0040	Cthe_0040	4951.98				3896.69
LYGGSPDPK|Cthe_0040	Cthe_0040							21976.2
MRLVNSLGRR|Cthe_0040	Cthe_0040			5296.47
QSGQYNHILNNIK|Cthe_0040	Cthe_0040	17350.2	8138.97	10457.6	16343.5	16667.1	6041.73	12296.9	11367.9
SEYIPVYDAGVLVFGREPGSASK|Cthe_0040	Cthe_0040							13447.2
SGKLDPSTLR|Cthe_0040	Cthe_0040				202750
SGWPAR|Cthe_0040	Cthe_0040		885622		689797
SSPGSTVVAETSAALAIASIIFK|Cthe_0040	Cthe_0040	3476.02
SSPGSTVVAETSAALAIASIIFKK|Cthe_0040	Cthe_0040	2526.61	1635.27			1222.48			2142.52
TAHGSWADSQMEPPEHR|Cthe_0040	Cthe_0040	105102	107341	61155.9	114079	34080.8	15179.3		24640.1
YFINIEEIVNAGK|Cthe_0040	Cthe_0040				53750.6		78330.2
YKEAIER|Cthe_0040	Cthe_0040		264833
ADLEGHEETVGDNEIYVSAK|Cthe_0042	Cthe_0042						19976.5
AMELLPLGPVVIIDTPGIDDEGTLGEMR|Cthe_0042	Cthe_0042		147644	90943	90150.5	37426.1		77127.8	98566.6
CAVEQNVPITNYGILIAYVHGILK|Cthe_0042	Cthe_0042								1937.35
DILESDAVAIVVKENELKNTLDSLGKKPK|Cthe_0042	Cthe_0042							2402.36
ENELKNTLDSLGKKPK|Cthe_0042	Cthe_0042	12454.2	7562.36	13269.9	10347.7	36194.5	28888.5	45003.6	25723.8
GLNETPSANR|Cthe_0042	Cthe_0042		602852			363161		646633	176805
GRLILPQQQTIR|Cthe_0042	Cthe_0042			8083.24		15855.4	18065.6	17325.9	39507.2
GTTTDPVYK|Cthe_0042	Cthe_0042		61409.2
IASLAVTDDITHK|Cthe_0042	Cthe_0042		1.10051e+06	10015.1	1.59312e+06	1.29124e+06	219551	924067	553214
IVGDLISPSDFVVLVVPIDK|Cthe_0042	Cthe_0042		1.1698e+06	1.01295e+06	1.68026e+06	1.12108e+06	138454	1.35474e+06	1.51001e+06
IVGDLISPSDFVVLVVPIDKAAPK|Cthe_0042	Cthe_0042		144391	113412	162156	200796	89756.6	93459.4	233466
KNLNFEFTSGTEFPEDLTR|Cthe_0042	Cthe_0042	50368.8	22592.1		16413.5		314657	190652	137982
LHIGFFGK|Cthe_0042	Cthe_0042	576246		379659	382434	334938	765266	544461	1.21628e+06
LILPQQQTIR|Cthe_0042	Cthe_0042		208294		612243	878747		890872	441904
LILPQQQTIRDILESDAVAIVVK|Cthe_0042	Cthe_0042	109507	36984.3	87885.5	61774.5	44708.4	139988	37029	217734
LILPQQQTIRDILESDAVAIVVKENELK|Cthe_0042	Cthe_0042	60690.7	83700.2	85198.9	40638.5	49028.6	54921.4		110138
LIVHCGGCMLNER|Cthe_0042	Cthe_0042	839990	462110	714535	429223	739991	434319	662452	949877
LVITDSQAFEK|Cthe_0042	Cthe_0042		590536			699222	21015.7	855654	580818
NLNFEFTSGTEFPEDLTR|Cthe_0042	Cthe_0042			168403	101051		41743.6
NTLDSLGKKPK|Cthe_0042	Cthe_0042	356086	129310	193622	166331	324488	81255.5	337667	229890
QCDDIGTVK|Cthe_0042	Cthe_0042		147074					42981.3
QCDDIGTVKLPR|Cthe_0042	Cthe_0042		84426.7	87208.9	100198	46908.4		37500.6
QVLNKTDIAVLVIDATCGK|Cthe_0042	Cthe_0042				13781.1	19176	23256.3	7348.98
SEDDEKLIELFEKK|Cthe_0042	Cthe_0042		91446.9	135481	162550		13035	51877.4
SRQVLNKTDIAVLVIDATCGK|Cthe_0042	Cthe_0042	10103.3		14513.1					20673.1
SSVVNAVTGQNLAIVSDVK|Cthe_0042	Cthe_0042		788605		350198	760392	215780	1.14359e+06	776041
SSVVNAVTGQNLAIVSDVKGTTTDPVYK|Cthe_0042	Cthe_0042	55208.6	172650	22355.1	251928	99425.7	99094.5	195499	160408
TDIAVLVIDATCGKSEDDEKLIELFEKKDIK|Cthe_0042	Cthe_0042			3545.52
TGYNINK|Cthe_0042	Cthe_0042		179429			158243
TLDSLQDGDTVLISEGCTHHR|Cthe_0042	Cthe_0042	2.29062e+06	1.22663e+06	1.70571e+06	1.36381e+06	1.91398e+06	1.73485e+06	2.41732e+06	2.16743e+06
VAADTPDDIYLTSFSILFAR|Cthe_0042	Cthe_0042	10630.1	47945.9	216010	239471	353026	389533		71849
WINNYTK|Cthe_0042	Cthe_0042		105066		164988
WINNYTKK|Cthe_0042	Cthe_0042	99790.3	205862	128176	193227	65452.2	90644.1	29112.4	320623
YKGNLEIAVK|Cthe_0042	Cthe_0042	240933	501789	429724	569165	728796	927231	997113	750050
YKLIVHCGGCMLNER|Cthe_0042	Cthe_0042	140983		53165.7		22471.6	24312.4	25120.2	92090.3
YVVVYNKADLEGHEETVGDNEIYVSAK|Cthe_0042	Cthe_0042	63330.8					77448.3		6028.83
AGLLDDILDEIK|Cthe_0043	Cthe_0043		205452	161574	289168	58483.5			46019.9
AILFYK|Cthe_0043	Cthe_0043		245451		142450
AILGNPAPGTNLAAGDLNR|Cthe_0043	Cthe_0043	395845	329501	200462	820382	747363	355808	736284	193405
DAHVTIK|Cthe_0043	Cthe_0043				30410.7
HILYGALVGGPSSDDSWEDDISDYTR|Cthe_0043	Cthe_0043		12487.4	75112.7	310424				8203.51
IAQLTHDEGYAAMVEK|Cthe_0043	Cthe_0043		305438	252215	454529	29348.1		78219.4
KGSYVVGFGENSPK|Cthe_0043	Cthe_0043	666830	423197	834898	674514	403960	94788.5	78451.2	159459
KKMGLGR|Cthe_0043	Cthe_0043	4669.68		4648.17		15767.1			3192.36
KSFVLNPSTPGSDVAGQTAACLAIASIIFEPTDPEYAETCLTHAK|Cthe_0043	Cthe_0043	17510.4
LGDLPDDYILPYR|Cthe_0043	Cthe_0043		693096			197633		245727	269945
LGDLPDDYILPYRADAAMTDGQDVGLDLTGGWADAGDGIK|Cthe_0043	Cthe_0043		12240
LIGLK|Cthe_0043	Cthe_0043							492599
MYDMYGGEPLENWPQPEDFRAPEDDIVEYFCR|Cthe_0043	Cthe_0043				9256.08
QIFEFGDKYR|Cthe_0043	Cthe_0043	208097	69771.5	211219				16119.6
QINYILGDNPR|Cthe_0043	Cthe_0043		520444			286499		114393	98857.7
QINYILGDNPRK|Cthe_0043	Cthe_0043	53352.5	52405.1	57297.2	47175.1	15614.9
RAILGNPAPGTNLAAGDLNR|Cthe_0043	Cthe_0043	32776.5
RYLLK|Cthe_0043	Cthe_0043				203828
SFLPVTSLGGGHTHCWDDVSYGAALK|Cthe_0043	Cthe_0043	9338.5		7448.34			2406.94
SFVLNPSTPGSDVAGQTAACLAIASIIFEPTDPEYAETCLTHAK|Cthe_0043	Cthe_0043	316876	189929	169923	92296.5	21134.2		30418	90495.8
SGWPPTMKDK|Cthe_0043	Cthe_0043			31868.7
TGDSTYLEK|Cthe_0043	Cthe_0043		136158					43353.5
YGGAYYNYGEALQK|Cthe_0043	Cthe_0043		365698			189825			132091
YRDGITGSNENDWSYQNLR|Cthe_0043	Cthe_0043		312021	167436	440862	66184.5	15068.5	32185.8	98654.5
YRDGITGSNENDWSYQNLRK|Cthe_0043	Cthe_0043	6531.7
EVAGFIVPK|Cthe_0045	Cthe_0045		121716					508654	46515.9
FIGEALGATVTWDGNAK|Cthe_0045	Cthe_0045	421572	24661.7	749422	444713		662084
FIGEALGATVTWDGNAKK|Cthe_0045	Cthe_0045	1.71832e+06	910116	1.05467e+06	1.40434e+06	232515	724591	1.18846e+06	789027
FSEDTVKEIMSVVR|Cthe_0045	Cthe_0045		1.00689e+06	1.12866e+06	1.35298e+06	506827	547132	1.11013e+06	515970
KEYQLNR|Cthe_0045	Cthe_0045	22264.7	66173.5		115066	45163.7	16326.4	67247.6
KQMDTEALLIEGR|Cthe_0045	Cthe_0045	379425	330924	425904	808103	176903	116486	416414	152524
MNGTTLELFIGKK|Cthe_0045	Cthe_0045	172531	191739	199243	205068	3664.57			8304.18
NVEKQKDDMEK|Cthe_0045	Cthe_0045			8771.54	1840.73
QMDTEALLIEGR|Cthe_0045	Cthe_0045		1.79511e+06
SKVNYTDVIEER|Cthe_0045	Cthe_0045	1.39005e+06	246681	1.2292e+06	847297	366036	107109	804776	421391
TFVPAR|Cthe_0045	Cthe_0045					350009
TGKVENEGDTR|Cthe_0045	Cthe_0045			305.311
TGKVENEGDTREVAGFIVPK|Cthe_0045	Cthe_0045	1.04866e+06	578744	827623	781142	243034	211281	748304	276192
TSTITLFIYR|Cthe_0045	Cthe_0045								26410.8
TVYIDMNK|Cthe_0045	Cthe_0045		667349
TVYIDMNKTGKVENEGDTREVAGFIVPK|Cthe_0045	Cthe_0045	17688.7		2925.52	2485	928.198			2712.07
VVVNGEEVNFPDAKPFIDANGR|Cthe_0045	Cthe_0045		1.69012e+06		2.42201e+06	277784		788107	735617
YFYDKK|Cthe_0045	Cthe_0045	661570	359963	684545	559915	55965.4	332621	862360	358144
YVAEAFGATVSWR|Cthe_0045	Cthe_0045	288089			87816.1		144493
AEKPINMAVKKYDLPYYALSR|Cthe_0046	Cthe_0046		57230.1	43223.1	6863.75	1322.88	9236.63
ALGYAVDGSVFPNPAFLYDNEGHAAK|Cthe_0046	Cthe_0046				69391.7	48517	15150.6		14668.2
AVFATDKNLQR|Cthe_0046	Cthe_0046	122380		71410.4	33487.1		26072.9
CNRHEDCEAEGCSGYVK|Cthe_0046	Cthe_0046	39442.7		14575	40576.4	4831.5
FLHNYQVGSPVLEDEEDDVIVSLPNVR|Cthe_0046	Cthe_0046	19197.8	119785	105214	239880	117226	134155	138872	240083
IKVNVK|Cthe_0046	Cthe_0046							72346.3
ILWTNSPIK|Cthe_0046	Cthe_0046				80290.7	45508.2			63511.1
IVNNYDKDFK|Cthe_0046	Cthe_0046			87960.7
KDLNKK|Cthe_0046	Cthe_0046			5531.42
KLISVNR|Cthe_0046	Cthe_0046	34096.6	29989	40217.3	22506.3	105729	41072	78904.8	52698.8
KPGSGWWSGNAK|Cthe_0046	Cthe_0046	11709.2		20150	16012.7		15546
KYDLPYYALSR|Cthe_0046	Cthe_0046	55230.7		43645.8	167338	53059.3	65134.7	45966.4	98898.8
LAQYGSETFYNRPVFVYGDSVEASKR|Cthe_0046	Cthe_0046		15829.7	31392.5	39895.4		22957.2	10046.9	26932.6
LDRIK|Cthe_0046	Cthe_0046					7707.3
LVNALVNSFR|Cthe_0046	Cthe_0046		159888				128071	123490	152262
MPDRDVYIEFAINEDGKNPVESNMENNTVSTVVKAEKPINMAVK|Cthe_0046	Cthe_0046		95060.1
NIKYLYGEDGSIIKKTLSDSVLNYIK|Cthe_0046	Cthe_0046	736.895
NPVESNMENNTVSTVVKAEKPINMAVK|Cthe_0046	Cthe_0046		20775.9	67997.2	26048.8
NWIQINGLTPTEVEAWTGKR|Cthe_0046	Cthe_0046			7684.55	9056.91		6927.76		15498.8
NYFVENAVGVPEK|Cthe_0046	Cthe_0046		255619			94725.5
NYFVENAVGVPEKLK|Cthe_0046	Cthe_0046	46495.4		39827.7	72786	10958.1	10957.3	40918.4
PFDMVADDLDVGFYTIPGSVTEGSKVLVAVK|Cthe_0046	Cthe_0046				2062.53
QDKSFYNK|Cthe_0046	Cthe_0046		235407	3760.88	6980.11			136115
RTTTGGRDIVK|Cthe_0046	Cthe_0046			37632.6
SGTAPIEVNTYVYNGKK|Cthe_0046	Cthe_0046		36808.7	12521.2	45071.1
TLSDSVLNYIKNWIQINGLTPTEVEAWTGKR|Cthe_0046	Cthe_0046	1868.32	7769.11		6436.15	762.913		5043.95	8315.35
TTTGGRDIVKK|Cthe_0046	Cthe_0046		3439.07		4645.76
WVKEPWNGK|Cthe_0046	Cthe_0046	40748.2		137189	161402	37155.5	100782	92290.7	78743
YKEEFFYAQFK|Cthe_0046	Cthe_0046						29397.3
YLYGEDGSIIKK|Cthe_0046	Cthe_0046		58482.9		227926			106868
EVAGFIVPK|Cthe_0047	Cthe_0047		121716					508654	46515.9
EYEVNGQKK|Cthe_0047	Cthe_0047				2737.09
FIGEALGATVTWDGNAK|Cthe_0047	Cthe_0047	421572	24661.7	749422	444713		662084
FIGEALGATVTWDGNAKK|Cthe_0047	Cthe_0047	1.71832e+06	910116	1.05467e+06	1.40434e+06	232515	724591	1.18846e+06	789027
KAVFEK|Cthe_0047	Cthe_0047	198154	399015	117129	581442	288679	115113	294343	67622
KQMDTEALLIEGR|Cthe_0047	Cthe_0047	379425	330924	425904	808103	176903	116486	416414	152524
QMDTEALLIEGR|Cthe_0047	Cthe_0047		1.79511e+06
SETTLVLFIGKR|Cthe_0047	Cthe_0047			36990.6	39698.7	4761.26	34000		6831.75
SWPMRGSTISLYVYKK|Cthe_0047	Cthe_0047					7739.85
TFVPAR|Cthe_0047	Cthe_0047					350009
TGKVENEGDTR|Cthe_0047	Cthe_0047			305.311
TGKVENEGDTREVAGFIVPK|Cthe_0047	Cthe_0047	1.04866e+06	578744	827623	781142	243034	211281	748304	276192
TKVKDTDVIEKR|Cthe_0047	Cthe_0047							11591.1
VKDTDVIEKR|Cthe_0047	Cthe_0047				24030.9
VVVNGEEVKFPDAQPFIDANGR|Cthe_0047	Cthe_0047		579096		716531			349330	140997
YFYDKK|Cthe_0047	Cthe_0047	661570	359963	684545	559915	55965.4	332621	862360	358144
DDMEKILLQKFSEDTVKEIMSVVRTKVK|Cthe_0048	Cthe_0048					2417.37
DVEKQKDDMEK|Cthe_0048	Cthe_0048				1048.7
EVAGFIVPK|Cthe_0048	Cthe_0048		121716					508654	46515.9
EVAGFIVPKDIDLVVGPGTK|Cthe_0048	Cthe_0048				6277.02
EYEVNGQKK|Cthe_0048	Cthe_0048				2737.09
FIGEALGATVTWDGNAK|Cthe_0048	Cthe_0048	421572	24661.7	749422	444713		662084
FIGEALGATVTWDGNAKK|Cthe_0048	Cthe_0048	1.71832e+06	910116	1.05467e+06	1.40434e+06	232515	724591	1.18846e+06	789027
FSEDTVKEIMSVVR|Cthe_0048	Cthe_0048		1.00689e+06	1.12866e+06	1.35298e+06	506827	547132	1.11013e+06	515970
KAVFEK|Cthe_0048	Cthe_0048	198154	399015	117129	581442	288679	115113	294343	67622
KQMDTEALLIEGR|Cthe_0048	Cthe_0048	379425	330924	425904	808103	176903	116486	416414	152524
NDVEKQKDDMEK|Cthe_0048	Cthe_0048			3329.63
NDVEKQKDDMEKILLQKFSEDTVKEIMSVVRTK|Cthe_0048	Cthe_0048							5484.54
QKDDMEKILLQKFSEDTVKEIMSVVRTKVKDTDVIEERYFYDKK|Cthe_0048	Cthe_0048						8517.98
QMDTEALLIEGR|Cthe_0048	Cthe_0048		1.79511e+06
SETTLVLFIGKR|Cthe_0048	Cthe_0048			36990.6	39698.7	4761.26	34000		6831.75
TFVPAR|Cthe_0048	Cthe_0048					350009
TGKVENEGDTR|Cthe_0048	Cthe_0048			305.311
TGKVENEGDTREVAGFIVPK|Cthe_0048	Cthe_0048	1.04866e+06	578744	827623	781142	243034	211281	748304	276192
VVVNGEEVKFPDAQPFIDANGR|Cthe_0048	Cthe_0048		579096		716531			349330	140997
YFYDKK|Cthe_0048	Cthe_0048	661570	359963	684545	559915	55965.4	332621	862360	358144
AVDAKQLPIIQNKVEGFPKDK|Cthe_0049	Cthe_0049	7159.27
DLIKK|Cthe_0049	Cthe_0049	782.719
DLNVLGRLIR|Cthe_0049	Cthe_0049			39363.2		18807.5
GEVGKLELYEPNQDKPEPDRNVVK|Cthe_0049	Cthe_0049	46493	109069	133237	122785	114856	73078	93122.1	219859
ILKDDLALVYK|Cthe_0049	Cthe_0049		52426.5	35957.7	96821.9
ILNEDLIKK|Cthe_0049	Cthe_0049	10937		69241.1				222272	42960.2
KDLNVLGR|Cthe_0049	Cthe_0049							12057.4
LITDTIYRK|Cthe_0049	Cthe_0049	353304	137253	199261	285641		114174	245292	99373.5
LVGVSEGFIIDVESGRR|Cthe_0049	Cthe_0049	4225.45
PVQDIWNDALSGILMTVPVYRYK|Cthe_0049	Cthe_0049		52777.4
QLAKLVGVSEGFIIDVESGRR|Cthe_0049	Cthe_0049								3722.51
QLPIIQNKVEGFPK|Cthe_0049	Cthe_0049	10356						7547.05
QLPIIQNKVEGFPKDK|Cthe_0049	Cthe_0049			19945.6	29022.8
THDIDKDGIYFVDYK|Cthe_0049	Cthe_0049	408708	64610.6	280079	229620	92569.4	15628.6	241476	116413
VLRGEVGKLELYEPNQDKPEPDR|Cthe_0049	Cthe_0049	41296.4
VLRGEVGKLELYEPNQDKPEPDRNVVK|Cthe_0049	Cthe_0049	258158	147250	150442	208121	81446.8	76078.9	248559	208514
VVEKPVQDIWNDALSGILMTVPVYR|Cthe_0049	Cthe_0049		4692.55	27706.9	42188.1		20207		3879.73
ADVRPYIQDFTASWLGK|Cthe_0052	Cthe_0052		384398	313330	347051	144815	461263	217848	329126
ALYLTGWTVGSDER|Cthe_0052	Cthe_0052		620275	202563	1.0763e+06	690627	192539	344584	542401
DDDGYVGYESNIPAVR|Cthe_0052	Cthe_0052		50342.1
DNHNLTWLDPYNKDSWPYLIEIAK|Cthe_0052	Cthe_0052			19498.2	61343		29347.2
EAVEKGFDEIQFDYIRFPNDGSK|Cthe_0052	Cthe_0052		23455.1		12012	18356.5	12841.2		13810
EAVEKGFDEIQFDYIRFPNDGSKK|Cthe_0052	Cthe_0052	168246	6989.28	7473.83	4647.72	10791.3	5854.33		38490.8
EKHEIINEFLAYAR|Cthe_0052	Cthe_0052	350685	252068	857459	530962	549571	999255	146820	634257
EQLPGVVLSADVFGIILESPADTEDIGQYLEK|Cthe_0052	Cthe_0052	22712.3					511.644		1529.17
GFDEIQFDYIR|Cthe_0052	Cthe_0052		103456
GFDEIQFDYIRFPNDGSK|Cthe_0052	Cthe_0052		109272		195175			32727
GFDEIQFDYIRFPNDGSKK|Cthe_0052	Cthe_0052	14514.9	61616.5	108198	119788	58325.7	145682		213965
GYYQSYGPEQLR|Cthe_0052	Cthe_0052		1.62484e+06		289448	1.04854e+06		726959	447314
HEIINEFLAYAR|Cthe_0052	Cthe_0052	82317.2	47835.6	131143	81407.7	80647.2	324971		358418
KPELAVK|Cthe_0052	Cthe_0052	318760	330943	66331.6	571048	531722	489558	674497	65463.3
KSMSFNTGGK|Cthe_0052	Cthe_0052	124280	172649	166745	78792.1	71744.5	26724.3	62728.1
KSMSFNTGGKEK|Cthe_0052	Cthe_0052	16858.6	5956.67	8592.29	6968.26		4969.73		8831.4
LAQVEGYK|Cthe_0052	Cthe_0052		1.00959e+06			943457		934177	873056
LQHYVDLANR|Cthe_0052	Cthe_0052	557482	442832	666134	745700	550198	372532	643256	444837
LVCFKDPVLSSK|Cthe_0052	Cthe_0052	2.43421e+06	1.03968e+06	1.91494e+06	1.27399e+06	882815	715656	1.63013e+06	1.3997e+06
PELAVK|Cthe_0052	Cthe_0052		19674		25589.8
SKYNVDK|Cthe_0052	Cthe_0052		3859.87
SKYNVDKVLK|Cthe_0052	Cthe_0052	79925.3	30454.1	66676.9	56452.7	88919.8	54317.2	98175	87604.9
SMSFNTGGK|Cthe_0052	Cthe_0052		278700
SMSFNTGGKEK|Cthe_0052	Cthe_0052	59228	69685	37964.3	51671.5	25812.4		67969.8	28943.9
SMSFNTGGKEKHEIINEFLAYAR|Cthe_0052	Cthe_0052						13941.5
SVNGGSWR|Cthe_0052	Cthe_0052		279721		172709
TEINAYVVDIKDDDGYVGYESNIPAVR|Cthe_0052	Cthe_0052			9585.74			10678.7
TFHDNNIHVIGR|Cthe_0052	Cthe_0052	1.9655e+06	1.05449e+06	1.29914e+06	1.71569e+06	1.32617e+06	1.54119e+06	1.61817e+06	1.34026e+06
AGGCPSQSEATAR|Cthe_0053	Cthe_0053		595960			607155		29813.4	6698.16
AREEGPAKPK|Cthe_0053	Cthe_0053						947.853
AREEGPAKPKEQIKPVSGIAPRPR|Cthe_0053	Cthe_0053			37252		22655.3
ASMELAEK|Cthe_0053	Cthe_0053		142251			100862		91374.7
ASMELAEKK|Cthe_0053	Cthe_0053	174526	15203.7	82180.9	195485	134792	20907.7	259645	21478.2
AVHFLDNVIDVNKYPLPEIDK|Cthe_0053	Cthe_0053	4.32294e+06	2.32064e+06	2.29954e+06	3.14894e+06	1.55313e+06	1.21921e+06	2.37894e+06	3.06154e+06
AVHFLDNVIDVNKYPLPEIDKMTR|Cthe_0053	Cthe_0053	819568	25300.1	851046	763498	438674	1.08165e+06	348478	888646
CPSTIR|Cthe_0053	Cthe_0053				10280.5
DGSRDLQVLNIGK|Cthe_0053	Cthe_0053				47467.4
DLQVLNIGK|Cthe_0053	Cthe_0053		2.40951e+06			2.07109e+06		2.43322e+06
DVADAFWLAYK|Cthe_0053	Cthe_0053		1.43415e+06			1.29937e+06		1.11811e+06	1.05841e+06
EESVSKAREEGPAKPKEQIK|Cthe_0053	Cthe_0053				7257.94
EIFDLIVDMAWNNGEPGIIFLDR|Cthe_0053	Cthe_0053							8748.41	15119.6
EQIKPVSGIAPR|Cthe_0053	Cthe_0053	69921.7				234518	60331.2		103008
EQIKPVSGIAPRPR|Cthe_0053	Cthe_0053					11014.1		49884.5
FEDASEEEEVDFR|Cthe_0053	Cthe_0053							51183.3
FQRPTANTYYK|Cthe_0053	Cthe_0053	808285	296104	569971	484994	462509	562475	512193	816290
FQRPTANTYYKFEDASEEEEVDFR|Cthe_0053	Cthe_0053	1.66654e+06	841402	1.53678e+06	1.19504e+06	1.14219e+06	2.2226e+06	689597	1.41779e+06
GANMGILR|Cthe_0053	Cthe_0053		637366		376121	350866		659701	289424
GASVNSTGGVASGPVSFMK|Cthe_0053	Cthe_0053		3.30315e+06	169523	1.47284e+06	2.0075e+06	430787	1.79503e+06	843506
GASVNSTGGVASGPVSFMKVFNAATEAVK|Cthe_0053	Cthe_0053	14262.2
GFDEIPEWIQDVFVTAHDISPDWHVR|Cthe_0053	Cthe_0053			12994.1	14491.9		47638.4
GITIYR|Cthe_0053	Cthe_0053		400217		671415
GITIYRDGSR|Cthe_0053	Cthe_0053						47389		122803
GKEESVSKAREEGPAKPK|Cthe_0053	Cthe_0053			2956.67
GVFPYYDK|Cthe_0053	Cthe_0053								99852.5
IAELENDTEENDTENADTAVCPECGR|Cthe_0053	Cthe_0053		20722.6					27520.2
IGLGVMGWADMLCK|Cthe_0053	Cthe_0053		203174				33774.2		97632.3
IMATEAHITDEQR|Cthe_0053	Cthe_0053		1.15956e+06	387829	1.28295e+06	826409	90753	812476	796852
IMATEAHITDEQRFQR|Cthe_0053	Cthe_0053	14569.8		11964
IMHFIQDESR|Cthe_0053	Cthe_0053	2.36981e+06	1.62633e+06	1.46867e+06	1.28457e+06	1.99027e+06	1.68482e+06	1.90171e+06	1.64105e+06
IMHFIQDESRK|Cthe_0053	Cthe_0053	1.46782e+06	645051	805853	1.06115e+06	784656	587898	1.08671e+06	709437
IVEQLK|Cthe_0053	Cthe_0053								60292
KASMELAEK|Cthe_0053	Cthe_0053	468022	276493	207522	421052	210247	253759	178286	171565
KASMELAEKK|Cthe_0053	Cthe_0053	293021	214001	252484	177747	433975	231291	304943	73347.9
KDVADAFWLAYK|Cthe_0053	Cthe_0053		241069	363129	517434	124165	553451	131618	39562.9
KGVFPYYDK|Cthe_0053	Cthe_0053	955446	945270	1.40174e+06	1.46834e+06	355245	1.35483e+06	1.17698e+06	1.23716e+06
KIGLGVMGWADMLCK|Cthe_0053	Cthe_0053	26113.4
KNNADITNFNISVGITEEFMNAVENNEYYNLVEPHTGK|Cthe_0053	Cthe_0053						28464.1
KVEHEGGCVVCR|Cthe_0053	Cthe_0053	1.13406e+06	462656	291620	940659	956903	954918	1.55992e+06	1.80731e+06
LNIPYNSQSSIDLAEK|Cthe_0053	Cthe_0053	36115.4	2.55297e+06	21342.3	498878	1.65725e+06	99665.3	1.85446e+06	1.47562e+06
LNKDNVTPELGEIESTNPCGEQPLLPYEACNLGSINLSNMLK|Cthe_0053	Cthe_0053	2139.44	102769	89704.9	233842	110997	58842.8	293007	98343.9
LRTTVWK|Cthe_0053	Cthe_0053								38228.4
LVSIALR|Cthe_0053	Cthe_0053		1.70096e+06		1.28435e+06	1.55575e+06	162628	1.41396e+06	920577
MNLTENAIK|Cthe_0053	Cthe_0053		1.53465e+06			854358		1.66519e+06	1.13414e+06
MQAAFQK|Cthe_0053	Cthe_0053		776808		720032	854611		1.25596e+06	117344
NAALIHK|Cthe_0053	Cthe_0053	307765	760092	198770	1.557e+06	1.09489e+06	311486	439317	173391
NATTTTIAPTGTLSIIAGVSSGIEPLFAISYIR|Cthe_0053	Cthe_0053	4525.64					20423
NEATRKDVADAFWLAYK|Cthe_0053	Cthe_0053						20021.2
NLGIR|Cthe_0053	Cthe_0053		239322
NNADITNFNISVGITEEFMNAVENNEYYNLVEPHTGK|Cthe_0053	Cthe_0053			1605.93	14064.6	870.738	22144.3
NVMDNDELVEVNPVFK|Cthe_0053	Cthe_0053		2.62972e+06			1.58884e+06		2.35375e+06	1.43414e+06
QVAKEEGFYSDELMR|Cthe_0053	Cthe_0053	19385	1.11183e+06	694358	1.10822e+06	197511		814874	306635
QVAKEEGFYSDELMRR|Cthe_0053	Cthe_0053	12799	15982.9	86992.2	16259.5		52023.3	42612.5	60022.9
RGANMGILR|Cthe_0053	Cthe_0053	249307		188599	120600	208148	290750	213086	203057
RYLAKDENGNLLEDPEGMFR|Cthe_0053	Cthe_0053	21603.8						11637.1
SEIATGFTEK|Cthe_0053	Cthe_0053		43410.8			81803.6
SGGGTGFSFSR|Cthe_0053	Cthe_0053		1.6525e+06		533143	869388	128638	1.39442e+06	844760
TVASADKEYVSEEELK|Cthe_0053	Cthe_0053	5562.45	384811		757720	655707	56348.9	491643	674499
TVNLR|Cthe_0053	Cthe_0053				31145.2
TVNLRNEATR|Cthe_0053	Cthe_0053	79749.3	78601.3	41691.4	49106.3	28830.3	53819.8	96724.6	88229.2
TVNLRNEATRK|Cthe_0053	Cthe_0053	57378.4	32548	40162.4	5941.31			80249.8	17787.9
VDHPDIVEFITCK|Cthe_0053	Cthe_0053		1.37152e+06		1.86415e+06	977487	228279	2.24532e+06	1.29364e+06
VDHPDIVEFITCKK|Cthe_0053	Cthe_0053	6.01136e+06	3.20513e+06	3.64281e+06	3.22921e+06	3.2013e+06	2.6965e+06	4.4541e+06	3.22971e+06
VEHEGGCVVCR|Cthe_0053	Cthe_0053	50839.7	56134.9	44729.3	45036.7	46615	60391.4	97720.3	36757.8
VFNAATEAVK|Cthe_0053	Cthe_0053	125817	2.25764e+06		57012.5	2.41368e+06		3.17e+06	2.13958e+06
VKGKEESVSKAREEGPAK|Cthe_0053	Cthe_0053			2796.46
VLSCPDAIGR|Cthe_0053	Cthe_0053		1.43856e+06					2.73088e+06	3.17261e+06
YIVEQLK|Cthe_0053	Cthe_0053		1.33713e+06			694373		1.35909e+06	1.55944e+06
YLAKDENGNLLEDPEGMFR|Cthe_0053	Cthe_0053		669769		735361
YLAKDENGNLLEDPEGMFRR|Cthe_0053	Cthe_0053	2.42768e+06	1.57116e+06	1.05229e+06	2.00349e+06	281718	269607		351539
YTDNAVSK|Cthe_0053	Cthe_0053		8989.33					6402.31
YVDGKPEVDFAK|Cthe_0053	Cthe_0053		1.30727e+06		2.36767e+06	911761		907455	106364
AGVVNGYDGKIHPK|Cthe_0054	Cthe_0054	68100.6		48084.7	24795.4	27704.2	29551.8		42015.2
ALGIVKGDGK|Cthe_0054	Cthe_0054		71281.9	98639.3	121658	28952	81437.7	64868.8
ATKPWVK|Cthe_0054	Cthe_0054	42659.3				179035	84567.4	166637
DSGKQQAVNAVK|Cthe_0054	Cthe_0054		17202	2231.17	28450.4	23946.6		40178.3	1857.43
DSGKQQAVNAVKNDLWSQK|Cthe_0054	Cthe_0054		13175.5	14932.8	21602	15593		12947.9	8475.95
FANFKDSGK|Cthe_0054	Cthe_0054		74809.1	83051.7	141158	43962	43689.4	60999.4
FGISPSGVWGNK|Cthe_0054	Cthe_0054		914712		733395	497020	216799	560393	389910
FGISPSGVWGNKSDGHSYGSNTSASLTNYDK|Cthe_0054	Cthe_0054	9325.83	14506.3	10982.6			2921.98	15161.7	8869.63
FIPNETPVVKR|Cthe_0054	Cthe_0054		176384	80842.7	135984	25680.2		60417.4
FNAVKPEIMGTVLFR|Cthe_0054	Cthe_0054	493408	363097	482676	433852	249419	358573	294311	452277
FVVDPGIPEAR|Cthe_0054	Cthe_0054		942629			459407		1.12303e+06	360521
GDESGMFNPGVNTKRADFTIMIVKALALK|Cthe_0054	Cthe_0054			21242.4
GKNVHLYIGQAFYK|Cthe_0054	Cthe_0054	68213.1					83828.5		76723.9
GVVKGDESGMFNPGVNTK|Cthe_0054	Cthe_0054		124977	108908	277254	41398.5		128283	19370.5
GVVKGDESGMFNPGVNTKR|Cthe_0054	Cthe_0054	26134.5	14311.4	55689.8	56474.3				23680.2
GVVKGDESGMFNPGVNTKRADFTIMIVK|Cthe_0054	Cthe_0054				10041.9
IDEADEQFLENYGDANSISGYAR|Cthe_0054	Cthe_0054		90142.9			34142.9		76393	35678.2
INDDSDQYFKGENAVPELTR|Cthe_0054	Cthe_0054		526039		186578	120505		308150	192669
KIENPSER|Cthe_0054	Cthe_0054			2097.22
KNSNGVQK|Cthe_0054	Cthe_0054					1630.24
KSVAVLTK|Cthe_0054	Cthe_0054	23894.1	114747	105565	204956	294408	113614	276278	5355.94
KTKEELVEIFDK|Cthe_0054	Cthe_0054		9850.52		10754.6
LHNESEGLAISTNQSEYFPDVGMK|Cthe_0054	Cthe_0054		26026.6
NFNPDANITREDMMVIVVNALK|Cthe_0054	Cthe_0054	53179.3	9533.94	17273.7	12207.6	14020	34111		8230.94
NNTYLLVK|Cthe_0054	Cthe_0054		93963.5
PVVKR|Cthe_0054	Cthe_0054					4887.68
QQAVNAVKNDLWSQK|Cthe_0054	Cthe_0054	130741	89330.5	70265.6	28855	14339.5	38135.4	49334.3	64414
RADFTIMIVK|Cthe_0054	Cthe_0054		55967.3	60620.2	46943.6	83207.8	125080	32492.2	116943
RNNTYLLVK|Cthe_0054	Cthe_0054			14988.7
SDGHSYGSNTSASLTNYDKSFADTKK|Cthe_0054	Cthe_0054	16770.1	94124.6	145022	169889	94123.1	13201.2	14330.2	17447.6
SVYKEHPDWIR|Cthe_0054	Cthe_0054	164257	237315	311654	463478	142443	175093	80718.6	332111
VMEVVKK|Cthe_0054	Cthe_0054	16162.4	136927	38965.4	163803		33274.5	13967.5
VSTNTSAATISSLK|Cthe_0054	Cthe_0054	15153.5
VSTNTSAATISSLKVEK|Cthe_0054	Cthe_0054	104169	68814.1	56412.5	227832		16447	58083.4
YLTGTFGEDPGFDPLEFAIEEAHKR|Cthe_0054	Cthe_0054	27709.4	83058.3	370633	364334	147862	232786		21877.5
AAGFEVSDSIPLTCTDKDSVPAWAKPYVATAMHK|Cthe_0056	Cthe_0056	87521.4	85144.6	111575	21433.6	11199.3	10021.4	17268.7	45713.6
AELFDVKGDVDNKNIVLIPK|Cthe_0056	Cthe_0056			670.54		7057.26
AFGIEEAQDKTLAFADSDKIPAWSR|Cthe_0056	Cthe_0056		169112	299516	450061	50441.2	34540.4	64317.9	35919.9
AGINLTILEKR|Cthe_0056	Cthe_0056		38261.8	32580.1
AISGTVSLPDGTASVGYTIHVPANKR|Cthe_0056	Cthe_0056					10403	8032.54
AKATGTSVITAR|Cthe_0056	Cthe_0056	44657.9			62425.2	31011	5932.32	56148.9	50358.3
APQEGIAVRITAIDGDEQTVVIPYGK|Cthe_0056	Cthe_0056				6090.66	4930.18
ATGTSVITAR|Cthe_0056	Cthe_0056		167903					197238	141440
AVELGIIK|Cthe_0056	Cthe_0056		168629					89457.8
AVELGIIKGYSDNTFGPQR|Cthe_0056	Cthe_0056			13132.2	17519.7			40585
DSVPTTVNMPQGSSSVVYR|Cthe_0056	Cthe_0056		47148
DVQNVDLTLLK|Cthe_0056	Cthe_0056	194577							44854.1
EYNFVSPMYYNSDGMVRDSSSASLLDLTK|Cthe_0056	Cthe_0056		1737.44
FASYTAYVPAGKDYK|Cthe_0056	Cthe_0056		51893.2	33691.2	202328	162561	74661.2	153135	76332.4
GGLPVTVFAEK|Cthe_0056	Cthe_0056		165605		523322	213793		358212	157081
GGVSLPTGQQVNR|Cthe_0056	Cthe_0056					97408.4
GITWISSDESIVR|Cthe_0056	Cthe_0056					153006		322587	105863
GSGYQLEYSVVSGNEGGAYKEK|Cthe_0056	Cthe_0056		26234.5	73164.8	228206		26429.1	227359
GVGTVTITAAWKNDPSVEAVCTLK|Cthe_0056	Cthe_0056							12302.2
GVGTVTITAAWKNDPSVEAVCTLKVEPVK|Cthe_0056	Cthe_0056							8983.46
GVVKGYEDGSFRPSNR|Cthe_0056	Cthe_0056			8110.54
GVVSIPEGAAGK|Cthe_0056	Cthe_0056								339750
GVVSIPEGAAGKGGLPVTIK|Cthe_0056	Cthe_0056						25593.7
GYFSLAGTSADKAK|Cthe_0056	Cthe_0056	247898	95890.8	159607	260410	156169	76571.9	223357	97440.9
GYIKK|Cthe_0056	Cthe_0056						1037.54
GYNNASVTTANKDSATK|Cthe_0056	Cthe_0056			99666.4	49387
GYNNASVTTANKDSATKYNVTK|Cthe_0056	Cthe_0056	6136.39	5008.42	22866.4	20962.9	6489.39	6451.05	32945.4	8738.26
GYSDNTFGPQR|Cthe_0056	Cthe_0056		150283
IKGYTSVGYYGAEGTVR|Cthe_0056	Cthe_0056					19199.8	11459.8	92070.5	88145.2
INNKPSTLAVGSTHK|Cthe_0056	Cthe_0056	36850.6	28134.2	44856.9	45282	41215.9	31688.4	70162.1	24415.5
ISLPYGTAPR|Cthe_0056	Cthe_0056		55734.8					94623
ITGTVSLPEGTAPK|Cthe_0056	Cthe_0056	5586.23	70745.8	29658.1		41754.1
KAVELGIIK|Cthe_0056	Cthe_0056	25886.9	34814.5	63811.2
KDVQNVDLTLLKK|Cthe_0056	Cthe_0056	7060.18						17380.4
KKITGTVSLPEGTAPK|Cthe_0056	Cthe_0056							20725.3
KLLEK|Cthe_0056	Cthe_0056				7868.42	6280.28		6611.06
LAEPVDANYKDVANIDIELMKPR|Cthe_0056	Cthe_0056					15976.3			29880.2
LIDATINVSSINIDLIPK|Cthe_0056	Cthe_0056	13952
LILPEGETAPK|Cthe_0056	Cthe_0056					271945			448107
LILPEGETAPKGGLPVTVFAEK|Cthe_0056	Cthe_0056		5963.22					16017.6
LKQTSISLGIGDEVK|Cthe_0056	Cthe_0056							32421.1
LLLKK|Cthe_0056	Cthe_0056					19239.6	2628.96	50198.9
LLSAPAPAGGISVK|Cthe_0056	Cthe_0056		32648.8
LTAGVLPETASYK|Cthe_0056	Cthe_0056		655090			356207		646128	225310
LVTGSLILPSGVAPAGGLK|Cthe_0056	Cthe_0056		232859		184714	376047		618197
MEVSGSVKLLSAPAPAGGISVK|Cthe_0056	Cthe_0056					1244.18
MLLEK|Cthe_0056	Cthe_0056		20351.7	10811
NLSGINLTLLPLDR|Cthe_0056	Cthe_0056		269738		371280	193283		669391	129571
NRNEALALDLR|Cthe_0056	Cthe_0056		29699.3		28111.6			156808
NTTNVTIPENGNKIDYVLPVPPASGYR|Cthe_0056	Cthe_0056				10812
QETVVLVLR|Cthe_0056	Cthe_0056						21259.5
RGSGYQLEYSVVSGNEGGAYKEK|Cthe_0056	Cthe_0056	23936.3		13752.3	26526.4				25988
RKVSGEVTLPVGVFAPKGGLK|Cthe_0056	Cthe_0056						2558.09
SADYILFVNPGDKYR|Cthe_0056	Cthe_0056				5207.98
SAPFTIYYNPGVYK|Cthe_0056	Cthe_0056		45965.3						27465.2
SENTNIATVTAEGLVKAVNIGETKIIATSLYDSSKTAVCVVKVVAR|Cthe_0056	Cthe_0056	5685.95
SMTYQQVIYLPFGHSQAEFK|Cthe_0056	Cthe_0056						1693.7	3292.87	5796.86
SSANYNIYIPDGYGYKVYYVMTSDVKYVDK|Cthe_0056	Cthe_0056	1128.22
TAPAGGIDVTISAGSYSTK|Cthe_0056	Cthe_0056					4473.38
TATVTQDGVVTGKGVGTVTITAAWK|Cthe_0056	Cthe_0056						2927.95	1406.96	2890.11
THNAVITVFTVR|Cthe_0056	Cthe_0056	648269	238734	554501	521946	462975	542500	567345	828326
TIKWTSGNTNVAEVSSEGVVK|Cthe_0056	Cthe_0056		17633.3
TISGKVVLSNGVAPEGGYTVK|Cthe_0056	Cthe_0056			7503.7
TISGKVVLSNGVAPEGGYTVKVK|Cthe_0056	Cthe_0056						2989.21
TISGTVSLPSGMTLGSDTKVTVYAGDSYSTTVTIPK|Cthe_0056	Cthe_0056					5465.99
TLAFADSDKIPAWSR|Cthe_0056	Cthe_0056		126147	21939.4	240351	70923	37833.7	118904	101462
TLRPNAPITR|Cthe_0056	Cthe_0056	449537	209163	334213	611457	260151	133362	707300	379375
TVNVVIPEVSSSTTYK|Cthe_0056	Cthe_0056		216968			172525		458604	137514
TVTIPEKQSSVDYILYVPESTSK|Cthe_0056	Cthe_0056		303075		706124	247783		612193	386916
VEPVKVTAIK|Cthe_0056	Cthe_0056				45892.8
VILPEGTAPK|Cthe_0056	Cthe_0056		199333
VKYLPENATNK|Cthe_0056	Cthe_0056	25035.5	116613	196941	174317	58151.2	129675	156724	144469
VKYVVSSDYGLVGYGYYNK|Cthe_0056	Cthe_0056	28085.5
VLPSLQGSGYK|Cthe_0056	Cthe_0056					77930.3
VQEADLVDVSLENKAGINLTILEK|Cthe_0056	Cthe_0056			57098.2	29066.7			14961.9
VSQSGEVTAVSIGTAVVTASSIYNPSLK|Cthe_0056	Cthe_0056	24673.5						5758.2
VSVHAEGPGGSGSANVTIPEGQSGAGYVLIVPPGTQYK|Cthe_0056	Cthe_0056			4888.02			5560.69	18633.4	7748.38
VVPAESSALSIDKLSVSINPGEK|Cthe_0056	Cthe_0056	4119.25
VVPAESSALSIDKLSVSINPGEKEQLEAIFTPQSEDDKVIWK|Cthe_0056	Cthe_0056	7209.47
VYIPK|Cthe_0056	Cthe_0056		1.04575e+06		747321	1.27205e+06		176979	1.08584e+06
WTSGNTNVAEVSSEGVVK|Cthe_0056	Cthe_0056				50504	85596.4		109362
YISGTVSIPSGIAPFGGIK|Cthe_0056	Cthe_0056		37117.2			25182		113267	35671.7
YLPENATNK|Cthe_0056	Cthe_0056		101017
ENDEAELTELLDNIKAR|Cthe_0059	Cthe_0059							56370
FYELPGKK|Cthe_0059	Cthe_0059					184813
GLKIQYYSRKPHDSAGIDFSFRMFNTGNEAIDLK|Cthe_0059	Cthe_0059					14297.6
IVLISGALNDKR|Cthe_0059	Cthe_0059								14635
IVLISGALNDKRNELK|Cthe_0059	Cthe_0059	75500.8		68223		66687.1	74488	49227.7	71267.5
KENDEAELTELLDNIKAR|Cthe_0059	Cthe_0059							11083.4	8880.04
KIVLISGALNDKRNELK|Cthe_0059	Cthe_0059					25164.5			8375.9
KPHDSAGIDFSFR|Cthe_0059	Cthe_0059	96820.2				24005.7	49765.2	27972.9	41088.1
MFNTGNEAIDLKDVK|Cthe_0059	Cthe_0059							63981.7
MNRLGIIYEIQGMKAVVLTSEGEFLIIR|Cthe_0059	Cthe_0059			3142.49
TKKENDEAELTELLDNIK|Cthe_0059	Cthe_0059	608318		147624			255151	25758.5
TKKENDEAELTELLDNIKARVDRIDNIK|Cthe_0059	Cthe_0059			2649.8
VLEVRPQNK|Cthe_0059	Cthe_0059	87140.3		74687.7		25498.1	40108.1	55861.8	32450.5
AHIAVSR|Cthe_0060	Cthe_0060		6962.1	4514.98	302293	15667.7	51023.7		19500.9
AHIAVSRK|Cthe_0060	Cthe_0060				6677.29			2039.81
IGRNDPCICGSGK|Cthe_0060	Cthe_0060				16579.7
IGRNDPCICGSGKK|Cthe_0060	Cthe_0060							15739.5
KIGRNDPCICGSGK|Cthe_0060	Cthe_0060	11397.8				11549	9496.4		8057.62
NDPCICGSGKK|Cthe_0060	Cthe_0060	17850.4	19347.8	4673.61	56367.1	29504.2	4974.87	17532.6	1456.06
NEILKDYNR|Cthe_0060	Cthe_0060		43788.9	430388	142676	47144.5		141602	109696
QRTEEENNEFWNTYLEK|Cthe_0060	Cthe_0060			12325.8
RNEILKDYNR|Cthe_0060	Cthe_0060	250557	412455	207848	201702	162402	180305	312916	357940
VYEFILEHHDEVVEGK|Cthe_0060	Cthe_0060	43929.1	44787.8	46700.7	63405.2	13373.3	45961.9	53553.1	29557
AEMEGHMK|Cthe_0063	Cthe_0063	1663.95	4082.42	1294.28	19747.1			7809.23
ARNEAWVIK|Cthe_0063	Cthe_0063	5.60039e+06	5.44195e+06	4.66377e+06	7.69284e+06	2.83792e+06	3.23819e+06	6.44598e+06	8.55768e+06
CDASKDKFVQLSDEDANKVYMSDR|Cthe_0063	Cthe_0063	639840	279962	84742.7	214979	21006.9		124395	44538.9
CSVCGYIHEGEDAPEKCPK|Cthe_0063	Cthe_0063	201356	39608.3	22632.6	105313	235719	16085.7	41233.8	28656.2
DKFVQLSDEDANKVYMSDR|Cthe_0063	Cthe_0063	107284	940939	224289	1.2723e+06	214080	120364	85217.6	83678.3
DKFVQLSDEDANKVYMSDRTNDIHMEIVNLAAR|Cthe_0063	Cthe_0063	56389.9						25109.5	37463.3
FVQLSDEDANKVYMSDR|Cthe_0063	Cthe_0063		70268.1	24396	144738		38359
FVQLSDEDANKVYMSDRTNDIHMEIVNLAAR|Cthe_0063	Cthe_0063								40926
IIALCEEGININLDPPCVEAFK|Cthe_0063	Cthe_0063	6325.49			15033.1		11272.4
IIALCEEGININLDPPCVEAFKR|Cthe_0063	Cthe_0063	1.1748e+07	6.23775e+06	7.01038e+06	7.37187e+06	2.46564e+06	2.9633e+06	5.83834e+06	8.38142e+06
NEAWVIK|Cthe_0063	Cthe_0063		2.03026e+06			1.40338e+06		1.89813e+06	1.62327e+06
NEAWVIKQR|Cthe_0063	Cthe_0063				45790.2			40466.2
SKAEMEGHMK|Cthe_0063	Cthe_0063	345718	1.6445e+06	217786	1.99406e+06	807644	140103	427492	155191
SKAEMEGHMKK|Cthe_0063	Cthe_0063	403130	95549.1	125938	145140	358389	135135	351617	171450
TNDIHMEIVNLAAR|Cthe_0063	Cthe_0063	1.78305e+06	1.38839e+07	1.33144e+07	2.04785e+07	7.25522e+06	5.40596e+06	1.26311e+07	9.04675e+06
VYMSDRTNDIHMEIVNLAAR|Cthe_0063	Cthe_0063	233704	134686	84289.2	232317	10175.4	88034.8	69357.9	160638
IDKYHEEIMLLKTRIEESDAKYNK|Cthe_0066	Cthe_0066			8731.79
WKEVK|Cthe_0066	Cthe_0066			65089.2
ANLIIR|Cthe_0067	Cthe_0067		247050		1.04622e+06	269866			316942
AVITQNIDGLHQAAGSENVIELHGSIHR|Cthe_0067	Cthe_0067	237039	293518	186451	231650	148926	297419	451038	324796
CNESYDLEYVLNSPGTVPLCK|Cthe_0067	Cthe_0067				12274.8			36847.5
CNESYDLEYVLNSPGTVPLCKK|Cthe_0067	Cthe_0067		138522	36839.4	120296	62588.9		66625	39889.6
CNGIVKPCVVLYEEPLDTDSIDR|Cthe_0067	Cthe_0067		413168	39785.4	443776	162786	27488.9	255393	209037
DAKPNAAHIALAK|Cthe_0067	Cthe_0067			105348	75845.3	140646	178281	98546.2	266970
DAKPNAAHIALAKLEK|Cthe_0067	Cthe_0067					15105.4
GDRLVLINK|Cthe_0067	Cthe_0067				16378.4	27994.3
KCNGIVKPCVVLYEEPLDTDSIDR|Cthe_0067	Cthe_0067	187124	162419	244667	155984	129082	95791.6	204529	274876
LVLINK|Cthe_0067	Cthe_0067		1.82701e+06			2.19166e+06		1.34449e+06	997764
LVLINKSPTPYDR|Cthe_0067	Cthe_0067					15465.3
LVLINKSPTPYDRR|Cthe_0067	Cthe_0067					7964.32	5782.13		21886.5
MEIDTFR|Cthe_0067	Cthe_0067		385756			402963		429351	345623
MEIDTFREMVEK|Cthe_0067	Cthe_0067		191178		103026			222302
RANLIIR|Cthe_0067	Cthe_0067	63142.3	62159.9		91712.1			53123.6	156918
SGSIVFFGGAGVSTESGIPDFR|Cthe_0067	Cthe_0067			4280.12	40431.5	6602.45	66095.1	39095.2
SPTPYDRR|Cthe_0067	Cthe_0067	4172.97	88611.3	46717.6	321846	113922	7106.73	79510.6	11571.7
SSTGIYGQK|Cthe_0067	Cthe_0067		67540.1
GFMIQGGDPNGDGTGGSGK|Cthe_0068	Cthe_0068		300161
IANTPVDPNPSNPTELSVPKEEVR|Cthe_0068	Cthe_0068		204068		240341	122883		317899	206095
IKTVTVLEK|Cthe_0068	Cthe_0068	287410	396236	497795	366791	341167	264179	616107	272750
KSNDPNSATSQFFIMHGDAPYLDGDYAAFGK|Cthe_0068	Cthe_0068	950282	582636	1.12635e+06	977512	470209	838757	500741	740560
LIEGYDVLDK|Cthe_0068	Cthe_0068		252684			173922		443371	209787
LIEGYDVLDKIANTPVDPNPSNPTELSVPK|Cthe_0068	Cthe_0068		29062.5		37153.2	18431.7		81432.1	31330.8
LIEGYDVLDKIANTPVDPNPSNPTELSVPKEEVR|Cthe_0068	Cthe_0068		1.38642e+06	724852	1.00753e+06	414393	420764	1.03968e+06	625726
SNDPNSATSQFFIMHGDAPYLDGDYAAFGK|Cthe_0068	Cthe_0068		21295.6
TIKGEFANNGFTK|Cthe_0068	Cthe_0068	300334	257748	311301	356616	475036	122694	30616.1	21670
TVTVLEK|Cthe_0068	Cthe_0068								50254.1
YSVKHPK|Cthe_0068	Cthe_0068		16273.1	1024.26	31272.7	8060.46	1666.93	10404.3
AIFLMK|Cthe_0069	Cthe_0069		524471		608576	484083		897498
AIGGNTVEIVHSLAK|Cthe_0069	Cthe_0069	1.62375e+06	1.20172e+06	933208	1.13611e+06	1.49018e+06	1.03613e+06	1.68526e+06	1.07714e+06
DLLQGKLPYTIGGGIGQSR|Cthe_0069	Cthe_0069		87196.4		197004	454862	295649	341733	330772
EDAIAKEK|Cthe_0069	Cthe_0069				28379.9		2996.72
EREDAIAK|Cthe_0069	Cthe_0069		13844.8		24761.4	6021.79			695.076
EREDAIAKEK|Cthe_0069	Cthe_0069				26185.4			1431.5
ETEAAIKK|Cthe_0069	Cthe_0069		2062.44			2786.89
FHKDLLQGK|Cthe_0069	Cthe_0069	111094		105289	148427	353446	218824	209545	235215
FLPEDIFFITTQELEDMYPELSPK|Cthe_0069	Cthe_0069					5550.09	26835.8
ICMYFLK|Cthe_0069	Cthe_0069		908881		671554	302790	440679	325566	487385
ICMYFLKK|Cthe_0069	Cthe_0069	50210.1		9025.19			17931.8	50570.9	21087.5
IDRLIIPPDYHPTLSVR|Cthe_0069	Cthe_0069	253019		55704.8			110624		34150.8
IDRLIIPPDYHPTLSVRETEAAIK|Cthe_0069	Cthe_0069			7206.1
IGGVLK|Cthe_0069	Cthe_0069		118267		276763			300391
IKDFFETALAAELNLSR|Cthe_0069	Cthe_0069	355666	10125.7	45623.5	221168	162446	1.48828e+06	90699.4	438208
IYNVLK|Cthe_0069	Cthe_0069		222015		440262	5494.71		418998	537604
IYNVLKK|Cthe_0069	Cthe_0069	201555	143483	146695	186328	88291.3	16054.8	147623	170728
KAHIGEVQSSVWPDSMIEICENANINLL|Cthe_0069	Cthe_0069			5354.81			1058.5		2073.87
KAIFLMK|Cthe_0069	Cthe_0069	602908	111856	397486	267216	436241	382894	493813	335483
KAIFLMKIGGVLK|Cthe_0069	Cthe_0069							5719.66
KIYNVLK|Cthe_0069	Cthe_0069	160997		259163		245221	112218	135997	337962
KIYNVLKK|Cthe_0069	Cthe_0069	65593	25630.7	42420.5	60027.3	43617.7	58505.7	71095.2	36708.6
KTEDFIAEQYPQIPK|Cthe_0069	Cthe_0069		2.00409e+06	1.55933e+06	2.69135e+06	1.78818e+06	149387	2.74594e+06	2.42202e+06
LIIPPDYHPTLSVR|Cthe_0069	Cthe_0069	132466	102380	244994	145924	148862	236213	119963	214131
LPYTIGGGIGQSR|Cthe_0069	Cthe_0069		3.82236e+06		4.13572e+06	3.6835e+06	122802	3.4382e+06	1.67463e+06
LPYTIGGGIGQSRICMYFLK|Cthe_0069	Cthe_0069		4331.24	21911.1
PLLER|Cthe_0069	Cthe_0069		1.31641e+06		164360	385571		520844	426866
SFEISSMGIR|Cthe_0069	Cthe_0069		3.71773e+06		3.60736e+06			250506	1.38895e+06
TEDFIAEQYPQIPK|Cthe_0069	Cthe_0069		525765			114519		270464	157739
VDENSLLSQLK|Cthe_0069	Cthe_0069		1.28118e+06					49067.2	422518
VDENSLLSQLKEAGCEER|Cthe_0069	Cthe_0069		877930		589591	410118		373391	433725
VDENSLLSQLKEAGCEERK|Cthe_0069	Cthe_0069	209588		205473	73336.8		44106	61404.8	24888.1
VGEGLYTDMNAIRR|Cthe_0069	Cthe_0069		416673	260556	344147	237853	20721	141957	245687
VSAPLFVRPETGMNDNLNGVERPVSFDVK|Cthe_0069	Cthe_0069	260814	225087	333409	319619	84765.8	100325	186189	223144
VVEKIDR|Cthe_0069	Cthe_0069				1514.15
ADQKFEYPVK|Cthe_0070	Cthe_0070		858888	1.28933e+06	1.00252e+06	873676		1.40847e+06	831769
ADQKFEYPVKWGNDLQTEHER|Cthe_0070	Cthe_0070	1.17338e+06	370367	579895	497601	520042	659317	601195	1.19017e+06
AFGFIELNDGSFFK|Cthe_0070	Cthe_0070		798027	1.4815e+06	2.04137e+06	323287	686131	272635	204210
AFYMR|Cthe_0070	Cthe_0070		637136
AIMYITGMSNIR|Cthe_0070	Cthe_0070		687884	97926.9	1.02048e+06	945255	134907	1.09384e+06	373266
AIMYITGMSNIRDVIPFPR|Cthe_0070	Cthe_0070	79441.6		19012.7			20008.1	28395.2	59475.3
ATKIEIEGASTPDYPLQK|Cthe_0070	Cthe_0070	109343	887426	858798	1.07891e+06	1.24257e+06	454310	1.7953e+06	1.18398e+06
ATKIEIEGASTPDYPLQKK|Cthe_0070	Cthe_0070	13442.8	29715.2	40389.8	7162.54		6124.92	54215.1	17940.3
DYVGKEIVVAGWVR|Cthe_0070	Cthe_0070	537531	333175	264229	176063	204674	582066	67978.5
EERLDYLENR|Cthe_0070	Cthe_0070				171179			109834
EIVVAGWVR|Cthe_0070	Cthe_0070		125747	227657	256382		357310	60452.2
EIVVAGWVRTVRDSKAFGFIELNDGSFFK|Cthe_0070	Cthe_0070		12211.4
FEYPVKWGNDLQTEHER|Cthe_0070	Cthe_0070	12602.8	14116.4	18811.4	26909.2		36041.5		44615.3
FFQER|Cthe_0070	Cthe_0070		140833						224902
GFVYVHTPIITGSDAEGAGQMFK|Cthe_0070	Cthe_0070	226403	782611	848854	809588	1.23483e+06	1.97706e+06	718832	1.43408e+06
HAAEFWMVEPEIAFADLEDDMELAEDMLK|Cthe_0070	Cthe_0070			8752.65	9227.74		31277.5
HAGFGLGFER|Cthe_0070	Cthe_0070	2.23907e+06	1.70356e+06	2.22705e+06	3.08248e+06	3.36084e+06	5.74406e+06	2.1967e+06	4.21731e+06
HSFEYLR|Cthe_0070	Cthe_0070	1.61029e+06	1.68778e+06	1.67676e+06	1.94148e+06	2.54667e+06	1.95249e+06	1.52112e+06	2.49246e+06
IEIEGASTPDYPLQK|Cthe_0070	Cthe_0070		4.1932e+06			3.49304e+06		3.92973e+06	2.58363e+06
IEIEGASTPDYPLQKK|Cthe_0070	Cthe_0070		49066.8		169053			130746
KPVFVTDYPK|Cthe_0070	Cthe_0070	354612	531261	518371	292927	533736	355062	461665	447879
KPVFVTDYPKDIK|Cthe_0070	Cthe_0070	781752	859684	496875	934773	653704	534147	559138	712503
LDYLENR|Cthe_0070	Cthe_0070		2.04124e+06			745527		1.98677e+06	998809
LNDDNKTVAAMDLLVPGVGEIIGGSQR|Cthe_0070	Cthe_0070	212555	1.24564e+06	1.03239e+06	1.47918e+06	518149	695913	1.64901e+06	1.18516e+06
LNDDNKTVAAMDLLVPGVGEIIGGSQREER|Cthe_0070	Cthe_0070	5.70126e+06	2.10548e+06	1.92919e+06	3.38995e+06	1.77717e+06	1.20595e+06	2.95681e+06	1.3899e+06
LNDDNKTVAAMDLLVPGVGEIIGGSQREERLDYLENR|Cthe_0070	Cthe_0070	10966.2
LNNIVSSDFAHVTYTEAIDILSK|Cthe_0070	Cthe_0070	1.36118e+06	1.06465e+06	985098	1.40914e+06	1.10673e+06	1.47264e+06	1.51811e+06	1.40232e+06
LSVGSAIIAHGELVETPGAK|Cthe_0070	Cthe_0070	2.07181e+06	525880	998325	1.12424e+06	1.31114e+06	1.05183e+06	1.73723e+06	1.37766e+06
LSVGSAIIAHGELVETPGAKQPFELK|Cthe_0070	Cthe_0070	298176	178946	191585	222246	267172	168129	293916	308341
LSVGSAIIAHGELVETPGAKQPFELKATK|Cthe_0070	Cthe_0070								13378.2
MKELGLK|Cthe_0070	Cthe_0070	1.38033e+06	1.15473e+06	1.3038e+06	1.75497e+06	1.71388e+06	1.28712e+06	2.03917e+06	1.21694e+06
MKTTLVK|Cthe_0070	Cthe_0070	327788	248008	359223	224349	576700	248324	497850	272303
NIYTFGPTFR|Cthe_0070	Cthe_0070		3.26189e+06		4.38342e+06	1.97986e+06	1.54768e+06	3.58057e+06	3.84384e+06
NLPNFKEIAK|Cthe_0070	Cthe_0070	933747	756032	1.01279e+06	974111	1.35798e+06	682121	1.41197e+06	1.20636e+06
NLQIVFEEK|Cthe_0070	Cthe_0070	142780	723698	234004	2.23604e+06	1.00241e+06	837055	583228	418281
NLQIVFEEKNLPNFKEIAK|Cthe_0070	Cthe_0070	4262.08					19432.5		8689.11
NTKDYVGKEIVVAGWVR|Cthe_0070	Cthe_0070	195055	304003	567885	631246	486516	888345	607271	986713
PVFVTDYPKDIK|Cthe_0070	Cthe_0070	3477.34				5414.16		3200.55	4380.45
RHSFEYLR|Cthe_0070	Cthe_0070	43123.2		24863.5	62189.6	17747.3	91474.3		61449.8
SLLAYAIHK|Cthe_0070	Cthe_0070	287453	627792	708612	1.02439e+06	1.35373e+06	1.86795e+06	939506	1.45594e+06
TIAHLRPR|Cthe_0070	Cthe_0070	13892.1		9145.53					11930.6
TNTFSAVFR|Cthe_0070	Cthe_0070		178871		345373	92613.4			447080
TVAAMDLLVPGVGEIIGGSQR|Cthe_0070	Cthe_0070		711439	424267	665737	267603	216617	371815	124699
TVAAMDLLVPGVGEIIGGSQREER|Cthe_0070	Cthe_0070	345991	292365	203451	318764	153943	141323	233957	193660
TVAAMDLLVPGVGEIIGGSQREERLDYLENR|Cthe_0070	Cthe_0070						4379.8
TVHSAEF|Cthe_0070	Cthe_0070		1.00515e+06						230065
VFKKPVFVTDYPK|Cthe_0070	Cthe_0070	1.01726e+06		508334		821621	845059	114837	1.18346e+06
VFKKPVFVTDYPKDIK|Cthe_0070	Cthe_0070						14754.2
VTTLDINNPPR|Cthe_0070	Cthe_0070		89909.7					201891
VTTLDINNPPRKEDGTVDFSK|Cthe_0070	Cthe_0070			10352.7
VTTLDINNPPRKEDGTVDFSKDFFDR|Cthe_0070	Cthe_0070		63652.4	14131.7		37888.8	21251.6	39731.1	102501
WGNDLQTEHER|Cthe_0070	Cthe_0070		1.40956e+06	3.69646e+06	1.44638e+06	1.59281e+06	8679.92	1.06303e+06	489075
YIINYCLENAPEEMEFFNNFIDNTLLDR|Cthe_0070	Cthe_0070						12598.3
YLDLR|Cthe_0070	Cthe_0070		480753			413458		631217	399901
ALIYYAAATEKHEK|Cthe_0071	Cthe_0071	69861.8		6126.67	22939.7	144944	14765.5	49025.7	133829
FFDEVYIPHDFSGINAQGAEIK|Cthe_0071	Cthe_0071		44150.8		59018.2	39563.8		16242.9	60749
FKLINNSGSPVK|Cthe_0071	Cthe_0071	29094.3		12430.9					26633.3
GSGESVWETIPHPSWEDFR|Cthe_0071	Cthe_0071			10724.6			32727.5
KLRYK|Cthe_0071	Cthe_0071	696069	1.11643e+06	570256	3.77296e+06	1.04913e+06	874731	1.4723e+06	520922
LFGNFGEPVR|Cthe_0071	Cthe_0071		387212		263426	57488.8		63815.6	167629
MVEEAIKSGKDPVMTYHR|Cthe_0071	Cthe_0071	4124.33
NGITFIDLRPK|Cthe_0071	Cthe_0071	109990	133826	163826	98387.7	40278.1	134965	24133.2	160390
SGKDPVMTYHR|Cthe_0071	Cthe_0071	118954	62701.8	136399	102515	115622	145150	80149.9	76816.2
WGQVNNGGFLK|Cthe_0071	Cthe_0071		166570		196650	120565			104658
WVSWAIENTR|Cthe_0071	Cthe_0071								74776.4
YFRPIGVQDSGR|Cthe_0071	Cthe_0071	60518.9	48270.8	83177.3		84787.6	95814.8	72041.7	97427.4
AYIRPFTEEKLPETEEGR|Cthe_0073	Cthe_0073	101836					61088.1
AYIRPFTEEKLPETEEGRLK|Cthe_0073	Cthe_0073	54750.9
LILGDRHPSTK|Cthe_0073	Cthe_0073	47985.4					62494.3
LILGDRHPSTKVDIDAGAANFK|Cthe_0073	Cthe_0073	34471.1					33024.6
MKLSGQNLK|Cthe_0073	Cthe_0073	496297					151663
ATEAVSENTK|Cthe_0076	Cthe_0076		2845.88			6903.26		9959.61
ATEAVSENTKK|Cthe_0076	Cthe_0076							4290.85	753.202
AVDKVSETSK|Cthe_0076	Cthe_0076							6210.85
AVDKVSETSKK|Cthe_0076	Cthe_0076	5011.13	531.305	1583.47	32243.1	14493.7	4859.1	13409	3768.08
AVDTIRTTINEAKAKIAER|Cthe_0076	Cthe_0076				13716.7			2278.5
EAAATEEVEDGGESTEVKE|Cthe_0076	Cthe_0076		162902			284638	14116.1	476918
GVMDYLR|Cthe_0076	Cthe_0076								72428.1
GVMDYLRK|Cthe_0076	Cthe_0076	271186	45835.3	201978	237822	172591	218013	543856	185553
KATEAVSENTK|Cthe_0076	Cthe_0076	10098.5	661.359	13776.7	35184.4	9958.61	10433.4	23243.8	3520.57
KATEAVSENTKK|Cthe_0076	Cthe_0076	9518.96	7979.36	4575.66	31047.5	26411.6	10208.3	51638	5552.99
KAVDKVSETSK|Cthe_0076	Cthe_0076	2393.52	2406.09	3854.21	25810	16159.3	5441.06	13433.5	2029.46
KAVDKVSETSKK|Cthe_0076	Cthe_0076	5862.07		8813.8	45820.6	90301.1	15501.1	99824.6	9843.7
KAVDTIR|Cthe_0076	Cthe_0076	26153.3	35087.7	20208.2	126123	149702	43390.8	129264	19166.9
KEAAATEEVEDGGESTEVKE|Cthe_0076	Cthe_0076							229453	101651
MGVMDYLR|Cthe_0076	Cthe_0076				224094
MGVMDYLRK|Cthe_0076	Cthe_0076				52252.6			59604.1
NAAIGAGLGAAVGVTAGILLAPK|Cthe_0076	Cthe_0076	1.0968e+06		123244	752846	2.57868e+06	2.90378e+06	5.05451e+06	2.22603e+06
KLVEK|Cthe_0077	Cthe_0077					32198.6	13424.4	16500.1	10040.7
LVEKNEENFNK|Cthe_0077	Cthe_0077					29814.4		38491.1	42639.7
LVEKNEENFNKTANTIPEIAK|Cthe_0077	Cthe_0077					34184.9	36367.2	29972.4	42666.2
NVNEVTIGVK|Cthe_0077	Cthe_0077					784524		1.29274e+06	481256
RLDKLVEKNEENFNK|Cthe_0077	Cthe_0077						33940.4	79061.3	49761.5
RLDKLVEKNEENFNKTANTIPEIAK|Cthe_0077	Cthe_0077						6259.71	5578.71
TANTIPEIAK|Cthe_0077	Cthe_0077					571904		582038	483368
FRLPDTK|Cthe_0080	Cthe_0080	116392						332609
GKVFALLNLK|Cthe_0080	Cthe_0080	155650		69764.7		118836	222657	84967.8	241156
GKVFALLNLKEK|Cthe_0080	Cthe_0080	32889.5		12202			32441.4	25879.1	62948.6
LLNLK|Cthe_0080	Cthe_0080	64341.2		40538.5		142155	48585.2	192241	540875
MIIVMINSK|Cthe_0080	Cthe_0080						171556
SILLIDFEPILNETQK|Cthe_0080	Cthe_0080						255619		6445.03
VFALLNLK|Cthe_0080	Cthe_0080					64657.8	62150.5
VFALLNLKEK|Cthe_0080	Cthe_0080			22195.5		91994.7	37730.5	56102.8	88997.6
VFKVPDTPPYVEGLINVR|Cthe_0080	Cthe_0080	136063		45782.2		234621	299099	121523	310504
VPDTPPYVEGLINVR|Cthe_0080	Cthe_0080					101137
AAGVACGLK|Cthe_0081	Cthe_0081		1.21344e+06		495884	702925		1.28657e+06	280542
AAGVACGLKNNQK|Cthe_0081	Cthe_0081	364220	311484	146141	218533	305459	186121	270367	169478
AAGVACGLKNNQKK|Cthe_0081	Cthe_0081	269689	71480.7	109093	112613	116281	81979.7	131360	101073
AKEILK|Cthe_0081	Cthe_0081	8191.87	24631.7	10785.3	24880.8		3010.86		3050.92
AKEILKEDEVR|Cthe_0081	Cthe_0081	1.87021e+06	1.19768e+06	1.08576e+06	2.1251e+06	1.50645e+06	1.63686e+06	1.89444e+06	1.76399e+06
ALKDVISHTFNR|Cthe_0081	Cthe_0081	8.78321e+06	4.79249e+06	4.97659e+06	6.25755e+06	5.16878e+06	6.12862e+06	6.8261e+06	6.69979e+06
ALVINSGNANACLGEQGYKDAEEMASLAAQLLNCDAK|Cthe_0081	Cthe_0081	241766	1.0149e+06	621781	575078	215745	373477	373670	548679
ANNENIVKEDIDYSTFK|Cthe_0081	Cthe_0081	116773	2.66019e+06	68074.9	6.06169e+06	1.39347e+06	390856	1.99922e+06	1.346e+06
AVSAIAK|Cthe_0081	Cthe_0081		39020.3						5284.83
DIAVVCSSDLAVAAGVFTK|Cthe_0081	Cthe_0081			41095	32800	70601.1	268.339	168172	38694.1
DVISHTFNR|Cthe_0081	Cthe_0081		357907	351278	621824	520197	346007	299879	395558
EIAVEFEIQGQK|Cthe_0081	Cthe_0081	103551		163190			369459
EILKEDEVR|Cthe_0081	Cthe_0081		685819	23251	692090	350779		115163	215865
GHSLQLTMQHIK|Cthe_0081	Cthe_0081	3.45688e+06		1.51978e+06	75188.1	2.05591e+06	1.59472e+06	1.13818e+06	1.35547e+06
GSGMIHPNMATMIGVITTDANISR|Cthe_0081	Cthe_0081	83312.8	29265.6	33346	18477.4
IITAVGYSGADFDPNLVDIYIGDLLVCK|Cthe_0081	Cthe_0081	33724.1	9004.72	143948	131984	108726	184374	4261.94	28899.1
IKVDFNQGTASDR|Cthe_0081	Cthe_0081	956631	1.68859e+06	2.15724e+06	2.53779e+06	1.39782e+06	456615	1.1791e+06	829982
IKVDFNQGTASDRIWTCDFSYDYVK|Cthe_0081	Cthe_0081	147543	156454	404152	332992	2351.34	134272	10437.7	79423.5
IWTCDFSYDYVK|Cthe_0081	Cthe_0081		1.20097e+06	54297.2	303664	665251	38281.2	340783	371876
KDIAVVCSSDLAVAAGVFTK|Cthe_0081	Cthe_0081	19086					25263.9
KNNQKK|Cthe_0081	Cthe_0081							638.974
LIEVVAEGAK|Cthe_0081	Cthe_0081		2.98338e+06		329338	3.87469e+06	173437	1.54163e+06	1.68089e+06
LSEEGGHDAAEAIMTTDLVLK|Cthe_0081	Cthe_0081	1.08441e+06	907763	1.09545e+06	1.1162e+06	422708	1.14889e+06	604869	116339
LSEEGGHDAAEAIMTTDLVLKEIAVEFEIQGQK|Cthe_0081	Cthe_0081						109406		28451.3
MGAMAK|Cthe_0081	Cthe_0081		786.146		2304.27
MIAKDGEGATK|Cthe_0081	Cthe_0081		4322.6		62276.1
MIAKDGEGATKLIEVVAEGAKSAEDAYK|Cthe_0081	Cthe_0081	3571.7
MINIIDGGVTAPK|Cthe_0081	Cthe_0081	5842.32	7.78923e+06		3.31823e+06	5.09863e+06	91530	5.72666e+06	3.06956e+06
MINIIDGGVTAPKGFKAAGVACGLKNNQK|Cthe_0081	Cthe_0081					4455.51
NVLVGSTGVIGMPLDMPK|Cthe_0081	Cthe_0081		6.86766e+06	903157	5.11457e+06	3.68855e+06	433668	3.86756e+06	1.7581e+06
SAEDAYK|Cthe_0081	Cthe_0081		4308.04			3429.36		807.225
SAEDAYKAVSAIAK|Cthe_0081	Cthe_0081				47644.1			91769.5
SALEYVCTHLSK|Cthe_0081	Cthe_0081	7.96608e+06	5.57833e+06	5.67903e+06	5.43993e+06	5.75313e+06	5.49684e+06	6.18972e+06	5.14569e+06
SGAALNFDEEK|Cthe_0081	Cthe_0081		290334					384994
SGAALNFDEEKAK|Cthe_0081	Cthe_0081		218712	59518.1	479674	138388		249102	141842
SGAALNFDEEKAKEILKEDEVR|Cthe_0081	Cthe_0081	4.85953e+06	2.58794e+06	1.6275e+06	2.78381e+06	1.87593e+06	1.7506e+06	1.94007e+06	1.91647e+06
SGIKEAISK|Cthe_0081	Cthe_0081	2.36203e+06	1.94699e+06	1.70322e+06	1.13564e+06	1.65211e+06	1.01232e+06	2.18e+06	1.68342e+06
TAIFGEDANWGR|Cthe_0081	Cthe_0081		6.79412e+06	102129	852034	3.76564e+06	218498	4.85104e+06	3.37549e+06
VDFNQGTASDR|Cthe_0081	Cthe_0081		118104
VSVDGDTSVCDMVVILANGK|Cthe_0081	Cthe_0081	135886	143249	194683	156201	81503.4		114294	104842
AAMSYIR|Cthe_0082	Cthe_0082				169012
AGIDTIIIPVENKK|Cthe_0082	Cthe_0082		19205.4		892689	407039	936616	371664
AGIDTIIIPVENKKDLEEIPENVRK|Cthe_0082	Cthe_0082	128795	56716.4	97894.9	76251.2	79832.6	56395.1	140800	121021
AIQSELGDKDGVVGEVEEYKR|Cthe_0082	Cthe_0082	26088.4	325910	271186	825209	510776		809571	421946
AIQSELGDKDGVVGEVEEYKRK|Cthe_0082	Cthe_0082	644938	154526	713547	764586	552731	346870	703845	668000
AQQILDEDHYGLEK|Cthe_0082	Cthe_0082		359797		660763	400364		332001	217623
AQQILDEDHYGLEKVKER|Cthe_0082	Cthe_0082	3897.74		2552.08				5525.66
DFYNKYDIHIHVPEGAIPKDGPSAGITLATAMVSALTGK|Cthe_0082	Cthe_0082	26187.7
DGPSAGITLATAMVSALTGKPVR|Cthe_0082	Cthe_0082	40254.7	23556.6	29119	32337.4	27567.7	33443.7	38722.3	38174.8
DGPSAGITLATAMVSALTGKPVRK|Cthe_0082	Cthe_0082	1.03156e+06		394801		470066	598292	234032	680482
DHYLELPFDLSDVLFITTANNLDTVPRPLLDR|Cthe_0082	Cthe_0082						25061.1
DLEEIPENVRK|Cthe_0082	Cthe_0082					511997			559709
DLEEIPENVRKTIKFVLADNMETVLNTALVK|Cthe_0082	Cthe_0082						2134.09		2986.25
DLKGPILCLAGPPGVGK|Cthe_0082	Cthe_0082	264301		634790		44263.4	547380	247696	662158
EIEIMQIER|Cthe_0082	Cthe_0082		386770			190915		594935	132625
EIINCYTR|Cthe_0082	Cthe_0082					167152		265386	160857
ELDRLLK|Cthe_0082	Cthe_0082						1179.73
FVLADNMETVLNTALVK|Cthe_0082	Cthe_0082	407794	487857	404559	679097	558479	458640	361449	351831
GPILCLAGPPGVGK|Cthe_0082	Cthe_0082		449383	329233	1.42344e+06	1.30408e+06	1.40168e+06	2.06893e+06	2.78541e+06
GRVLPIGGVK|Cthe_0082	Cthe_0082	74855.4	59529.4	21933.8	65481.9		23624	49939.7	73423.7
GSLELTGQLGDVMKESAR|Cthe_0082	Cthe_0082	27443.5					14110.6
GSLELTGQLGDVMKESARAAMSYIR|Cthe_0082	Cthe_0082			4813.4	15649.1	11413.3		27258.8
IDEPAVREIINCYTREAGVR|Cthe_0082	Cthe_0082			8553.61
IIEYLAIRK|Cthe_0082	Cthe_0082	345156	274108	322870	367645	520858	417711	339636	328527
IISALK|Cthe_0082	Cthe_0082				132764			496092	160327
ITAASIEK|Cthe_0082	Cthe_0082							109873	78249.6
IYVEEDKNSK|Cthe_0082	Cthe_0082		78280.2		73579.2	65271.7		57950.5
IYVEEDKNSKTEIEALK|Cthe_0082	Cthe_0082	98506.8	121554	68044.2	180495	59977.2	19931	67375
IYVEEDKNSKTEIEALKR|Cthe_0082	Cthe_0082	102717	88949.1	18348.4	60776.9	47174.8	17457.6	3263.16	28963.6
IYVEEDKNSKTEIEALKRR|Cthe_0082	Cthe_0082	7429.5		2970.97
KDLEEIPENVRK|Cthe_0082	Cthe_0082		13984.5		18609.4
KKDLK|Cthe_0082	Cthe_0082						12401.1
KLAEGNFGEEVEK|Cthe_0082	Cthe_0082	40871.1	23828.2	50064.1				79038.4
KLAEGNFGEEVEKK|Cthe_0082	Cthe_0082	215782	155192	176834	209032	78620.2	230167	275499	180966
KLVSSNQK|Cthe_0082	Cthe_0082	2205.02				10144.2
KNVAMTGEITLR|Cthe_0082	Cthe_0082	22665.5						27064.2	33896.2
KQIDKTQKEYYLR|Cthe_0082	Cthe_0082	354519	55167.8	61580	91427.6	75251.9	139120	67977.4	248556
KQVLPLLPLR|Cthe_0082	Cthe_0082					15740.5	22592.8		45014.2
KSNLKIDEPAVR|Cthe_0082	Cthe_0082	145827	171902	222353	108576	128818	126278	179839	169162
KTEEIIDLDR|Cthe_0082	Cthe_0082							8617.29
KTIKFVLADNMETVLNTALVK|Cthe_0082	Cthe_0082						982.504
KVLKELDR|Cthe_0082	Cthe_0082	50503.1	17545.6		26735.4	57235		56857.5	69893.7
LAEGNFGEEVEKK|Cthe_0082	Cthe_0082				29142.2	101028		97174.5	70520
LLETLVR|Cthe_0082	Cthe_0082		364214
LLKMPPGSAEGSVIR|Cthe_0082	Cthe_0082	62351					30238	25783.7	38969.2
MPPGSAEGSVIR|Cthe_0082	Cthe_0082		294025		286960	250634		663484	232652
MSLGGVRDEAEIR|Cthe_0082	Cthe_0082	73310.7	422203	291353	787263	652683	189802	605475	523602
NDSPGPEDIYTIGTISK|Cthe_0082	Cthe_0082		299010			118998		114906	67837.4
QAGSKNPLILLDEIDK|Cthe_0082	Cthe_0082	24170	49525.2		118750	65828.4
QAGSKNPLILLDEIDKMSSDFR|Cthe_0082	Cthe_0082	21966.3		9212.38	23470.1	19824.8
QEILNEFK|Cthe_0082	Cthe_0082		112710
QIDKTQKEYYLR|Cthe_0082	Cthe_0082				15140.9	17489.9	19098.7	24155.6	24128.7
QIEAHGFK|Cthe_0082	Cthe_0082		7857.59
QIEAHGFKK|Cthe_0082	Cthe_0082	45067.4	13753.3	26974.2	13417.9	20329.2	28911.2	32975.4	38859.6
QIEAHGFKKSNLK|Cthe_0082	Cthe_0082	25207.1		16588.5
QLLKLPGDTIR|Cthe_0082	Cthe_0082	172742	89332.5	124646	59713.7	98291.6	43269.1	171408	169088
QVLPLLPLR|Cthe_0082	Cthe_0082		54813.1	29576	133874	247185	105612	233302	258836
RTYVGAMPGR|Cthe_0082	Cthe_0082	55239.2		15043.5			50516.2		65318.7
RVLSTFEEYSK|Cthe_0082	Cthe_0082					94571.4			68272.8
SIKALEEAMINNQLIFLVAQKDAK|Cthe_0082	Cthe_0082					8195.11
SNLKIDEPAVR|Cthe_0082	Cthe_0082	1.37831e+06	474050	467051	602649	453246	566864	871974	309772
SRAEYYGIDKDFYNK|Cthe_0082	Cthe_0082			27236.5	17703.6	21480.7	17374.1		23782.7
TEIEALK|Cthe_0082	Cthe_0082		95863.5			115921
TQKEYYLR|Cthe_0082	Cthe_0082	142775	102647	75823.1	206400	244842	298977	161778	158664
TVVPEVPPQLEELDHGTATIEQ|Cthe_0082	Cthe_0082		205520			180258		357983	188851
TYVGAMPGR|Cthe_0082	Cthe_0082		398292			962289		728689
VEQKQEILNEFK|Cthe_0082	Cthe_0082		200748		44658.5	214474		355101	166984
VKQLLK|Cthe_0082	Cthe_0082							19431.9
VLAAHR|Cthe_0082	Cthe_0082					9911.5		5800.85
VLKELDR|Cthe_0082	Cthe_0082	260811				205377			114696
VLPIGGVK|Cthe_0082	Cthe_0082				88069			95821.5
VLPIGGVKEK|Cthe_0082	Cthe_0082				101377
VLSTFEEYSKLNNK|Cthe_0082	Cthe_0082	70477.3	29713.3	6963.53
VLVEGISR|Cthe_0082	Cthe_0082		634081
VSPETVLSIMNIDDPDQLADIITANLMLK|Cthe_0082	Cthe_0082	6510.52	4292.78
YLFPK|Cthe_0082	Cthe_0082		75934.9			342448		175913	196627
CINSLDIKPFQK|Cthe_0084	Cthe_0084		27374.9			3244.73		13953.1
LLDFK|Cthe_0084	Cthe_0084		5.33475e+06			4.66205e+06		2.23691e+06
IIEYNAVETINDYFHR|Cthe_0085	Cthe_0085		5843.57
MKIEK|Cthe_0085	Cthe_0085		78636.5	24259.9
MKIEKINENK|Cthe_0085	Cthe_0085			5083.97
AGAYGIQEK|Cthe_0087	Cthe_0087							92250.9	97396.1
ANELVQHLAYKK|Cthe_0087	Cthe_0087						5391.23
HLSGSWHEVMTGIALIDTK|Cthe_0087	Cthe_0087						26698.8
IEGCYFNVVGLPLGR|Cthe_0087	Cthe_0087		795740		571298	523296		760524	748123
IVLASGSPR|Cthe_0087	Cthe_0087		83795.8		325871	426057		328779	276696
KVKMK|Cthe_0087	Cthe_0087				21926.9
LSDLLKDFGVSVLK|Cthe_0087	Cthe_0087		141444		189217	131276	158278	333061	176872
MKELTDDTILAYVDTKEPMDK|Cthe_0087	Cthe_0087						24428.8
MKELTDDTILAYVDTKEPMDKAGAYGIQEK|Cthe_0087	Cthe_0087		8753.37		61547.1			45753.4	43275.6
YLVVGADTVVVKDR|Cthe_0087	Cthe_0087		31196.3				86636.9		58698
AKEESMEIR|Cthe_0088	Cthe_0088	2.46912e+06	784381	3.52506e+06	1.56659e+06	1.241e+06	17445.4	814305	1.03542e+06
AVEEATLQAGAK|Cthe_0088	Cthe_0088		707337			793727		215770	22527
DIGIDLGTANTLVHVK|Cthe_0088	Cthe_0088	287626	1.8966e+06	523590	3.38312e+06	2.24531e+06	791491	3.4034e+06	1.84824e+06
DLITGLPK|Cthe_0088	Cthe_0088		933029			1.04833e+06		1.38478e+06
EETGMPVNVAENPLDCVAVGSGK|Cthe_0088	Cthe_0088		246432
EMIGRTPGNIVAIRPMK|Cthe_0088	Cthe_0088					9387.71
EPSVVAINKK|Cthe_0088	Cthe_0088	245496	158904	182638	203034	109512	144519	154730	193935
EYNLMVGER|Cthe_0088	Cthe_0088		156244					95026.9
FTLEK|Cthe_0088	Cthe_0088		295431					308050	294491
FTLEKTPPELAADIMDR|Cthe_0088	Cthe_0088				189124	182070	201776	381140	287230
GFFTR|Cthe_0088	Cthe_0088		271076					316357
GIMLTGGGALLSGLDR|Cthe_0088	Cthe_0088	493362	5.79809e+06	2.4353e+06	5.43071e+06	3.54948e+06	2.74631e+06	2.96032e+06	1.82761e+06
GIVVREPSVVAINK|Cthe_0088	Cthe_0088	163569		105554	206424	407374	203016	288516	328535
GIVVREPSVVAINKK|Cthe_0088	Cthe_0088	1.45868e+06	588252	704273	662842	920622	598257	877814	830598
GKGIVVR|Cthe_0088	Cthe_0088		58530.6		50434			17376.3
GKGIVVREPSVVAINK|Cthe_0088	Cthe_0088	35132.9		29221.8	34095.5	45505.3	30156.4	24453.1	32509.5
GRDLITGLPK|Cthe_0088	Cthe_0088	1.00609e+06	1.19009e+06	2.16038e+06	1.91808e+06	1.88838e+06	1.74014e+06	1.73262e+06	1.50168e+06
GVFGKPR|Cthe_0088	Cthe_0088	1.13631e+06	368809	594346	713893	825658	930984	1.12619e+06	611566
IAGDELDDAIVHYIK|Cthe_0088	Cthe_0088		479058		746813	401433		207773	332247
IAGDELDDAIVHYIKK|Cthe_0088	Cthe_0088	2.06746e+07	7.33689e+06	7.67667e+06	7.53949e+06	3.48385e+06	5.79518e+06	5.88395e+06	6.87823e+06
IVEAIK|Cthe_0088	Cthe_0088		435061			407176		586833	342401
KNGEILAVGDAAK|Cthe_0088	Cthe_0088						37026.8
KVLISPR|Cthe_0088	Cthe_0088	537922	315459	471029	764384	247195	735677	792007	234561
LIREETGMPVNVAENPLDCVAVGSGK|Cthe_0088	Cthe_0088		3.58204e+06	3.21465e+06	3.65733e+06	2.54192e+06	1.79367e+06	4.42672e+06	3.53622e+06
MSIGSAYPR|Cthe_0088	Cthe_0088		1.54354e+06		1.12537e+06	1.38087e+06		1.76532e+06	441409
NGEILAVGDAAK|Cthe_0088	Cthe_0088		686184			302568
NIIITSSEVMEAIKEPINAIVEAIK|Cthe_0088	Cthe_0088	22077.7	3359.58	14560.2	18791.8	1508.39	19988.8	3375.56	28598
RAVEEATLQAGAK|Cthe_0088	Cthe_0088	75052.4		37352.1	62115	19026.4	42526.4	57285.4	24019.5
TAEEIK|Cthe_0088	Cthe_0088		1999.25			1386.63
TAEEIKMSIGSAYPR|Cthe_0088	Cthe_0088	42366.5	95529.3	125902	209697	308187	175492	590192	65357.6
TPGNIVAIRPMK|Cthe_0088	Cthe_0088	1.37352e+06		611386		1.15719e+06	909148	882803	1.03442e+06
TPGNIVAIRPMKDGVIADFEVTQSMLK|Cthe_0088	Cthe_0088	1.05355e+06		414224		461647	717230	44895.2	309090
TPPELAADIMDR|Cthe_0088	Cthe_0088		3.68979e+06			3.08705e+06		3.82086e+06	1.97525e+06
VLEDIETLRK|Cthe_0088	Cthe_0088		235271	238236	159855	963747		193624	828768
VLISPR|Cthe_0088	Cthe_0088		799302		128665	1.14927e+06		1.0238e+06
VVICVPSGVTEVEK|Cthe_0088	Cthe_0088		491401			234937		469346	227210
VVICVPSGVTEVEKR|Cthe_0088	Cthe_0088	5.46266e+06	3.3124e+06	2.61398e+06	3.66381e+06	2.77146e+06	2.39887e+06	4.02098e+06	3.3219e+06
YFIKK|Cthe_0088	Cthe_0088		77225.2			132017	222407	177069
EALNIKDQFSDVEFLGANIIAK|Cthe_0089	Cthe_0089						60694.6
ELSDYREK|Cthe_0089	Cthe_0089							23155.4
NNKDNYEKVGEDNK|Cthe_0089	Cthe_0089						5614.96	14211.7	11975.2
RLEEVFVLESK|Cthe_0089	Cthe_0089						94572.3
YAIIEPAVDFKR|Cthe_0089	Cthe_0089						52084.8	71099.4
YFQDIEALSQENEALK|Cthe_0089	Cthe_0089								28709.7
YFQDIEALSQENEALKVR|Cthe_0089	Cthe_0089							14186.1
AIQGAYTPGSTFKPLTSIAGLETGAITPQNSYITDR|Cthe_0091	Cthe_0091		235581	246339	191217	111786	162861	164688	157076
ALATSCNIYFHELGVK|Cthe_0091	Cthe_0091	105748	103488	58940.6	92004.3	22374.7	72361.7	73911.1	4125.23
CMEYPTYGHGTIDVVK|Cthe_0091	Cthe_0091		82153	39710.4	51125.6	14892.2
EAQKTINALLTDEKNK|Cthe_0091	Cthe_0091					2689.67
EYFGMNNDSLPKDQIVVDKPSFTR|Cthe_0091	Cthe_0091		59538.2	48473	62908.9	22770.1	12582	30614.6	17406.4
GEKKPVDKISER|Cthe_0091	Cthe_0091			3816.77
GTHVIGGWTFK|Cthe_0091	Cthe_0091	138968	57571.9		45365.7	34935.2	96541.5		153562
IAKTGMTEKEKNEMILKLINIFEK|Cthe_0091	Cthe_0091			1709.9
IVDRNGVPIAVNR|Cthe_0091	Cthe_0091			26873.9		20214		36021
IVHEGMVAVANTEDGTVNQLFSDFPFK|Cthe_0091	Cthe_0091	73657.4	125824	101764	86824.9	62388.1	30552.3	39348.3	67134.1
KDMVVK|Cthe_0091	Cthe_0091		21465.3
KDMVVKADDMKLLETPEDVFKYFR|Cthe_0091	Cthe_0091			6567.13	23336.7		14508.9
KRVEVDTNGR|Cthe_0091	Cthe_0091	5456.81	34851.2	4735.8	17890.6	2421.09		5424.81
KYDGSTVLK|Cthe_0091	Cthe_0091	117211	47533.8	55472.8	92850.7		61007.1	70749.2
KYDGSTVLKSEPEYEQLPIKEETMK|Cthe_0091	Cthe_0091	28563.3	39389.6	32212.6	26896.5	10920.1	7550.82	27545.1	19270.7
LLAERDIIAPR|Cthe_0091	Cthe_0091			9887.09
MGYAVKIAKTGMTEK|Cthe_0091	Cthe_0091	123499	300243	343308		177496
NDEWRPADTAQTAIGQFDNAFTPIQLANYVSTLANGGKK|Cthe_0091	Cthe_0091	38801.9	22350.1	68952.1	68707.1				37144.8
NLSNYLTFNPIAFGPK|Cthe_0091	Cthe_0091		68177.7	5190.69	28282.4			6479.08
RVEVDTNGR|Cthe_0091	Cthe_0091				36583.7
SHEFPGVIIDVIPQRK|Cthe_0091	Cthe_0091	81728.4		39896.3	18491.6	35519.4	89268.2	37828.1	44711.2
TGMTEKEKNEMILK|Cthe_0091	Cthe_0091	13111.9
TINALLTDEKNKPLFNR|Cthe_0091	Cthe_0091	57773.8	29333.9						85926.1
TINALLTDEKNKPLFNRAIQGAYTPGSTFK|Cthe_0091	Cthe_0091					6477.41
YKPHIVK|Cthe_0091	Cthe_0091	135361		108661		57464	54495.9	156630	62901.9
YVDASSVAHVLGHIGVISEEEYK|Cthe_0091	Cthe_0091	96167.4	25041.3	16911.5	82285.5	53426.8	72451.9	16790.3	66605.3
DKSGAKIK|Cthe_0092	Cthe_0092	2726.08
EALVVALNLQPTQLR|Cthe_0092	Cthe_0092		299891	381901	625963	185140	266348	201577	102084
GAILSVK|Cthe_0092	Cthe_0092					1776.81
GMVHAGANGNR|Cthe_0092	Cthe_0092	8076.5	18606.1	2584.1	40725.4			3126.39
GSLNGLTIIMKEEEDYDSILK|Cthe_0092	Cthe_0092	22380.2		20751.7	6136.75		6636.09		9927.76
IADVITRPPDEK|Cthe_0092	Cthe_0092				63618.7
IADVITRPPDEKETVGQFFPELAYIK|Cthe_0092	Cthe_0092		14176.3	46708	44156.1	13808.1	18574
IADVITRPPDEKETVGQFFPELAYIKDGMVYIER|Cthe_0092	Cthe_0092			26314.5			47322.6
IKSLEEDTEEPVKPEPVQQQPR|Cthe_0092	Cthe_0092	463888	153136	104254	142547	68303.9	52761.5	160054	83216.7
KLFELLR|Cthe_0092	Cthe_0092						108555		36508.2
KLFELLRDK|Cthe_0092	Cthe_0092	8735.16		7290.53
MSEGSVIFKGSLNGLTIIMKEEEDYDSILK|Cthe_0092	Cthe_0092					31238
MSNFYFK|Cthe_0092	Cthe_0092		144088		180413	71084.6		94402.6
SLEEDTEEPVKPEPVQQQPR|Cthe_0092	Cthe_0092		282046		207771	9029.53		138992
AIVVTTPEVSAVR|Cthe_0093	Cthe_0093		3.41623e+06			3.13847e+06		3.22757e+06	2.03343e+06
AIVVTTPEVSAVRDADR|Cthe_0093	Cthe_0093		67229.9		40826.9
DADRIIGLLEANELKNPK|Cthe_0093	Cthe_0093	9.39026e+06	4.69642e+06	4.94833e+06	5.70056e+06	3.25991e+06	2.94826e+06	3.82707e+06	4.53659e+06
DFDYILIDCPAGIEQGFK|Cthe_0093	Cthe_0093					43836.9		154486	49236.2
DKRFEGLYLLPAAQTR|Cthe_0093	Cthe_0093	1.24208e+06	682548	997062	1.07612e+06	623288	782636	713924	1.15034e+06
DKTAVNPEGMIK|Cthe_0093	Cthe_0093		1.73704e+06		1.92963e+06	600249		849299	659755
DKTAVNPEGMIKLCEELR|Cthe_0093	Cthe_0093	23808.2			13841.2		11632.4
DKTAVNPEGMIKLCEELRK|Cthe_0093	Cthe_0093	64927.1	5148.02	63411.1	67071.5	4166.09	44833.1		62722.9
FEGLYLLPAAQTR|Cthe_0093	Cthe_0093		1.01615e+07		1.23051e+07	7.94265e+06		6.88823e+06	4.38015e+06
GGVGKTTTTANIGTGLALQGK|Cthe_0093	Cthe_0093	17586.4
GGVGKTTTTANIGTGLALQGKK|Cthe_0093	Cthe_0093			3667.25
IIGLLEANELK|Cthe_0093	Cthe_0093		101216		140744
IIGLLEANELKNPK|Cthe_0093	Cthe_0093	3.15815e+06	1.7606e+06	2.5166e+06	2.59332e+06	2.38573e+06	1.40305e+06	2.09338e+06	1.59431e+06
IIVSTNKGEPAVTDNK|Cthe_0093	Cthe_0093	177116	399066	416073	624176	360370	58346.5	295735	427465
IIVSTNKGEPAVTDNKSAAGAAYR|Cthe_0093	Cthe_0093	177566	36116.7	95486.3	144714	116556	13655.8	24232.8	28915.3
IKQALIK|Cthe_0093	Cthe_0093	1.81119e+06	851155	1.49413e+06	309789	1.51068e+06	508495	1.31314e+06	1.61974e+06
IKQALIKDK|Cthe_0093	Cthe_0093	191099	73020.5	142798	155290	96792.3	103099	199046	104255
IKQALIKDKR|Cthe_0093	Cthe_0093	66030.2		90443.3		53864.5	67193.1	7750.08	75794.7
IMGEDVPLLNLGSEDGFMFK|Cthe_0093	Cthe_0093	53172.9	2.29303e+06	679059	1.54836e+06	871666	52215.5	779942	690543
IVYDLVDVVEGTCR|Cthe_0093	Cthe_0093	102137	7.09063e+06	528000	1.80483e+06	6.44629e+06	130528	4.7663e+06	3.73709e+06
KDFDYILIDCPAGIEQGFK|Cthe_0093	Cthe_0093		1.98115e+06		1.29149e+06	189085		1.04682e+06	319945
KDFDYILIDCPAGIEQGFKNAIAGADR|Cthe_0093	Cthe_0093	84933.6	181680	123749	126066		49421.5	27460.2
KLFGLK|Cthe_0093	Cthe_0093	1.02494e+06	375404	350757	708040	402057	499360	514317	333212
KVVLIDTDIGLR|Cthe_0093	Cthe_0093	3.68473e+06	2.22817e+06	2.16388e+06	2.46769e+06	1.65357e+06	2.21476e+06	2.12759e+06	1.63148e+06
LCEELRK|Cthe_0093	Cthe_0093	869728	574575	342774	1.23535e+06	113050	589623	837543	544126
LCEELRKDFDYILIDCPAGIEQGFK|Cthe_0093	Cthe_0093	151686	626721	1.29309e+06	1.25002e+06	1.37055e+06	1.09406e+06	80034.7	746495
LCEELRKDFDYILIDCPAGIEQGFKNAIAGADR|Cthe_0093	Cthe_0093					26780.1	172543
LFGLK|Cthe_0093	Cthe_0093								183342
LLINR|Cthe_0093	Cthe_0093		596877		1.20201e+06	1.85776e+06		1.69536e+06
NAIAGADR|Cthe_0093	Cthe_0093		81117.2			31112.8
NLDVVMGLENR|Cthe_0093	Cthe_0093	100403	4.75444e+06	320394	4.59475e+06	1.79726e+06	344043	2.27581e+06	868075
QALIKDK|Cthe_0093	Cthe_0093					4793.09
QALIKDKR|Cthe_0093	Cthe_0093	1746.55	28411.8	2508.23	35714.2	7839.35	7272.85	1850.28	1350.74
RFEGLYLLPAAQTR|Cthe_0093	Cthe_0093	539418	370408	460771	521053
RIMGEDVPLLNLGSEDGFMFK|Cthe_0093	Cthe_0093	131873	323692	385026	295632	119809	53947.9	13410.3	57335.3
RIMGEDVPLLNLGSEDGFMFKIK|Cthe_0093	Cthe_0093				4949.31
SAAGAAYR|Cthe_0093	Cthe_0093		1560.42		8427.4
SEVIVITSGK|Cthe_0093	Cthe_0093	11096.4	449231			63347.9		253687
TAVNPEGMIK|Cthe_0093	Cthe_0093					700.222
TTTTANIGTGLALQGK|Cthe_0093	Cthe_0093	60499	2.3665e+06	373561	1.29789e+06	1.82736e+06	571274	1.38853e+06	918362
TTTTANIGTGLALQGKK|Cthe_0093	Cthe_0093	661580	510344	472934	709232	675213	424415	704283	505029
VRQDMVK|Cthe_0093	Cthe_0093	281755	565354	141926	1.09494e+06	283638	123549	184297	52354.2
VRQDMVKR|Cthe_0093	Cthe_0093	103572	55455.8	41157.2	41053.4	78121.2	8832.02	86838.1	3486.09
VVLIDTDIGLR|Cthe_0093	Cthe_0093	337265	3.48495e+06		3.9423e+06	972941		317145	304926
AAYNELDLVIFFRDPISAK|Cthe_0095	Cthe_0095						11809
ECDINNIPFATNLGTAEMLIK|Cthe_0095	Cthe_0095		370057			159238		203904	111519
ELIKK|Cthe_0095	Cthe_0095		1491.16		26404.7	6833.24		13949.8
EMLIK|Cthe_0095	Cthe_0095		367619
FLPGVMGEQQISAR|Cthe_0095	Cthe_0095		373079		582170	238090	26859.7	459126	386039
GDLDWRELIK|Cthe_0095	Cthe_0095		79404.8	102349	148872	95048.4
GDLDWRELIKK|Cthe_0095	Cthe_0095						10361.3
MNIALIAHDK|Cthe_0095	Cthe_0095		64910.3	88489.4	118677	287759	185261	79933.5	65244.1
MNIALIAHDKK|Cthe_0095	Cthe_0095						10608.1
MNIALIAHDKKK|Cthe_0095	Cthe_0095			27871.3		5733.95	65096.9		72920.6
NHTLFATGTTGAIIVEATGLNVHR|Cthe_0095	Cthe_0095			41084.4		88558.8	139005	30535.2
SDEPDIHSLLR|Cthe_0095	Cthe_0095		165536		297890	128556		74711.6	75634.2
AGIEYASNQIR|Cthe_0099	Cthe_0099		363249					391022	218028
AGIEYASNQIRDLIDNGVDGIHLLTMNRPK|Cthe_0099	Cthe_0099			13668.4			41656.7
DLIDNGVDGIHLLTMNRPK|Cthe_0099	Cthe_0099	355184	198720	41436.7	180888	52833.8	42147.5	69881.2	48449.5
EHNLENILALR|Cthe_0099	Cthe_0099			55154.5	33664.8	13045.2	24312.2	50959	49132.4
EHNLENILALRGDPPANQPDFDFSNNAFK|Cthe_0099	Cthe_0099	519570	323938	636426	541365	377869	330515	319693	822292
EILTNIGLLK|Cthe_0099	Cthe_0099		459335		793196	576467		732701	545134
ELKPDFISVTYGAGGSAK|Cthe_0099	Cthe_0099		106382		57550.5	37800.9	59100.3	99745.1	47347.5
ITYLCGASIPAK|Cthe_0099	Cthe_0099		803853		239773	357337		308339	443854
KAGIEYASNQIR|Cthe_0099	Cthe_0099	149741	108109	112179	22477.9	89903	92973.2	158757	163079
LFYDFLDK|Cthe_0099	Cthe_0099		101251		111126
LKDDLLYLK|Cthe_0099	Cthe_0099		394301	276091	589845	600475		594728	404865
LVIMMDKYGDNDEDMRK|Cthe_0099	Cthe_0099			49931	129447			14754.6
MNLVDLFK|Cthe_0099	Cthe_0099		121622		115623				152037
MNLVDLFKK|Cthe_0099	Cthe_0099	166350	176270	136271	238629	166250	119914	222940	227378
NDFCIAAAAYVEGHVNSKR|Cthe_0099	Cthe_0099	131358
NIGLLK|Cthe_0099	Cthe_0099					24515.1
QKVDTGVDFLVTQLFFDNR|Cthe_0099	Cthe_0099	133234	41875.3	147528	27248.2	98883.9	98348.7	13691.4	135288
RITYLCGASIPAK|Cthe_0099	Cthe_0099	13755.4							37538.1
RLKDDLLYLK|Cthe_0099	Cthe_0099	21726.5	39757.3	56662.8	44852.5	46427	56057.3	36728.8	35722.5
STREILTNIGLLK|Cthe_0099	Cthe_0099							3719.35
TASIGITCPITPGIMPIFK|Cthe_0099	Cthe_0099		158459		250409	199103	73617.9	326391	228193
TIEIASK|Cthe_0099	Cthe_0099							57300.9
VDTGVDFLVTQLFFDNR|Cthe_0099	Cthe_0099								49141.9
YANELIAHVR|Cthe_0099	Cthe_0099	824110	565172	1.07216e+06	731344	942746	527276	1.06067e+06	654908
EIQFESIQDLNEECNRLYQNAFK|Cthe_0100	Cthe_0100								11174
FMAEFNR|Cthe_0100	Cthe_0100		587526
HQIISNASTEPIAEDIDNVINEAIALDNALTSHR|Cthe_0100	Cthe_0100	11887.3				9128.06	55572.6		76194.2
HQIISNASTEPIAEDIDNVINEAIALDNALTSHRNEK|Cthe_0100	Cthe_0100	39387.5				21946.5	17108.5		35577
IKEVNSANVQK|Cthe_0100	Cthe_0100	113660	40320.7	96771	70880.6	118584	138524	98844.2	45073.8
IKEVNSANVQKIVER|Cthe_0100	Cthe_0100					1817.02
INNEKIELETISSK|Cthe_0100	Cthe_0100	136928	102421	275331	241399	244323	13541.1	259209	184715
INNEKIELETISSKLDYIESAILMFK|Cthe_0100	Cthe_0100						101169
IRNIYK|Cthe_0100	Cthe_0100		126726					81049.3	6392.44
IRNIYKEK|Cthe_0100	Cthe_0100	17196.5					37752.4		13907.3
KLQLLTNPK|Cthe_0100	Cthe_0100	247115	152503	197100	137116	266724	245337	203166	208780
LDYIESAILMFK|Cthe_0100	Cthe_0100						121595
LQLLTNPK|Cthe_0100	Cthe_0100		712860		951486	709200		639741	629512
LYQNAFK|Cthe_0100	Cthe_0100		358160
LYQNAFKR|Cthe_0100	Cthe_0100							102516
MKPKMFFKAITK|Cthe_0100	Cthe_0100	117543		236248	13609.8		6950.13		13670.6
QALVAYYVR|Cthe_0100	Cthe_0100		306667		380063	155451	23871.6
RLPAGMR|Cthe_0100	Cthe_0100	289985	143725	202076	210947	217447	225833	255713	147327
AEIMWAGTIAHNGLLGTGR|Cthe_0101	Cthe_0101	1.97703e+06	804954	1.71657e+06	1.71934e+06	850447	1.56755e+06	917897	2.22294e+06
AEPKEALPVGVVLTIPAAGSEASPNSVITR|Cthe_0101	Cthe_0101		33780.9		18078.9	32684		71876.4	47714.5
AIAVGVPYDGDVWDFFCGK|Cthe_0101	Cthe_0101		1.09293e+06	150149	1.2357e+06	401281	17473	315475	430023
AIAVGVPYDGDVWDFFCGKAEPK|Cthe_0101	Cthe_0101		8782.54	33403.7	46970.1		53790.5	7827
ATIGNFVK|Cthe_0101	Cthe_0101		2.15503e+06		442123	880980		1.60688e+06	1.44336e+06
EALPVGVVLTIPAAGSEASPNSVITR|Cthe_0101	Cthe_0101		2.25931e+06			1.26004e+06		1.38386e+06	1.05042e+06
EALPVGVVLTIPAAGSEASPNSVITREDGLYK|Cthe_0101	Cthe_0101		227987			251310		478525	307112
EALPVGVVLTIPAAGSEASPNSVITREDGLYKR|Cthe_0101	Cthe_0101	2.82154e+06	1.02697e+06	1.62053e+06	682013	301673	90006.1	426455	528876
EDGLYKR|Cthe_0101	Cthe_0101		71263.3		388733	39027.4		23305.6	17003.6
EIGLPVSLK|Cthe_0101	Cthe_0101		185583		182309	758702		143566	101185
EIGLPVSLKEMNIGDDRLEEMASK|Cthe_0101	Cthe_0101		96059.4	78655.2	59218.8	47010.9	34512.9	47359.7	47014.1
EKGIDFILAVGGGSAIDSAK|Cthe_0101	Cthe_0101	2.14575e+06	387714	529611	469441	342575	1.33203e+06	401097	440715
EKGIDFILAVGGGSAIDSAKAIAVGVPYDGDVWDFFCGK|Cthe_0101	Cthe_0101	55455.2
EMNIGDDRLEEMASK|Cthe_0101	Cthe_0101		272176		257207	237609		99672.4	106241
EMNIGDDRLEEMASKCTNGGKATIGNFVKLNR|Cthe_0101	Cthe_0101		69061
FFKEIGLPVSLK|Cthe_0101	Cthe_0101	622934	357157	602604	554112	481344	680568	565550	982171
FFKEIGLPVSLKEMNIGDDR|Cthe_0101	Cthe_0101		3661.3
FFKEIGLPVSLKEMNIGDDRLEEMASK|Cthe_0101	Cthe_0101	34284.5	16807.8	31770.3	50033.4	6132.91	70829.1		38400.9
FVQFAVR|Cthe_0101	Cthe_0101		1.48952e+06		2.35855e+06	2.70556e+06	180216	2.07664e+06	2.74778e+06
GIDFILAVGGGSAIDSAK|Cthe_0101	Cthe_0101	1.09308e+06					689975
GTELKVGEEVR|Cthe_0101	Cthe_0101		331721	532922	286450	290772	29739.5	329613	376636
IIFGR|Cthe_0101	Cthe_0101					766200		1.25419e+06	1.24574e+06
INFVYKNPTK|Cthe_0101	Cthe_0101	148843	8360.77	53872.3	44969.4	49480.3	16826.7	46643.6	83583.7
KTGLYDR|Cthe_0101	Cthe_0101	109132	57655.1	53055.5	215359	73121.2	56910.5	35597.9	23697
LCEATLK|Cthe_0101	Cthe_0101		41888.5			48281.9		63927.9	188936
LGLVNEGIK|Cthe_0101	Cthe_0101		3.71057e+06			4.14167e+06		2.77381e+06	2.97395e+06
LNREDVYNILK|Cthe_0101	Cthe_0101	1.10619e+07	5.6288e+06	6.40049e+06	5.73202e+06	5.28326e+06	5.34793e+06	5.83894e+06	4.97146e+06
MINFVYK|Cthe_0101	Cthe_0101		261248		338695	389863		243022	218235
MINFVYKNPTK|Cthe_0101	Cthe_0101	1.98943e+06	1.23321e+06	1.35866e+06	2.62147e+06	4.11089e+06	2.37593e+06	4.27763e+06	3.85834e+06
NNLDRFVQFAVR|Cthe_0101	Cthe_0101	65025.4	17807.5	26192	29111.6	46715.8	46025.2	11657.6	10020.8
NVPIALEEPDNYNAR|Cthe_0101	Cthe_0101		4.29796e+06			3.78692e+06		5.01109e+06	3.46619e+06
QAGVEVVELGGVMPNPR|Cthe_0101	Cthe_0101		1.98984e+06		119561	3.27996e+06	178099	1.46858e+06	248337
QAGVEVVELGGVMPNPRLGLVNEGIK|Cthe_0101	Cthe_0101	20244.9		9505.74			25655.4	7443.09
TALEGIER|Cthe_0101	Cthe_0101		907542			970674		2.31218e+06	1.22698e+06
TGLYDR|Cthe_0101	Cthe_0101		182215			153364
VLLHYGGGSIK|Cthe_0101	Cthe_0101	1.04631e+06	608348	752491	1.30806e+06	1.7078e+06	1.83606e+06	1.39363e+06	2.39284e+06
VLLHYGGGSIKK|Cthe_0101	Cthe_0101	2.62791e+06		1.49232e+06	77976.3	1.28536e+06	2.09753e+06	894348	1.47749e+06
VVNSLK|Cthe_0101	Cthe_0101					44402.9
VVNSLKQAGVEVVELGGVMPNPR|Cthe_0101	Cthe_0101			22691.4				41689.5
VWNVEMNFDEPER|Cthe_0101	Cthe_0101		1.07274e+06	159435	1.12817e+06	78338.1	135428	393113	416458
VWNVEMNFDEPERTALEGIER|Cthe_0101	Cthe_0101		136802	227244	217067	396271	692650		455792
YFTNETHTDLTDR|Cthe_0101	Cthe_0101				411043	196087	42355.8	273129	320378
YFTNETHTDLTDRLCEATLK|Cthe_0101	Cthe_0101	5.13123e+06	2.73379e+06	2.39466e+06	2.23272e+06	1.15144e+06	1.36297e+06	2.80818e+06	2.60446e+06
YVYKNNLDR|Cthe_0101	Cthe_0101	477081	290845	551657	114767	424717	810920	391406	643085
FLIAEKK|Cthe_0102	Cthe_0102		40523.9	33927.8	514495	24580		30947.5	11626.6
IFINFCNPWPK|Cthe_0102	Cthe_0102		114357		87520.9		14885.4	52655.8	168321
IKFLIAEKK|Cthe_0102	Cthe_0102				23065.9
KIENEYALIGAETK|Cthe_0102	Cthe_0102	571613	289143	377005	415675	278191	232335	263318	285030
LASTNPDKNFIAVDIKDEVLALAMK|Cthe_0102	Cthe_0102	1.04034e+06	290411	436285	401702	433759	446948	304595	615598
LASTNPDKNFIAVDIKDEVLALAMKK|Cthe_0102	Cthe_0102	29788.5							18196.3
LMAHEIMLIHR|Cthe_0102	Cthe_0102						22070.3
LTHPNQLNQYR|Cthe_0102	Cthe_0102	159832	39659.8	26417.7	56638.1	78302	105629	121304	142345
MFLEQGCK|Cthe_0102	Cthe_0102		155257
MLDENDQIGR|Cthe_0102	Cthe_0102		270123			351305		244415
TFLAPNGQIWFK|Cthe_0102	Cthe_0102		127528					86534	25200.1
ASLFGSSQQIIIENSR|Cthe_0103	Cthe_0103		1.52039e+06	63774.1	777934	44717.8	693973	633247	122213
IVPFEDGYSHGEGNSAAHIK|Cthe_0103	Cthe_0103	163079	176941	160818	151644	201360	119220	200349	213276
MLERLSIR|Cthe_0103	Cthe_0103	55497.1
NREVYVK|Cthe_0103	Cthe_0103	7845.04			11272.6			5011.16
SGICTVFVPHTTAGITINENADPDVVSDILTEINK|Cthe_0103	Cthe_0103	570069	536836	370046	498213	192218	281202	513231	508114
TAMIDITSKVQQVVER|Cthe_0103	Cthe_0103				33505.9		22280.6
VQQVVER|Cthe_0103	Cthe_0103		395249			11258.2		3144.63	20763.6
ADGSDGRVDLK|Cthe_0104	Cthe_0104		126582			129326		102944
AGVILATTSR|Cthe_0104	Cthe_0104		418990				116864	652695
DGKIIAEGYHKQLGGPHAEVEAFNNAK|Cthe_0104	Cthe_0104								2361.85
DRVAAVMVGINTVLKDNPYLTTR|Cthe_0104	Cthe_0104	4629.78
EKMLIDK|Cthe_0104	Cthe_0104						26449.7
GSIPLDSNVINSNSK|Cthe_0104	Cthe_0104		196290					176292
IIAEGYHK|Cthe_0104	Cthe_0104	397119	594657	495090	594261	208839	502774	399661	560538
IIDVGIKK|Cthe_0104	Cthe_0104	530381	296442	382446	437911	311238	219335	518743	513884
IIKADGSDGRVDLK|Cthe_0104	Cthe_0104	130684	28659.2	34382.5	61027.9		46615.6	110222	58984.2
IVGGENAPTSVEGIGALR|Cthe_0104	Cthe_0104		1.44334e+06		149854			910008	757099
IVVDSK|Cthe_0104	Cthe_0104		34478.2			51120.6
KPFVILK|Cthe_0104	Cthe_0104	32915		17733.1	28985.3	7826.88	23267.1	32053.4	54239.9
KVVAAIK|Cthe_0104	Cthe_0104		17106.9		13364.3		29484.5	32904
KVVAAIKDPNPK|Cthe_0104	Cthe_0104	21077.9	156739			56539.8		123347
LEIDSVLLEGGGTLNSSAISAGIVDKVMCFISPK|Cthe_0104	Cthe_0104	20805.6
LNEIFITYIVK|Cthe_0104	Cthe_0104			31727.4	99823.9		153274		47130.7
LPDKEGSDPVR|Cthe_0104	Cthe_0104		329679		216837	146956		273203	259791
MLIDKGVK|Cthe_0104	Cthe_0104				48424	53034.5
NHVHVIR|Cthe_0104	Cthe_0104	224084		69945		144016	236193	23314.9	37755.6
NISVVK|Cthe_0104	Cthe_0104		43538.7
QLGGPHAEVEAFNNAK|Cthe_0104	Cthe_0104	77861.4	26693.7	34318.1	22923.5	34039.3	26854.5	27491.2	42643.5
QLGGPHAEVEAFNNAKEDVAGGTLYVNLEPCSHYGR|Cthe_0104	Cthe_0104		5008.18	39245.8	4266.6	5805.35	5762.85	18416.4	23812.3
TNPNPLVGAVVVK|Cthe_0104	Cthe_0104					161824		174952
TNPNPLVGAVVVKDGK|Cthe_0104	Cthe_0104	340859	318468	211980	183225		146763	266481	141065
VAAVMVGINTVLKDNPYLTTR|Cthe_0104	Cthe_0104	431454	258190	330165	315146	45371.6	191169	135827	244631
VAAVMVGINTVLKDNPYLTTRLPDK|Cthe_0104	Cthe_0104					5451.32
VAAVMVGINTVLKDNPYLTTRLPDKEGSDPVR|Cthe_0104	Cthe_0104	56972.7		23843.5		15766.3		8687.86	23656.2
VMCFISPK|Cthe_0104	Cthe_0104				296856	264232		278943	5953.76
VVAAIKDPNPK|Cthe_0104	Cthe_0104	1.10397e+06	2.2498e+06	643687	386354	508694	238418	3.10614e+06	281090
KPGDRINIECDMLGK|Cthe_0105	Cthe_0105	14423.3		23343.4			10257	20850.9	14805.9
KSVTLDFLR|Cthe_0105	Cthe_0105						32244.9	35795.4
KTNLGNLR|Cthe_0105	Cthe_0105			50560.4			60009.8		33229.8
LMCFDRQDKKEEK|Cthe_0105	Cthe_0105	14032.8		12278.1			9972.4		20094.2
VSLIPHTASVTILGSK|Cthe_0105	Cthe_0105	169794		173839			161553	199070	204841
AAEAKLPTEYGDFK|Cthe_0106	Cthe_0106				98370.9
AGHTEAAVDFAK|Cthe_0106	Cthe_0106	1.53307e+06	682223	120240	1.01952e+06	666303	421853	573755	346713
AKELGLELMVTK|Cthe_0106	Cthe_0106	1.07277e+06	669688	654332	874617	113615	137558	605240	565022
AMEMIGKEDK|Cthe_0106	Cthe_0106			26788.5	59711.2
AMEMIGKEDKGVLLYMR|Cthe_0106	Cthe_0106	196783	227290	164094	208070	109632	79268.7
AYELQDQGKDTVEANVLLGFPPDLR|Cthe_0106	Cthe_0106				1633.95		41307.1
CDCGEQLHK|Cthe_0106	Cthe_0106			1447.34	8485.62
EDKGVLLYMR|Cthe_0106	Cthe_0106				22914.8
EFVKK|Cthe_0106	Cthe_0106				2244.24
EGGVLKR|Cthe_0106	Cthe_0106			968.317	7438.61	1537.13		33776.4	627.454
EKMGHLLTSINTTEHQEGESNGN|Cthe_0106	Cthe_0106	2711.77	2068.47	2012.99	2424.81
EYGIGAQILYDLGVR|Cthe_0106	Cthe_0106	28223.1	110393	283891	392966		316483
GDVANSDEPVMVR|Cthe_0106	Cthe_0106		515139			290516		220262
GIGLVNK|Cthe_0106	Cthe_0106							101369
GMICAPITEAR|Cthe_0106	Cthe_0106		1.01792e+06					982123
GNEINSFYLK|Cthe_0106	Cthe_0106		655087			468671		488631	417064
IVAYENVINGEHHVALVK|Cthe_0106	Cthe_0106	95542.5	176240	172345	120717	4724.2	73931.1	32363.4
IVAYENVINGEHHVALVKGDVANSDEPVMVR|Cthe_0106	Cthe_0106	468916	436917	481894	302560	130292	90879	376154	478729
KLIGLGGHGLEIVER|Cthe_0106	Cthe_0106	329397		341721		213622	465849	258423	543047
LAGLYPAGVICEIMNDDGTMAR|Cthe_0106	Cthe_0106		463272	39494.8	546189	189985		165069	207138
LIGLGGHGLEIVER|Cthe_0106	Cthe_0106	63043.3	11569.7	120675	26326.2	143765	89914.7	99251	70173.3
LLTNNPK|Cthe_0106	Cthe_0106		185122		476715	69041.8		21847.5
LLTNNPKK|Cthe_0106	Cthe_0106	1341.27	11534	2016.94	25124.4	9971.68	2854.89	3871.74
LPTEYGDFK|Cthe_0106	Cthe_0106		808157			985997		1.87696e+06	725798
LVTIADLIK|Cthe_0106	Cthe_0106		807187		1.37126e+06	1.18754e+06		975854	1.23484e+06
MGHLLTSINTTEHQEGESNGN|Cthe_0106	Cthe_0106	13577.1	4528.59	12387.9	12897.5
MNFDTIESAIEDIRQGK|Cthe_0106	Cthe_0106		14074.6	35914.7	96753.8		46998.8	35434.7
PLIAK|Cthe_0106	Cthe_0106		62443.1
RAGHTEAAVDFAK|Cthe_0106	Cthe_0106	62025.5	109464	78738.2	72784.7	164200	71699	145660	56128.7
STTTGISAFER|Cthe_0106	Cthe_0106		636762		65195.7	511886		402851	369938
TAFTVTVDHK|Cthe_0106	Cthe_0106	94134.6	368666	171457	736656	214421	274828	256108	234264
VHSECLTGDAFHSLR|Cthe_0106	Cthe_0106	424933	49102.8	503182	416747	442584	468551	442956	701405
VPIEIKGNEINSFYLK|Cthe_0106	Cthe_0106	61393	52788.6	23909.9	4282.12	14348.8	73152.7	81689.6	69153
VPQLMEFVK|Cthe_0106	Cthe_0106		213314		410908	236045		179668	306012
VPQLMEFVKK|Cthe_0106	Cthe_0106	502338	403761	706940	690733	743765	614552	429912	812180
FGVVVAR|Cthe_0107	Cthe_0107		2.17263e+06		2.08007e+06	2.06341e+06	33035.4	2.9838e+06	1.30615e+06
FNEFISSK|Cthe_0107	Cthe_0107		1.90941e+06			1.69686e+06		1.39639e+06	1.58656e+06
GSTPHFDYVANEMSK|Cthe_0107	Cthe_0107	1.07553e+06	2.87095e+06	3.55053e+06	3.0968e+06	2.20922e+06	2.11904e+06	3.178e+06	2.23684e+06
GYDAAVTAIEMANLLK|Cthe_0107	Cthe_0107	134307	2.53126e+06	1.02824e+06	5.06525e+06	2.6341e+06	697945	2.96807e+06	1.61441e+06
HGASEEDIEISWVPGAFEIPLVAQK|Cthe_0107	Cthe_0107	1.28253e+06	1.27628e+06	1.15621e+06	1.40914e+06	870874	1.08963e+06	819897	1.22538e+06
KFDAIICIGAVIR|Cthe_0107	Cthe_0107	44865.8					71538.8
LIASGLK|Cthe_0107	Cthe_0107		1.6722e+06		626792	1.9886e+06		1.59941e+06	1.47566e+06
LLGGVIDGLIR|Cthe_0107	Cthe_0107		9.12396e+06	1.70238e+06	1.3558e+07	9.73532e+06	1.63105e+06	1.18404e+07	7.01402e+06
TNEGKLIASGLK|Cthe_0107	Cthe_0107		17850.1				27647.9	42044.3	24094.9
VGNKGYDAAVTAIEMANLLK|Cthe_0107	Cthe_0107	1.68207e+06	874584	1.19609e+06	1.12036e+06	630209	783001	951201	854189
VSLDTGIPIAFGVLTTDTIEQAIER|Cthe_0107	Cthe_0107	1.24627e+06	2.36787e+06	4.40286e+06	4.733e+06	2.54492e+06	1.48181e+06	4.79917e+06	4.16499e+06
VVVAR|Cthe_0107	Cthe_0107		79220.2					105915
EQEEFIKK|Cthe_0108	Cthe_0108		14930.2	30386.3	215739	42361.6			112049
FDIHADIPIHLK|Cthe_0108	Cthe_0108	520483	153641	514164	667874	685363	592658	683357	756251
FKEEQNDTPQDTK|Cthe_0108	Cthe_0108		235821		203245	208907		334472	404540
FPVSLYAEAR|Cthe_0108	Cthe_0108		637351		1.15152e+06	928987	144124	2.2151e+06	155600
IDNYETTSNKR|Cthe_0108	Cthe_0108		95806.4	25162.2	142040	108536		178060	38527.6
INYTDVHTPNLLK|Cthe_0108	Cthe_0108	143625	94717.9	132462	125430	169667	190073	211953	251168
INYTDVHTPNLLKK|Cthe_0108	Cthe_0108	618073	435086	724968	200991	803265	654350	813738	899515
KEQEEFIKK|Cthe_0108	Cthe_0108	35695.6	64360.8	76634.6	74832.4	57772.4	51033.9	104806	121674
KFKEEQNDTPQDTK|Cthe_0108	Cthe_0108	25183.9		9690.4	20386.7	8081.88			5427.67
KVKDEYNYEYGLK|Cthe_0108	Cthe_0108	87313.6	143478	131500	176350	232901	218605	305391	247031
KYLILLK|Cthe_0108	Cthe_0108						22506		19442.1
KYLILLKK|Cthe_0108	Cthe_0108					25155.4			56104.4
LFVRFPVSLYAEAR|Cthe_0108	Cthe_0108								8708.57
LKIDNYETTSNKR|Cthe_0108	Cthe_0108	807500	496342	553646	691701	854986	350336	783129	366735
NISFNGMMIHTK|Cthe_0108	Cthe_0108	62313.8	51215	66447.8	39609.7	9300.2	52300	6293.02	97247.1
NLLKK|Cthe_0108	Cthe_0108			31932.8
SLVLESNNDEVLLK|Cthe_0108	Cthe_0108				50172.9	385502
VGDLVSIR|Cthe_0108	Cthe_0108		592528
VKDEYNYEYGLK|Cthe_0108	Cthe_0108						50672.3		237948
YLAIVK|Cthe_0108	Cthe_0108		41380.7			302327		129310	405301
YLILLK|Cthe_0108	Cthe_0108					106473
YLILLKK|Cthe_0108	Cthe_0108		241981	553622	524928	1.54702e+06	879022	861311	1.22436e+06
ALELVK|Cthe_0110	Cthe_0110		367444			428582			467768
CGFPCMVVAR|Cthe_0110	Cthe_0110		2.47492e+06		1.67901e+06	978146		725520	482732
GLEVFPEMLEVSR|Cthe_0110	Cthe_0110		1.68314e+06		1.00805e+06	813472		1.03736e+06	814111
GLEVFPEMLEVSRK|Cthe_0110	Cthe_0110		290790	351449	366990	174955	185657		177408
GVGILDVK|Cthe_0110	Cthe_0110		686725			799485		869070	641598
HFIEIR|Cthe_0110	Cthe_0110	610543	595275	933384	875087	1.37037e+06	962819	896171	797351
IQMIGK|Cthe_0110	Cthe_0110				321067	288723
IQMIGKVETSYLAGLTSEER|Cthe_0110	Cthe_0110	28110.6				41221.8	19364	40858.2	14432.8
KMGYNAAR|Cthe_0110	Cthe_0110		22609	10679.4	36009.7	19261.3	9300.52	2088.48	2469.42
KYGIPIFR|Cthe_0110	Cthe_0110	217753	441419	367862	568075	163648	463558	417949	587740
LDEFFK|Cthe_0110	Cthe_0110		404659			381853		409603	446995
LVADDVVEIRR|Cthe_0110	Cthe_0110				40010			200400	98811.4
MGYNAAR|Cthe_0110	Cthe_0110		82617.1		135221
MRPSYE|Cthe_0110	Cthe_0110				186519
NLAIIVEVAALNNR|Cthe_0110	Cthe_0110						171065		18043
SETALELVKR|Cthe_0110	Cthe_0110	307894	284610	190021	243083	365364	56551.6	355123	186151
TLFGTAPDEIR|Cthe_0110	Cthe_0110		945907			486308		642370	566019
TLFGTAPDEIRHFIEIR|Cthe_0110	Cthe_0110	18664.9	10636.7	73445.6	69085.3		106588		36710.2
VETSYLAGLTSEER|Cthe_0110	Cthe_0110		1.77669e+06		158601	1.32711e+06	38194.5	1.39975e+06	939531
VLSALISYLNVELAER|Cthe_0110	Cthe_0110						265839
VSEKTLFGTAPDEIRHFIEIRGVGILDVK|Cthe_0110	Cthe_0110			995.98
VVEIR|Cthe_0110	Cthe_0110		2.88613e+06		72532.3	1.01671e+06	36813.1	633567
YGIPIFR|Cthe_0110	Cthe_0110		635544		823062	472444	228526	681158	483016
YSRLDEFFK|Cthe_0110	Cthe_0110	86031.3	152816	164190	175506	192485	346126	34556.1	130668
EASANGIEMFAITDHGPAMK|Cthe_0111	Cthe_0111		4502.8		15232.2	4273.19		25790.2	23561.1
ENGKFIELNNHSFVTR|Cthe_0111	Cthe_0111	34825.3	12760.9	19504.9	44493.1	37693.7	27040.3	16138.7	42657.5
FDEYIKR|Cthe_0111	Cthe_0111			182698	95059.4			96946.5	110786
FIELNNHSFVTR|Cthe_0111	Cthe_0111	1.5349e+06	400326	939886	1.20474e+06	1.52922e+06	1.45443e+06	1.07745e+06	1.57895e+06
FIELNNHSFVTRK|Cthe_0111	Cthe_0111	17471.8		6700.74		10118.1	23198.4		31151.8
FVVDTHTHTIASGHAYSTVQEMAK|Cthe_0111	Cthe_0111	128635	96971.6	65310.4	74205.3	89594.9	78796.6	61642.7	64898.4
GAPYLYHFGNLR|Cthe_0111	Cthe_0111	209780		112804	101686		179091	105747	343666
GSEENCKEFAR|Cthe_0111	Cthe_0111	1394.17	15707.7	97919.1	62756.6			21287.8	48996.9
GVEANIIDYSGGLDMPEEYLR|Cthe_0111	Cthe_0111		215509	41435.2	64737.2	101692		53097.1	113920
IVCGSDSHISFEVGR|Cthe_0111	Cthe_0111						42598.6
IVCGSDSHISFEVGRFDR|Cthe_0111	Cthe_0111	104205	99483.2	47808.2	45470	35825.8	63652.3	75940.1	172999
KGSEENCKEFAR|Cthe_0111	Cthe_0111	354907	170150	190081	228275	194825	139855	212851	144209
LLEEVDMPCELVMNTSVEKFDEYIK|Cthe_0111	Cthe_0111		14269.4	7161.59	6569.47		7237.74	5139.33
LLEEVDMPCELVMNTSVEKFDEYIKR|Cthe_0111	Cthe_0111	80568.9	88926.8	158014	121959	38666.7	71189		110960
NPYVDAIAHPGNPQFPLDIEK|Cthe_0111	Cthe_0111		235076	198523	73838.6	362747	310124	494370	450287
RLDFVLASFHDICIEPK|Cthe_0111	Cthe_0111			45604.8	65760.8		201035		23529.5
TLEEHTEAVINVLK|Cthe_0111	Cthe_0111				54283.7		77953.8	208602
TLEEHTEAVINVLKNPYVDAIAHPGNPQFPLDIEK|Cthe_0111	Cthe_0111	501862	6356.17	364299	230757	346764	430931	156975	680887
VIPEVLYGVR|Cthe_0111	Cthe_0111		612374		621689	166570		310751	192131
AKDILDLIEYIR|Cthe_0112	Cthe_0112	134668	63208.4	127381	253381	218288	381238	29905.3	177733
EIEKIAGQENVKLDEPMKNHTSFK|Cthe_0112	Cthe_0112				30988.3			110810	81824.9
HCGFIVNTGDAK|Cthe_0112	Cthe_0112	185794	159187	200939	180984	196712	203287	222087	171658
IAGQENVKLDEPMKNHTSFK|Cthe_0112	Cthe_0112	90043.3	54090.7	43203.6	21811.6	38111.3	29994.6	58819	52425.2
LCKNKSVPVFVMGNGTNLIVRDK|Cthe_0112	Cthe_0112					12467.7
RPEGYFAGK|Cthe_0112	Cthe_0112		61530.5		87166.3	61507.8	51210	70441.4	85471.9
SVPVFVMGNGTNLIVR|Cthe_0112	Cthe_0112		177721		183313	16966.8		70819.2	31536
VGGPADILVTPVSVSQLSQILK|Cthe_0112	Cthe_0112		448888	159155	444825	413681	56000.1	695052	362651
VVRDDGHQFGYR|Cthe_0112	Cthe_0112	78522	181221	102838	207480	132229	163948	169469	154901
DEEVRNYVMSFAETAEFMTKLK|Cthe_0113	Cthe_0113		7950.84		7755.06	4275.25
EILSQIRK|Cthe_0113	Cthe_0113		54270.6	94515.5	53083.3		138160
FAEICLKSR|Cthe_0113	Cthe_0113						56253.9
GGELFNDLVPELNALK|Cthe_0113	Cthe_0113				129786
IHPLAPEGR|Cthe_0113	Cthe_0113	74107.2			63537.4	104399	107414	42059.8
KNATYIIDTSNLTPR|Cthe_0113	Cthe_0113			2565.84		101758
LKDLVDFLIPNYIK|Cthe_0113	Cthe_0113	72458.7	116650	161075	168883	119362	276610	23619.2	113612
LKDLVDFLIPNYIKEGK|Cthe_0113	Cthe_0113		17760.3	147084		11804.5	95230		46289.9
QLKEEILAIFVEGR|Cthe_0113	Cthe_0113					6453.8	55446.9
SQLVIGVGCTGGR|Cthe_0113	Cthe_0113		378014
VFIDHR|Cthe_0113	Cthe_0113	160976	238726	57415.5	326546	119674	182752	133778	261400
VFIDHRDIDKDGR|Cthe_0113	Cthe_0113	53859.8			22565.4				32141
YGIPIECDLVFDVR|Cthe_0113	Cthe_0113		67495		72820.7				38351.2
YKTGKDEEVR|Cthe_0113	Cthe_0113	1536.16	10671	4771.97	53032.8	47451.9	6642.6	9451.36	1344.86
YLEDIGFFCVDNLPPLLIGK|Cthe_0113	Cthe_0113					30623.8	15639.9
ELLKK|Cthe_0114	Cthe_0114		1491.16			6833.24
IVAIGGGTGLSTMLR|Cthe_0114	Cthe_0114		233229			79763.8
KALER|Cthe_0114	Cthe_0114					600507
KSSGYVNTMK|Cthe_0114	Cthe_0114		9591.37
NCILALANTEPIMEK|Cthe_0114	Cthe_0114		95008.1
QFKNIVG|Cthe_0114	Cthe_0114		38220.6
AGYKDELAK|Cthe_0115	Cthe_0115		65536	89363.3	216374			204538	149553
AGYKDELAKK|Cthe_0115	Cthe_0115	118575	67675.6	108028	74987.7	98512.3	71317	131338	69742.8
AVEINALWYNALK|Cthe_0115	Cthe_0115	42802.6	194977	261981	404991		464659	65309.2
AYVEDVMQLVQLKH|Cthe_0115	Cthe_0115		95717	80107.5	90966.6	62956.7	213583	269737	67541.4
CLYDCLTPNYKDDKVRPNQILAVSLSYPVIEGEK|Cthe_0115	Cthe_0115	31680.7	17558.2	36711.8	1877.62		23737		45981.2
DVLTVR|Cthe_0115	Cthe_0115								47532.6
DVLTVRPSCYDIDIK|Cthe_0115	Cthe_0115				44679.4			105221
DYHFNSGR|Cthe_0115	Cthe_0115		117614	54755.5	227910	154501		135880	178962
EKEYVGVYMGDQYRR|Cthe_0115	Cthe_0115	27571.3		7628.71	24209.8	19987.7	23682.4	24247.5	35507.6
ELYTAYGLR|Cthe_0115	Cthe_0115					145839
ERGLASTEDHYIPGYYDIEIKPLEEK|Cthe_0115	Cthe_0115					46311.7			89522.5
EWLLTNGIGGFASSTIIGSNTR|Cthe_0115	Cthe_0115						15333.1
FIEPFKDHLQDACLGSVSEIFDGNEPLIPR|Cthe_0115	Cthe_0115	10706.1	69770.2	127361	34600.1	44875.6	126441	16205.4	89687
FIKENIYSGLK|Cthe_0115	Cthe_0115	35055.1	45726	85923.3	72913.2	329634	252459	36530.2	105539
FIVHR|Cthe_0115	Cthe_0115			37913.9		43007.4	64021
FWNEEKK|Cthe_0115	Cthe_0115			72491.1				83299
GCFAQAWSVAEILR|Cthe_0115	Cthe_0115	119297	253644	155744	412345	145585	893623	216884	441704
GLASTEDHYIPGYYDIEIKPLEEK|Cthe_0115	Cthe_0115		348414	258037	730860	316420	316984	49526.9	323526
GTHFNIK|Cthe_0115	Cthe_0115					27486	61115.9		39605.9
HFKEDAGLYDEMAEK|Cthe_0115	Cthe_0115	694061	352172	310611	365721	270247	366914	498179	346409
HLILSK|Cthe_0115	Cthe_0115	239722	257053	12558.2	245090	765009	175766	752984	432507
IMSQLSK|Cthe_0115	Cthe_0115		165626					36198.9	130737
KCLYDCLTPNYKDDK|Cthe_0115	Cthe_0115		11934.6	11401.3	12123.8	8765.1	10780.6
KCLYDCLTPNYKDDKVRPNQILAVSLSYPVIEGEK|Cthe_0115	Cthe_0115					5555.28
KFEKDVLTVRPSCYDIDIK|Cthe_0115	Cthe_0115	324115	61108.8	158162	119417	223108	239722	219114	223986
KLVLAADK|Cthe_0115	Cthe_0115					29450.7	37980.4
KSFEEK|Cthe_0115	Cthe_0115								911.876
LTPLVNFR|Cthe_0115	Cthe_0115		165360		100800	256132		215862	158377
LVLAADKFIVHR|Cthe_0115	Cthe_0115	108762		156556	121213	74401.8	35646.9	214438	310635
RFEDAKEILYTFSK|Cthe_0115	Cthe_0115	6695.37		11027.9		116454	165289	22027.8	83945.2
SFEEKFWNEEKK|Cthe_0115	Cthe_0115	55433.6	38294	69004.4	46560.8	63082.1	83082	72701	96198.7
SLSPKEK|Cthe_0115	Cthe_0115					26262.6
SVVDIVFK|Cthe_0115	Cthe_0115							108131
SVVDIVFKELYTAYGLR|Cthe_0115	Cthe_0115						3084.57
TYEQGIQR|Cthe_0115	Cthe_0115		226200			186653		202265
VGDWVVTPR|Cthe_0115	Cthe_0115	22376.2	1.23464e+06			523014		852280	314600
VKDVYVEK|Cthe_0115	Cthe_0115	156021	49704.3	35035.1	87194.3	108599	66910.7	117698	33195.1
VNNYSPEAR|Cthe_0115	Cthe_0115		162030			277549		229186
VRPNQILAVSLSYPVIEGEK|Cthe_0115	Cthe_0115	56861.8	62498.6	178908	210269	182933	195317	203141	338516
VRPNQILAVSLSYPVIEGEKAK|Cthe_0115	Cthe_0115					11788.4		12971.5
YITFVATVEK|Cthe_0115	Cthe_0115		117923	80701.7			161159
EGENIVDFLNIIGAHSALLELENIR|Cthe_0116	Cthe_0116						4832.44
EHLGFDKLPENLR|Cthe_0116	Cthe_0116			29907	34592	21674.5	50628.2		72756
ILKEMR|Cthe_0116	Cthe_0116			41377.4	51847.6				33208.3
KGNYVVYLK|Cthe_0116	Cthe_0116				19548
LDKIAESLR|Cthe_0116	Cthe_0116			269821
LPENLR|Cthe_0116	Cthe_0116			1231.67	52472.6
QVENINYIKEHLGFDKLPENLR|Cthe_0116	Cthe_0116			41807.1		26298.3	12315.9		45430.4
RIFSQIK|Cthe_0116	Cthe_0116			43637.5		32952	32277.4		49187.5
SSSLFELAAAAR|Cthe_0116	Cthe_0116				318092	210073
VVNANEINLR|Cthe_0116	Cthe_0116					138388
KMVEK|Cthe_0117	Cthe_0117					3290.78
TVVITNPEGLHAR|Cthe_0117	Cthe_0117					112531
ARQPMYTSRPDMER|Cthe_0119	Cthe_0119			8118.28			12560.9	16190.6	7855.4
MNPINEVR|Cthe_0119	Cthe_0119			49186.5
MNPINEVRLEFVSK|Cthe_0119	Cthe_0119			28713.2	14055.8		19907.8	39780.9	11036.6
QPMYTSRPDMER|Cthe_0119	Cthe_0119			14656.7				26793.6
TAVSEAVTNAIIHGYENEPGFVK|Cthe_0119	Cthe_0119			406974	576210	270891	436101	1.34025e+06	502112
VVAAAFVSQIDPNLEELADVK|Cthe_0119	Cthe_0119			160305	390431	218227	127527	786158	341410
AGLDYWDKVNIK|Cthe_0127	Cthe_0127		52712.1	116182	16341.5	90610.4		206810	264700
AINVVLVEPEIPQNTGNIAR|Cthe_0127	Cthe_0127		560601		215782	521162		434328	229560
DKYKEHIFYYSTTK|Cthe_0127	Cthe_0127	15746.7		9593.9	11517.2		22650.1	8959.25	26842.4
EHIFYYSTTK|Cthe_0127	Cthe_0127		44377.1
IPMRDDIR|Cthe_0127	Cthe_0127	699626	48407.9
LYTDVKYPDDCFIVFGK|Cthe_0127	Cthe_0127				34705			27204.5
QNNFAGLVPYGK|Cthe_0127	Cthe_0127		720339		757126	493586		589856	329404
RAGLDYWDKVNIK|Cthe_0127	Cthe_0127	29904.4	41933	34466	54733		44784.8		70863.5
SLNLSNSVAIIVYEALR|Cthe_0127	Cthe_0127			21351.8	18980.5		247505		37426.1
TCAAVGANLHLVKPLGFSVEDR|Cthe_0127	Cthe_0127	251700		43570.9		98039.8	266086		117410
YKEHIFYYSTTK|Cthe_0127	Cthe_0127	104735	69103.9	65806.7	70729.9	12462.5	121585	59680.7	121581
YYDSFSELRDK|Cthe_0127	Cthe_0127		168319
DKNELIYQADTALYHAK|Cthe_0129	Cthe_0129	682226	419970	423116	610564	298367	277390	373575	257234
DKNELIYQADTALYHAKNLGKDKVHLYQDALMQIRK|Cthe_0129	Cthe_0129						5671.52
DKYTHGHCER|Cthe_0129	Cthe_0129	489.323
EISTIQCAALLHDIGKIEMPR|Cthe_0129	Cthe_0129		12745.6	7890.18	5326.12	9422.02		7188.08
FFHMVLESELEK|Cthe_0129	Cthe_0129	23221.6				21428.9	34972.6
GKEISLGAR|Cthe_0129	Cthe_0129		66130.1					4146.3
HILNKKEELTEEEIK|Cthe_0129	Cthe_0129	56298.6	34029.2	60879.5	34550.2	56225.9	25824	74690.7	72370
HILNKKEELTEEEIKYLR|Cthe_0129	Cthe_0129				13645.4
HVSLLR|Cthe_0129	Cthe_0129	427068	108053	230492	181933	85092.7			264354
ILCVADSFDAMVSDRPYSK|Cthe_0129	Cthe_0129	99392.6					14350.9
KELEK|Cthe_0129	Cthe_0129				413.767				362.238
KNISSDHQQLIGIFK|Cthe_0129	Cthe_0129	29970.2		23510.1		16451.4	12658.6		12704.2
LDNLEDMANNLRR|Cthe_0129	Cthe_0129		11110.2
NISSDHQQLIGIFK|Cthe_0129	Cthe_0129	81449.5	38719.7	113062	104332	67253.8	47867.2	68431.1	65252.8
QHPIYSENILEPLADMDKLTDYVR|Cthe_0129	Cthe_0129	265238	2066.8	227428	116514	99632.4	85697.8		75216.7
SMSKEDAFKELEK|Cthe_0129	Cthe_0129	68834.5	67236.8	102754	97452.2	45998.1	49106.7
TTATILSEILDEGSYLCR|Cthe_0129	Cthe_0129		144921	92429.3	215134	44780.6	31031.7		24322.3
VTLSIGLSEYPNMSR|Cthe_0129	Cthe_0129		91284.9	83959.9	179670		43757
YDGKGYPDGLKGK|Cthe_0129	Cthe_0129	36148.4		67074.3	38532.4	45814.7
EYGNTMSAMLPLLIDHGFR|Cthe_0130	Cthe_0130		5359.95	11021.1	8541.15		8441.14		2828.24
FINSGDEYILISSGGVISK|Cthe_0130	Cthe_0130						57934.3
FSREELSTAVWDLYK|Cthe_0130	Cthe_0130			35664.7	46421.8		116870
FVGDNFLPMTASR|Cthe_0130	Cthe_0130		896716		909297	447600		705710	424085
GMNIMMISHGEGFSGGGLVYR|Cthe_0130	Cthe_0130						12045.4
HIAEKDEDDSDILAK|Cthe_0130	Cthe_0130	139261	164720	370795	129325			206267	132619
ILSTDSYIPEKVVENEEIIEK|Cthe_0130	Cthe_0130		101414		108702	46063.4		97436.8	32271.4
NLLEESGLTMKDIDLVLVTENNIK|Cthe_0130	Cthe_0130						7877.34
RHIAEKDEDDSDILAK|Cthe_0130	Cthe_0130	110126		26879.8	35401.9	53523.8	16003.7	102814	115957
TAVHAFDIDGGISSFLYSMDAASR|Cthe_0130	Cthe_0130			106658	83245.7		50863.4
TELFYFPK|Cthe_0130	Cthe_0130		194889		249229
TIGVERR|Cthe_0130	Cthe_0130							1629.33
VVENEEIIEKYHPSFKNEVIVK|Cthe_0130	Cthe_0130							4232.57	4970.54
YGILPDDLSR|Cthe_0130	Cthe_0130		746397			470687		822186	277317
YHPSFK|Cthe_0130	Cthe_0130				22135.5
YHPSFKNEVIVK|Cthe_0130	Cthe_0130	160329	62129.4	110978	110444	101680	134323	157729	129163
AGLDIDSVDR|Cthe_0132	Cthe_0132		283067
IVSTGVGLPER|Cthe_0132	Cthe_0132					313924	18931.9	577100	355706
LLGDYQVPATSIGALR|Cthe_0132	Cthe_0132		300607
LLGDYQVPATSIGALRK|Cthe_0132	Cthe_0132	357781	293869	338330	401673	322332	344138	389495	489202
SLSLFYK|Cthe_0132	Cthe_0132		93726.3		55565.3
VVTNQDIIDEYDIIATDR|Cthe_0132	Cthe_0132		217834					224006	234178
WVTDEKLEDLVAMAISQCLER|Cthe_0132	Cthe_0132				15718.6		64145.9
YANTVAAMSPLILHELITSGR|Cthe_0132	Cthe_0132	81374.6	17555.1	73225.9	73980.4	46707	78417.7	35919.2	101268
AAFCSAAPISCEVAR|Cthe_0133	Cthe_0133		70298.4			922449		1.84098e+06	2.09301e+06
ADEVPYYVEDSGAK|Cthe_0133	Cthe_0133		126061			128519		222917
AFVIKK|Cthe_0133	Cthe_0133	181363	109324	201852	201586	228634	189356	245265	77474.4
AGIVFQK|Cthe_0133	Cthe_0133		409381		248328			189023
CLITHLEKDEIAGK|Cthe_0133	Cthe_0133	9581.26	9516.04	18374.7		13625.4	7774.18	14025.7	13202.2
CLITHLEKDEIAGKLPSEVDVINVR|Cthe_0133	Cthe_0133	1.20835e+06	419752	795275	807326	749580	505372	664544	719879
DKDLEREIIIDWETGKR|Cthe_0133	Cthe_0133						6469.08		24722.1
EIIIDWETGKR|Cthe_0133	Cthe_0133	81358.1	191276	157523	162336	294340	327380	226484	477522
ELIKYVSDKVANFKVPK|Cthe_0133	Cthe_0133	21375.8
ENITHMLGVPTHYR|Cthe_0133	Cthe_0133	160550	26764.4	140318	134725	43523.2	135765	116241	128725
EVQEVCESDEFEK|Cthe_0133	Cthe_0133		222746
GLQTEVVR|Cthe_0133	Cthe_0133		277943			395097			568211
GVMLTTGCCHTFLR|Cthe_0133	Cthe_0133	739975	271463	517445	363080	373037	354847	359402	724214
ISPVEVETALNSHSDVIDSAVVGVTDEVYGEVVK|Cthe_0133	Cthe_0133	370522	294422	330049	310111	214814	235768	704386	285324
KNHQSMYR|Cthe_0133	Cthe_0133	14039.7	7972.56	5064.09	5955.79	10398.5	2583.07	1376.66	5139.01
KQDSNLTER|Cthe_0133	Cthe_0133	1998.74	1952		17939.1	3370.81	552.116	3383.99	459.207
KQDSNLTERELIK|Cthe_0133	Cthe_0133	17696.2	11419.5	22396.1	11231.5	11960.5			15602.9
KTEFINVAGLK|Cthe_0133	Cthe_0133	1.25221e+06	1.12707e+06	1.42768e+06	1.13509e+06	1.34422e+06	1.11074e+06	1.60256e+06	1.32594e+06
LANFLK|Cthe_0133	Cthe_0133		99914.5		467826	654098		323593
LKAAFCSAAPISCEVAR|Cthe_0133	Cthe_0133	366534	179386	434110	247891	291373	197270	431591	378596
LPSEVDVINVR|Cthe_0133	Cthe_0133							131565
LPSTSGDVGHPPEGIISVDIVDDNDR|Cthe_0133	Cthe_0133							15345.9
LPSTSGDVGHPPEGIISVDIVDDNDRVVENGTIGEIR|Cthe_0133	Cthe_0133	1.45046e+06	1.14023e+06	1.20478e+06	1.59918e+06	144159	167993	725124	975373
LRNGYLYTGDLGYK|Cthe_0133	Cthe_0133								14764.4
LRNGYLYTGDLGYKNPDGSLVVCGR|Cthe_0133	Cthe_0133	360774	80363.2	196263	88281	36625.8	101420	101459	227567
MNYCNWLFDTK|Cthe_0133	Cthe_0133		211689
MNYCNWLFDTKDKDLER|Cthe_0133	Cthe_0133	17810.1		19452.8	192653		59292.9	56658.6	88617.4
NGYLYTGDLGYKNPDGSLVVCGR|Cthe_0133	Cthe_0133		646678		935857	170572		229505	470272
NVAGLK|Cthe_0133	Cthe_0133		4260.47						26783.2
QDSNLTERELIK|Cthe_0133	Cthe_0133	23267.4		58118	11904.7		9674.94
QWYEK|Cthe_0133	Cthe_0133		45442.4
TGIYLDEGYGMSEATTLITTR|Cthe_0133	Cthe_0133	17477.5					18692.2
VAEAVIK|Cthe_0133	Cthe_0133		53505.8						151337
VANFKVPK|Cthe_0133	Cthe_0133	108118	57758.2	71811.9	91312.7	163133	117775	160440	214211
VTGQGLMLGYLNRPK|Cthe_0133	Cthe_0133	849442	65836.7	459357	585059	302835	293444	511397	612833
VVENGTIGEIRVTGQGLMLGYLNR|Cthe_0133	Cthe_0133				16282.8
YEPFINNLGK|Cthe_0133	Cthe_0133		1.01392e+06			788855		810031	1.01595e+06
YVSDKVANFK|Cthe_0133	Cthe_0133	98648	47114.3	48702.7	61756.6	73867.7	53345		36601.2
YVSDKVANFKVPK|Cthe_0133	Cthe_0133	303181	157681	228498	175870	193029	138323	230144	178777
YVVFVDEFPR|Cthe_0133	Cthe_0133					336202		364531	276850
YVVFVDEFPRNNVGKVDKK|Cthe_0133	Cthe_0133			7890.96			9667.03		12325.2
DLEDSGVGKEQVMDVFR|Cthe_0134	Cthe_0134		414224			66394.3		186074	171225
FNTDNIAVVYSIYDQIVGEEK|Cthe_0134	Cthe_0134					24689.7	54311.6
IIDPCENINTR|Cthe_0134	Cthe_0134		389731					267242	240507
ILEYHAGHLNILR|Cthe_0134	Cthe_0134	164737		166187		39274	246705		84091.6
KLLNEK|Cthe_0134	Cthe_0134	2092.15		3924.79	13452.4	2929.38
KPAESFFSGEYFISADLLR|Cthe_0134	Cthe_0134						149894
LAEGDKNLK|Cthe_0134	Cthe_0134		6913.87	3323.57	76181.6	56097.5		40252.3
LAEGDKNLKR|Cthe_0134	Cthe_0134	25991.6	28602.3	24285.5	42037.9	22731.3	21616	24184.5	6804.27
LNELK|Cthe_0134	Cthe_0134		46046.8			31262.2
MLNELK|Cthe_0134	Cthe_0134					205417
MLNELKFNVFLMELPFHFNR|Cthe_0134	Cthe_0134		10598.8
NAFIQSIYDIEASR|Cthe_0134	Cthe_0134						222313
RFEFPSFLK|Cthe_0134	Cthe_0134	4569.87			14840		12443.7		21738.7
[truncated: 38,208 more rows]

## Sheet: Protein matrix
				Log2 Normalized Protein Intensities									Log2 Normalized Protein Intensities (w/ blanks replaced with minimum intensity values)
Locus_tag	Product [GenBank:CP000568.1]	Product [RefSeq:NC_009012.1]	Peptide count	SS1	SS2	SS3	SS4	PL1	PL2	PL3	PL4		SS1	SS2	SS3	SS4	PL1	PL2	PL3	PL4		Log2 normalized intensity differences (SS - PL)	Significance testing p-value
Cthe_0003	Ankyrin	hypothetical protein	4	17.1186	15.0258	17.6246	17.0106	14.8101	17.8001	16.426	17.2185		17.1186	15.0258	17.6246	17.0106	14.8101	17.8001	16.426	17.2185		0.131197	0.884432
Cthe_0004	YD repeat-containing protein	3874:8907 CTHE_RS00020 (unextendable partial coding region, pseudogene)	40	20.079	20.5001	20.2747	20.4498	20.1032	20.1239	20.5478	20.1728		20.079	20.5001	20.2747	20.4498	20.1032	20.1239	20.5478	20.1728		0.0889821	0.552984
Cthe_0009	YD repeat-containing protein	hypothetical protein	39	18.8491	18.5851	18.6279	18.5086	18.5617	18.5533	19.0553	18.5533		18.8491	18.5851	18.6279	18.5086	18.5617	18.5533	19.0553	18.5533		-0.0382433	0.800311
Cthe_0016	Ferritin Dps family protein	ferritin	7	21.5705	21.4722	21.6413	22.0045	21.1442	22.0437	21.6896	22.857		21.5705	21.4722	21.6413	22.0045	21.1442	22.0437	21.6896	22.857		-0.261486	0.514317
Cthe_0018	hypothetical protein	hypothetical protein	2	17.7008	18.0622	18.5022	18.0046	18.4921	18.0042	18.9501	18.0022		17.7008	18.0622	18.5022	18.0046	18.4921	18.0042	18.9501	18.0022		-0.29467	0.334763
Cthe_0029	Protein of unknown function DUF2174	hypothetical protein	19	20.9725	20.4629	20.8641	20.8531	20.8413	21.2683	20.535	20.6189		20.9725	20.4629	20.8641	20.8531	20.8413	21.2683	20.535	20.6189		-0.0276828	0.893646
Cthe_0032	Glycoside hydrolase, family 26; Dockerin type 1	glycoside hydrolase	7	17.8464	17.1403	17.6864	17.8323	17.9036	17.4605	17.3413	17.1502		17.8464	17.1403	17.6864	17.8323	17.9036	17.4605	17.3413	17.1502		0.162447	0.507376
Cthe_0033	small GTP-binding protein	small GTP-binding protein	3		16.6254		16.2781	16.9326	16.4211	16.5832	16.3318		13.1163	16.6254	13.5096	16.2781	16.9326	16.4211	16.5832	16.3318		-1.68485	0.117402
Cthe_0036	Hydroxylamine reductase	hydroxylamine reductase	13	17.9756	18.5437	18.1989	17.9958	19.1715	19.0566	19.2763	19.0404		17.9756	18.5437	18.1989	17.9958	19.1715	19.0566	19.2763	19.0404		-0.957708	0.000534045
Cthe_0040	glycoside hydrolase family 9	endoglucanase	4	15.7814	15.5514	15.1544	15.6382	15.3705	14.6135	14.5286	14.7484		15.7814	15.5514	15.1544	15.6382	15.3705	14.6135	14.5286	14.7484		0.716116	0.0218819
Cthe_0042	small GTP-binding protein	ATP-binding protein	25	21.1564	21.0014	21.2175	20.7727	21.1985	21.2224	21.2421	21.5368		21.1564	21.0014	21.2175	20.7727	21.1985	21.2224	21.2421	21.5368		-0.262922	0.0839264
Cthe_0043	glycoside hydrolase family 9	glycoside hydrolase	11	19.3664	19.4351	19.2219	19.8559	17.8203	17.4869	17.0309	17.906		19.3664	19.4351	19.2219	19.8559	17.8203	17.4869	17.0309	17.906		1.90883	0.000213537
Cthe_0045	copper amine oxidase-like domain-containing protein	copper amine oxidase	11	20.7084	20.2885	20.8317	20.6313	19.1154	19.3886	20.2218	19.6615		20.7084	20.2885	20.8317	20.6313	19.1154	19.3886	20.2218	19.6615		1.01817	0.00830654
Cthe_0046	hypothetical protein	hypothetical protein	16	16.7305	17.9455	17.3536	18.0741	16.2414	17.7188	17.2721	17.6886		16.7305	17.9455	17.3536	18.0741	16.2414	17.7188	17.2721	17.6886		0.295705	0.54625
Cthe_0047	copper amine oxidase-like domain-containing protein	copper amine oxidase	7	20.6055	20.2669	20.6442	20.6313	18.7393	20.1373	20.3036	19.059		20.6055	20.2669	20.6442	20.6313	18.7393	20.1373	20.3036	19.059		0.977167	0.0497845
Cthe_0048	copper amine oxidase-like domain-containing protein	copper amine oxidase	8	20.6055	20.2723	20.6543	20.6313	19.1297	19.9613	20.284	19.122		20.6055	20.2723	20.6543	20.6313	19.1297	19.9613	20.284	19.122		0.916576	0.0249651
Cthe_0049	helix-turn-helix domain protein	DNA-binding protein	6	18.1249	17.3718	17.619	17.9635	16.885	17.1018	17.8233	17.1071		18.1249	17.3718	17.619	17.9635	16.885	17.1018	17.8233	17.1071		0.540513	0.0881634
Cthe_0052	hypothetical protein	hypothetical protein	17	20.9684	20.5105	20.9379	20.6253	20.721	20.7643	20.727	20.8235		20.9684	20.5105	20.9379	20.6253	20.721	20.7643	20.727	20.8235		0.0015502	0.989791
Cthe_0053	ribonucleoside-diphosphate reductase, adenosylcobalamin-dependent	ribonucleotide-diphosphate reductase subunit alpha (Comment: catalyzes the rate-limiting step in dNTP synthesis)	39	22.3078	22.2462	22.2586	21.9828	22.0085	22.0588	22.1963	21.9637		22.3078	22.2462	22.2586	21.9828	22.0085	22.0588	22.1963	21.9637		0.142027	0.161212
Cthe_0054	protein of unknown function DUF187	hypothetical protein	24	19.0092	19.1175	19.2751	19.3565	18.3695	18.8628	18.4413	18.1674		19.0092	19.1175	19.2751	19.3565	18.3695	18.8628	18.4413	18.1674		0.729314	0.00455755
Cthe_0056	Ig domain protein group 2 domain protein	hypothetical protein	28	19.4225	19.0731	19.4454	19.75	19.2345	18.4556	19.7165	19.2041		19.4225	19.0731	19.4454	19.75	19.2345	18.4556	19.7165	19.2041		0.270092	0.394927
Cthe_0059	type 3a cellulose-binding domain protein	type 3a%2C cellulose-binding protein	3	16.8977		16.6812		15.8283	16.8666	15.7278	16.4264		16.8977	14.2764	16.6812	13.4935	15.8283	16.8666	15.7278	16.4264		-0.875073	0.366191
Cthe_0060	SEC-C motif domain protein	preprotein translocase subunit SecA	6	18.0699	18.6409	18.111	18.7431	18.0136	18.2196	18.48	18.3003		18.0699	18.6409	18.111	18.7431	18.0136	18.2196	18.48	18.3003		0.137867	0.516429
Cthe_0063	Rubredoxin-type Fe(Cys)4 protein	rubredoxin	12	24.1638	24.0113	23.1139	24.5217	23.2425	23.1506	23.6592	23.4819		24.1638	24.0113	23.1139	24.5217	23.2425	23.1506	23.6592	23.4819		0.569102	0.126443
Cthe_0067	NAD-dependent deacetylase	NAD-dependent deacetylase	11	17.9994	18.9652	17.9015	18.7558	18.3586	17.6705	18.535	18.6727		17.9994	18.9652	17.9016	18.7558	18.3586	17.6705	18.535	18.6727		0.0962882	0.790959
Cthe_0068	peptidyl-prolyl cis-trans isomerase cyclophilin type	peptidylprolyl isomerase	8	20.064	20.152	20.553	20.1113	19.3189	19.704	20.2297	19.7967		20.064	20.152	20.553	20.1113	19.3189	19.704	20.2297	19.7967		0.457745	0.0807222
Cthe_0069	Aspartate--ammonia ligase	asparagine synthase	20	20.7729	20.683	20.5281	20.7053	20.5551	20.4109	20.6045	20.5552		20.7729	20.683	20.5281	20.7053	20.5551	20.4109	20.6045	20.5552		0.140893	0.0784925
Cthe_0070	Asparaginyl-tRNA synthetase	asparagine--tRNA ligase	37	21.287	21.6066	21.6518	21.7694	21.8107	21.7587	21.6499	21.9226		21.287	21.6066	21.6518	21.7694	21.8107	21.7587	21.6499	21.9226		-0.206773	0.129365
Cthe_0071	glycoside hydrolase family 48	cellulose 1%2C4-beta-cellobiosidase	7	19.6836	20.4306	20.3366	20.2003	20.3083	20.4437	19.7885	20.4701		19.6836	20.4306	20.3366	20.2003	20.3083	20.4437	19.7885	20.4701		-0.0898829	0.70956
Cthe_0076	hypothetical protein	hypothetical protein	9	17.1625	17.4891	17.3057	19.4859	19.1694	18.419	19.3096	17.0972		17.1625	17.4891	17.3057	19.4859	19.1694	18.419	19.3096	17.0972		-0.638003	0.424414
Cthe_0077	hypothetical protein	hypothetical protein	6					15.5389	15.457	15.3225	15.5085		13.8357	13.5813	12.7238	13.8568	15.5389	15.457	15.3225	15.5085		-1.95734	0.000351897
Cthe_0080	CheW domain protein	chemotaxis protein CheW	5	17.2121		16.0424		18.1727	17.7823	17.1022	18.5672		17.2121	14.6514	16.0424	13.3564	18.1727	17.7823	17.1022	18.5672		-2.59052	0.0273286
Cthe_0081	Arginine biosynthesis bifunctional protein ArgJ	ornithine acetyltransferase	27	23.194	23.4577	22.8387	23.1286	22.9477	22.8281	22.8116	22.829		23.194	23.4577	22.8387	23.1286	22.9477	22.8281	22.8116	22.829		0.300665	0.0614343
Cthe_0082	ATP-dependent protease La	peptidase	40	19.8128	19.3267	19.2992	19.4104	19.4749	19.7358	19.6522	19.57		19.8128	19.3267	19.2992	19.4104	19.4749	19.7358	19.6522	19.57		-0.145962	0.309999
Cthe_0087	Septum formation protein Maf	maf-like protein (Comment: Maf overexpression in Bacillus subtilis inhibits septation in the dividing cells)	3		17.633		17.7287	17.4168	17.9634	17.8428	17.7786		13.7708	17.633	13.279	17.7287	17.4168	17.9634	17.8428	17.7786		-2.14752	0.126229
Cthe_0088	cell shape determining protein, MreB/Mrl family	rod shape-determining protein Mbl (Comment: functions in MreBCD complex in some organisms)	27	23.4061	23.0855	23.1101	23.0913	22.9089	23.1905	22.7775	23.1177		23.4061	23.0855	23.1101	23.0913	22.9089	23.1905	22.7775	23.1177		0.174607	0.204467
Cthe_0091	penicillin-binding protein 2	peptidoglycan glycosyltransferase	15	16.6196	17.2925	16.6682	16.753	15.8489	16.4803	15.9589	16.3516		16.6196	17.2925	16.6682	16.753	15.8489	16.4803	15.9589	16.3516		0.673436	0.0211518
Cthe_0092	septum site-determining protein MinC	septum site-determining protein MinC	5	18.5727	17.4848	17.5587	17.3244	16.4997	16.4465	17.4481	16.668		18.5727	17.4848	17.5587	17.3244	16.4997	16.4465	17.4481	16.668		0.969582	0.0382531
Cthe_0093	septum site-determining protein MinD	septum site-determining protein MinD (Comment: ATPase; with MinC inhibits cell division by blocking formation of the polar Z ring septums)	30	22.6842	22.6	22.7467	22.7767	22.6347	22.1796	22.2257	22.1596		22.6842	22.6	22.7467	22.7767	22.6347	22.1796	22.2257	22.1596		0.402008	0.0149113
Cthe_0095	methylglyoxal synthase	methylglyoxal synthase	7		16.552	16.7922	17.099	16.7135	18.2583	16.4339	16.3093			16.552	16.7922	17.099	16.7135	18.2583	16.4339	16.3093		-0.114342	0.843517
Cthe_0099	5,10-methylenetetrahydrofolate reductase	5%2C10-methylenetetrahydrofolate reductase	13	19.9042	19.8164	20.3657	19.8356	19.9782	19.6673	20.0388	19.8526		19.9042	19.8164	20.3657	19.8356	19.9782	19.6673	20.0388	19.8526		0.096199	0.55406
Cthe_0100	hypothetical protein	hypothetical protein	8	18.2652	17.6645	18.2004	17.7763	18.1316	18.5431	18.0728	17.5054		18.2652	17.6645	18.2004	17.7763	18.1316	18.5431	18.0728	17.5054		-0.0866203	0.751217
Cthe_0101	iron-containing alcohol dehydrogenase	NADH-dependent butanol dehydrogenase	36	23.6923	22.7183	23.0759	22.679	22.6468	23.0688	22.5687	22.8261		23.6923	22.7183	23.0759	22.679	22.6468	23.0688	22.5687	22.8261		0.263795	0.348701
Cthe_0102	tRNA (guanine-N(7)-)-methyltransferase	tRNA (guanine-N(7)-)-methyltransferase	5	19.9894	19.0807	19.0542	18.8226	19.1352	19.1603	18.6042	19.6135		19.9894	19.0807	19.0542	18.8226	19.1352	19.1603	18.6042	19.6135		0.108472	0.753547
Cthe_0103	protein of unknown function UPF0047	hypothetical protein	4	19.0457	20.0425	18.9554	19.133	18.2601	18.796	19.1151	19.1413		19.0457	20.0425	18.9554	19.133	18.2601	18.796	19.1151	19.1413		0.466028	0.201434
Cthe_0104	riboflavin biosynthesis protein RibD	riboflavin biosynthesis protein RibD	13	20.2861	19.665	19.7183	19.658	19.4314	19.2928	19.8253	19.6654		20.2861	19.665	19.7183	19.658	19.4314	19.2928	19.8253	19.6654		0.278143	0.199463
Cthe_0105	riboflavin synthase, alpha subunit	riboflavin synthase subunit alpha	2	17.4876		18.1474			17.7585	18.0179	17.8713		17.4876	12.934	18.1474	13.5656	13.7357	17.7585	18.0179	17.8713		-1.3122	0.466597
Cthe_0106	GTP cyclohydrolase-2	3,4-dihydroxy-2-butanone 4-phosphate synthase	24	19.3375	19.7051	19.6928	19.815	19.6631	19.8642	19.2247	19.6467		19.3375	19.7051	19.6928	19.815	19.6631	19.8642	19.2247	19.6467		0.0379252	0.830675
Cthe_0107	6,7-dimethyl-8-ribityllumazine synthase	ribH (6,7-dimethyl-8-ribityllumazine synthase) (Comment: RibE; 6,7-diimethyl-8-ribityllumazine synthase; DMRL synthase; lumazine synthase; beta subunit of riboflavin synthase; condenses 5-amino-6-(1'-D)-ribityl-amino-2,4(1H,3H)-pyrimidinedione with L-3,4-dihydrohy-2-butanone-4-phosphate to generate 6,6-dimethyl-8-lumazine (DMRL); riboflavin synthase then uses 2 molecules of DMRL to produce ribofl…	10	20.4727	22.1683	22.4486	22.2594	22.0363	21.8949	22.2815	21.9608		20.4727	22.1683	22.4486	22.2594	22.0363	21.8949	22.2815	21.9608		-0.206148	0.673911
Cthe_0108	type IV pilus assembly PilZ	pilus assembly protein PilZ	14	19.4206	19.3671	19.6165	19.4222	19.955	19.9136	19.7111	20.1713		19.4206	19.3671	19.6165	19.4222	19.955	19.9136	19.7111	20.1713		-0.481154	0.00452127
Cthe_0110	HPr kinase/phosphorylase	HPr kinase	16	19.3068	20.477	20.327	20.3322	20.5159	19.9034	19.8539	19.841		19.3068	20.477	20.327	20.3322	20.5159	19.9034	19.8539	19.841		0.0822029	0.803201
Cthe_0111	hydrolase ycdX	phosphatase	15	20.9585	20.6689	20.338	20.4042	20.5774	20.7624	20.131	21.0582		20.9585	20.6689	20.338	20.4042	20.5774	20.7624	20.131	21.0582		-0.0398722	0.873641
Cthe_0112	UDP-N-acetylenolpyruvoylglucosamine reductase	UDP-N-acetylenolpyruvoylglucosamine reductase	7	17.4892	18.1381	17.5802	18.0661	17.8665	18.0382	17.954	17.9658		17.4892	18.1381	17.5802	18.0661	17.8665	18.0382	17.954	17.9658		-0.137748	0.446681
Cthe_0113	UPF0042 nucleotide-binding protein yhbJ	glmZ(sRNA)-inactivating NTPase	6	17.3085	18.1422	18.1532	18.5233	18.2894	18.7259	16.9757	18.2234		17.3085	18.1422	18.1532	18.5233	18.2894	18.7259	16.9757	18.2234		-0.0217996	0.963383
Cthe_0115	glycogen debranching enzyme	glycogen debranching protein	23	18.4281	18.9298	18.7038	18.6867	18.9826	19.1644	18.9466	19.1319		18.4281	18.9298	18.7038	18.6867	18.9826	19.1644	18.9466	19.1319		-0.369287	0.0189133
Cthe_0116	sporulation transcription regulator whiA	sporulation protein	3			15.787	15.2676	15.3789	15.6143		15.9902		12.0384	14.3293	15.787	15.2676	15.3789	15.6143	14.3153	15.9902		-0.969086	0.324771
Cthe_0119	anti-sigma F factor (putative anti-sigma regulatory factor, serine/threonine protein kinase)	ATPase	4			19.1544	19.344	18.7638	19.5828	20.3755	19.2523		14.0025	13.4073	19.1544	19.344	18.7638	19.5828	20.3755	19.2523		-3.01657	0.115642
Cthe_0127	RNA methyltransferase, TrmH family, group 2	RNA methyltransferase	7	16.771	16.5978	16.2573	16.3263	15.9283	17.5887	16.04	17.2311		16.771	16.5978	16.2573	16.3263	15.9283	17.5887	16.04	17.2311		-0.208959	0.648247
Cthe_0129	diguanylate cyclase	phosphohydrolase	11	19.2492	19.2124	19.4112	19.175	18.9827	18.6246	18.7308	18.3273		19.2492	19.2124	19.4112	19.175	18.9827	18.6246	18.7308	18.3273		0.595628	0.00636327
Cthe_0130	3-Oxoacyl-[acyl-carrier-protein (ACP)] synthase III domain-containing protein	3-oxoacyl-ACP synthase	7	17.3967	17.573	17.2669	16.9441	17.0436	17.3236	17.4428	16.95		17.3967	17.573	17.2669	16.9441	17.0436	17.3236	17.4428	16.95		0.10519	0.57221
Cthe_0132	3-Oxoacyl-[acyl-carrier-protein (ACP)] synthase III domain-containing protein	3-oxoacyl-ACP synthase	3	18.7388	17.9454	18.8704	18.7895	18.8282	19.0648	18.7393	19.2738		18.7388	17.9454	18.8704	18.7895	18.8282	19.0648	18.7393	19.2738		-0.39048	0.164568
Cthe_0133	AMP-dependent synthetase and ligase	AMP-dependent synthetase	24	20.7563	20.5306	20.9429	20.4423	20.6704	20.463	20.6992	20.7459		20.7563	20.5306	20.9429	20.4423	20.6704	20.463	20.6992	20.7459		0.0233698	0.862334
Cthe_0134	hypothetical protein	hypothetical protein	8	14.7203	15.2879	14.9155	15.6202	14.747	14.979	14.6261	14.4656		14.7203	15.2879	14.9155	15.6202	14.747	14.979	14.6261	14.4656		0.431517	0.106252
Cthe_0135	Beta-ketoacyl synthase	beta-ketoacyl synthase	134	20.1261	20.2335	20.6152	20.406	20.4802	20.3042	20.4463	20.4828		20.1261	20.2335	20.6152	20.406	20.4802	20.3042	20.4463	20.4828		-0.0831699	0.496491
Cthe_0137	glyceraldehyde-3-phosphate dehydrogenase, type I	glyceraldehyde-3-phosphate dehydrogenase	52	29.2875	29.1708	29.3573	29.2723	28.9328	28.6273	28.9514	28.9875		29.2875	29.1708	29.3573	29.2723	28.9328	28.6273	28.9514	28.9875		0.397182	0.00492636
Cthe_0138	Phosphoglycerate kinase	pgk	61	27.2675	26.9605	27.1044	26.7499	26.7305	26.9708	26.94	26.8772		27.2675	26.9605	27.1044	26.7499	26.7305	26.9708	26.94	26.8772		0.140944	0.292497
Cthe_0139	triosephosphate isomerase	tpiA	27	26.3039	26.6648	26.2287	26.4433	26.1719	26.2957	26.299	26.1693		26.3039	26.6648	26.2287	26.4433	26.1719	26.2957	26.299	26.1693		0.176205	0.136586
Cthe_0140	phosphoglycerate mutase, 2,3-bisphosphoglycerate-independent	hypothetical protein	46	23.5954	24.0967	23.998	23.9489	23.3901	23.4574	23.5681	23.6854		23.5954	24.0967	23.998	23.9489	23.3901	23.4574	23.5681	23.6854		0.384482	0.0231538
Cthe_0143	enolase	eno	39	25.7475	26.5337	26.4725	26.7198	26.1529	26.5161	26.6549	26.5385		25.7475	26.5337	26.4725	26.7198	26.1529	26.5161	26.6549	26.5385		-0.0972323	0.698891
Cthe_0145	metal dependent phophohydrolase	phosphohydrolase	21	22.0127	21.6429	22.0054	21.5111	21.8025	22.4154	21.8214	22.0368		22.0127	21.6429	22.0054	21.5111	21.8025	22.4154	21.8214	22.0368		-0.225993	0.281926
Cthe_0146	ribonuclease R	ribonuclease R	14	18.3587	17.9538	18.2309	18.3274	17.8127	18.0944	17.8341	18.0167		18.3587	17.9538	18.2309	18.3274	17.8127	18.0944	17.8341	18.0167		0.278234	0.05199
Cthe_0149	HPrNtr domain-containing protein	HPr kinase	6	19.1292	19.7768	19.0231	20.7974	18.3103	19.578	19.5471	19.3429		19.1292	19.7768	19.0231	20.7974	18.3103	19.578	19.5471	19.3429		0.487034	0.372647
Cthe_0150	RNA modification enzyme, MiaB family	30S ribosomal protein S12 methylthiotransferase	6	17.4858	16.9804	17.5293	17.0607	17.8377	17.5767	17.1719	17.5347		17.4858	16.9804	17.5293	17.0607	17.8377	17.5767	17.1719	17.5347		-0.266191	0.225685
Cthe_0151	UPF0297 protein	hypothetical protein	5	20.8591	21.1837	20.2422	20.76	20.039	20.8469	20.9988	20.3381		20.8591	21.1837	20.2422	20.76	20.039	20.8469	20.9988	20.3381		0.205538	0.513701
Cthe_0153	Holliday junction resolvase	Holliday junction DNA helicase	4		18.4796	18.241	18.1943	17.792	18.0779	17.9291	18.0246			18.4796	18.241	18.1943	17.792	18.0779	17.9291	18.0246		0.349064	0.0207025
Cthe_0155	hypothetical protein	hypothetical protein	11	20.2642	20.0363	19.8718	19.7536	19.7678	19.3231	19.8058	20.0721		20.2642	20.0363	19.8718	19.7536	19.7678	19.3231	19.8058	20.0721		0.239292	0.256052
Cthe_0156	Radical SAM domain protein	B12-binding protein	16	18.6806	18.6289	18.8512	18.76	19.2774	19.3323	18.7046	19.2455		18.6806	18.6289	18.8512	18.76	19.2774	19.3323	18.7046	19.2455		-0.409741	0.0375497
Cthe_0157	Protein of unknown function DUF2344	hypothetical protein	8	18.0759	18.1096	18.343	18.2271	18.1189	17.8881	18.1545	17.5305		18.0759	18.1096	18.343	18.2271	18.1189	17.8881	18.1545	17.5305		0.265913	0.138881
Cthe_0158	ribonuclease, Rne/Rng family	ribonuclease G	2	18.675	17.9808	17.1026	18.0383	18.632	16.2164	17.4715	15.4149		18.675	17.9808	17.1026	18.0383	18.632	16.2164	17.4715	15.4149		1.0155	0.239151
Cthe_0160	50S ribosomal protein L21	50S ribosomal protein L21	14	23.7582	24.4064	24.0415	24.0411	23.4108	21.8532	23.4846	23.5495		23.7582	24.4064	24.0415	24.0411	23.4108	21.8532	23.4846	23.5495		0.987288	0.0610589
Cthe_0162	50S ribosomal protein L27	50S ribosomal protein L27	5	20.5997	20.9627	20.217	21.8595	19.7193	19.6736	20.4863	19.9011		20.5997	20.9627	20.217	21.8595	19.7193	19.6736	20.4863	19.9011		0.964659	0.0515706
Cthe_0163	GTP-binding protein Obg/CgtA	GTPase Obg	19	19.6839	19.4443	19.6074	19.7717	20.0855	19.939	20.1947	20.2155		19.6839	19.4443	19.6074	19.7717	20.0855	19.939	20.1947	20.2155		-0.481816	0.00216889
Cthe_0164	RNA-binding, CRM domain	RNA-binding protein	5	21.042	20.7278	20.901	20.775	20.5766	20.0889	20.9028	20.6591		21.042	20.7278	20.901	20.775	20.5766	20.0889	20.9028	20.6591		0.304586	0.150073
Cthe_0165	hypothetical protein	hypothetical protein	5	17.7807	18.5652	18.6523	18.6301	17.8122	19.3687	17.8613	17.7726		17.7807	18.5652	18.6523	18.6301	17.8122	19.3687	17.8613	17.7726		0.203387	0.661381
Cthe_0166	4Fe-4S ferredoxin iron-sulfur binding domain-containing protein	4Fe-4S ferredoxin	2		15.8217		16.578	16.1924	17.0586	16.098	15.8458		14.0201	15.8217	14.7408	16.578	16.1924	17.0586	16.098	15.8458		-1.00855	0.15783
Cthe_0174	sulfatase	sulfatase	8	17.1349	17.2214	17.5809	17.3644	17.8991	18.4502	17.5797	17.7952		17.1349	17.2214	17.5809	17.3644	17.8991	18.4502	17.5797	17.7952		-0.60565	0.0276233
Cthe_0175	polysaccharide deacetylase	polysaccharide deacetylase	8	13.3405	13.9527	14.0967	13.8375	13.8563	13.8615	13.5615	13.9944		13.3405	13.9527	14.0967	13.8375	13.8563	13.8615	13.5615	13.9944		-0.0115623	0.952947
Cthe_0176	hypothetical protein	hypothetical protein	8	20.2901	20.1058	20.7048	20.3111	20.834	19.9668	20.4487	20.6663		20.2901	20.1058	20.7048	20.3111	20.834	19.9668	20.4487	20.6663		-0.126008	0.597904
Cthe_0178	Argininosuccinate lyase	argininosuccinate lyase	36	22.7252	22.6037	22.487	22.3524	22.4497	22.3673	22.2365	22.0135		22.7252	22.6037	22.487	22.3524	22.4497	22.3673	22.2365	22.0135		0.275328	0.0684251
Cthe_0179	Argininosuccinate synthase	argininosuccinate synthase	40	24.529	24.3157	24.5882	24.1946	24.7054	24.7038	24.5186	24.8359		24.529	24.3157	24.5882	24.1946	24.7054	24.7038	24.5186	24.8359		-0.284032	0.0451899
Cthe_0182	Holliday junction ATP-dependent DNA helicase ruvB	Holliday junction DNA helicase RuvB	10	18.474	18.5275	18.7361	18.8308	18.8749	19.0971	18.9966	18.743		18.474	18.5275	18.7361	18.8308	18.8749	19.0971	18.9966	18.743		-0.285783	0.0461972
Cthe_0184	type IV pilus assembly protein PilM	pilus assembly protein PilM	18	19.8193	19.3559	19.0362	19.7098	19.1662	19.0088	19.4128	19.2828		19.8193	19.3559	19.0362	19.7098	19.1662	19.0088	19.4128	19.2828		0.262671	0.232197
Cthe_0185	cell wall hydrolase/autolysin	cell wall hydrolase	12	19.3011	18.9021	19.0881	18.6692	16.0654	16.7834	16.8181			19.3011	18.9021	19.0881	18.6692	16.0654	16.7834	16.8181			2.43447	0.000232891
Cthe_0186	UDP-glucose 4-epimerase	UDP-glucose 4-epimerase	24	22.7229	22.9574	22.7947	22.9309	22.6938	22.2976	22.7553	22.7382		22.7229	22.9574	22.7947	22.9309	22.6938	22.2976	22.7553	22.7382		0.230254	0.108332
Cthe_0188	ribonuclease PH	ribonuclease PH	10	21.0913	21.0125	21.0537	21.3285	20.6645	21.123	21.2103	20.9067		21.0913	21.0125	21.0537	21.3285	20.6645	21.123	21.2103	20.9067		0.145398	0.342247
Cthe_0189	non-canonical purine NTP pyrophosphatase, rdgB/HAM1 family	nucleoside-triphosphate diphosphatase	4		17.8836		16.842	17.3893	17.3346	17.0928	16.1383		12.7177	17.8836	13.5952	16.842	17.3893	17.3346	17.0928	16.1383		-1.72913	0.225182
Cthe_0190	proteinase inhibitor I4 serpin	proteinase IV	9	16.2519	16.7167	17.0396	16.3656	15.7116		15.8079	15.2759		16.2519	16.7167	17.0396	16.3656	15.7116		15.8079	15.2759		0.99499	0.0108369
Cthe_0196	glutamine synthetase catalytic region	glutamine synthetase	14	18.0418	18.8197	18.7314	18.7091	19.2179	19.418	19.3718	19.406		18.0418	18.8197	18.7314	18.7091	19.2179	19.418	19.3718	19.406		-0.777952	0.00570353
Cthe_0198	ferredoxin-dependent glutamate synthase	glutamate synthase	8	14.453	12.5465	12.8054	12.6139	13.3057	13.0082	12.6227	12.9632		14.453	12.5465	12.8054	12.6139	13.3057	13.0082	12.6227	12.9632		0.129745	0.793421
Cthe_0202	glutamine synthetase, type I	glutamine synthetase	13	21.2387	20.686	20.39	20.4519	20.3879	20.6705	20.6143	20.5361		21.2387	20.686	20.39	20.4519	20.3879	20.6705	20.6143	20.5361		0.139465	0.517055
Cthe_0206	UvrD/REP helicase	helicase UvrD	4	13.8429	16.0173	16.1493	16.0197	15.4324	15.6962	15.6186	13.8909		13.8429	16.0173	16.1493	16.0197	15.4324	15.6962	15.6186	13.8909		0.347776	0.637204
Cthe_0210	periplasmic binding protein/LacI transcriptional regulator	LacI family transcriptional regulator	5	17.4314	17.6352	18.0055	17.5981		17.4341				17.4314	17.6352	18.0055	17.5981	14.2298	17.4341	13.6445	14.2617		2.77504	0.018624
Cthe_0211	glycoside hydrolase family 16	beta-glucanase	6	19.7982	19.309	20.1413	19.0472	18.6106					19.7982	19.309	20.1413	19.0472	18.6106	13.0305	13.7786	13.2761		4.89996	0.0107577
Cthe_0212	beta-galactosidase	beta-glucosidase	26	22.0124	21.8912	21.8272	21.9724	21.8984	21.9581	21.8391	21.8297		22.0124	21.8912	21.8272	21.9724	21.8984	21.9581	21.8391	21.8297		0.0444989	0.416563
Cthe_0214	Phenylalanyl-tRNA synthetase alpha chain	phenylalanine--tRNA ligase subunit alpha (catalyzes a two-step reaction, first charging a phenylalanine molecule by linking its carboxyl group to the alpha-phosphate of ATP, followed by transfer of the aminoacyl-adenylate to its tRNA; forms a heterotetramer of alpha(2)beta(2); binds two magnesium ions per tetramer; type 1 subfamily)	25	22.4498	22.038	22.2815	22.0168	21.9284	22.1482	21.9849	22.0513		22.4498	22.038	22.2815	22.0168	21.9284	22.1482	21.9849	22.0513		0.168308	0.189865
Cthe_0215	Phenylalanyl-tRNA synthetase beta chain	phenylalanine--tRNA ligase subunit beta	57	21.6583	21.9569	21.8531	21.956	21.7276	21.7597	21.8294	21.9617		21.6583	21.9569	21.8531	21.956	21.7276	21.7597	21.8294	21.9617		0.0364771	0.6909
Cthe_0217	Glucose-6-phosphate isomerase	glucose-6-phosphate isomerase	40	23.8576	23.8786	23.5862	23.7663	23.4581	23.7015	23.3441	23.4798		23.8576	23.8786	23.5862	23.7663	23.4581	23.7015	23.3441	23.4798		0.276319	0.0328503
Cthe_0218	metallophosphoesterase	metallophosphoesterase	4		17.233	17.2104		17.6041	17.5563	16.9448	18.2449		13.0659	17.233	17.2104	14.0002	17.6041	17.5563	16.9448	18.2449		-2.21016	0.0944768
Cthe_0227	hypothetical protein	hypothetical protein	3	18.2014	16.1979	16.8658	16.1749	18.141	17.6599	17.7858	17.4802		18.2014	16.1979	16.8658	16.1749	18.141	17.6599	17.7858	17.4802		-0.906736	0.11674
Cthe_0231	Radical SAM domain protein	radical SAM/SPASM domain-containing protein	2	16.0511		15.2713		15.6791	14.9276	15.0567			16.0511	13.9509	15.2713	14.0419	15.6791	14.9276	15.0567	13.5881		0.0159407	0.981817
Cthe_0233	GCN5-related N-acetyltransferase	GCN5 family N-acetyltransferase	3	15.4864	15.9237			15.2311	15.9442		15.5419		15.4864	15.9237	13.2078	13.7079	15.2311	15.9442	14.3519	15.5419		-0.685807	0.392233
Cthe_0234	AMP-dependent synthetase and ligase	AMP-dependent synthetase	63	22.2972	22.2611	22.122	22.3336	21.9728	22.1391	21.9152	21.8425		22.2972	22.2611	22.122	22.3336	21.9728	22.1391	21.9152	21.8425		0.286044	0.0106423
Cthe_0235	glutaredoxin-like protein, YruB-family	glutaredoxin	8	20.7259	21.1656	20.6481	21.0823	20.3269	20.8226	21.2513	20.5652		20.7259	21.1656	20.6481	21.0823	20.3269	20.8226	21.2513	20.5652		0.16396	0.51274
Cthe_0236	aldo/keto reductase	aldo/keto reductase	22	19.724	19.6591	19.4009	19.4785	19.1603	18.7523	19.311	18.9136		19.724	19.6591	19.4009	19.4785	19.1603	18.7523	19.311	18.9136		0.531326	0.0107788
Cthe_0239	Spore coat protein CotH	dockerin	10	17.7785	18.0137	18.4638	18.3816	17.0689	17.432	17.6017	16.7171		17.7785	18.0137	18.4638	18.3816	17.0689	17.432	17.6017	16.7171		0.954497	0.00941156
Cthe_0242	Uncharacterised conserved protein UCP018688	hypothetical protein	4		18.4208		17.1427	18.6915	18.3803	17.4637	17.8895		13.7816	18.4208	13.9427	17.1427	18.6915	18.3803	17.4637	17.8895		-2.28428	0.103953
Cthe_0243	copper amine oxidase-like domain-containing protein	copper amine oxidase	5	18.7324	18.7729	18.5121	18.6696	17.4042	17.5942	17.8198	17.8382		18.7324	18.7729	18.5121	18.6696	17.4042	17.5942	17.8198	17.8382		1.00767	0.000139701
Cthe_0244	heavy metal translocating P-type ATPase	cadmium transporter	3	15.9557	15.5282	16.2554	16.1386	15.9504	15.5711	15.2764	15.6167		15.9557	15.5282	16.2554	16.1386	15.9504	15.5711	15.2764	15.6167		0.365844	0.133507
Cthe_0249	peptidase C11 clostripain	peptidase C11	9	17.6975	17.7203	18.1918	17.7307	18.2048	18.037	18.1585	17.6749		17.6975	17.7203	18.1918	17.7307	18.2048	18.037	18.1585	17.6749		-0.183738	0.318826
Cthe_0250	protein of unknown function UPF0027	hypothetical protein	18	18.6938	18.6556	18.3933	18.4546	18.5477	18.5487	18.4011	18.5889		18.6938	18.6556	18.3933	18.4546	18.5477	18.5487	18.4011	18.5889		0.0277219	0.754414
Cthe_0253	ATPase associated with various cellular activities AAA_3	ATPase	12	19.3489	19.2711	19.4003	19.732	19.5409	19.2804	19.3673	19.2359		19.3489	19.2711	19.4003	19.732	19.5409	19.2804	19.3673	19.2359		0.0819492	0.526217
Cthe_0257	twitching motility protein	twitching motility protein PilT	2	17.1499	16.8112	17.0164	17.6376	17.1002	16.6001	16.5231	16.7418		17.1499	16.8112	17.0164	17.6376	17.1002	16.6001	16.5231	16.7418		0.412488	0.106438
Cthe_0258	Dockerin type 1 protein	LytTR family transcriptional regulator	10	19.1819	19.3203	19.8362	19.8577	19.0795	17.7504	17.8845	17.671		19.1819	19.3203	19.8362	19.8577	19.0795	17.7504	17.8845	17.671		1.45267	0.00811447
Cthe_0261	HAD-superfamily hydrolase, subfamily IA, variant 1	haloacid dehalogenase	6	20.0947	19.6532	19.1015	18.95	19.5307	19.6124	18.9944	19.1107		20.0947	19.6532	19.1015	18.95	19.5307	19.6124	18.9944	19.1107		0.137802	0.66611
Cthe_0262	Gamma-glutamyl phosphate reductase	gamma-glutamyl phosphate reductase	32	21.8136	22.2649	22.1653	22.2582	22.1772	22.4059	22.0204	22.025		21.8136	22.2649	22.1653	22.2582	22.1772	22.4059	22.0204	22.025		-0.0315971	0.828635
Cthe_0265	aminotransferase class V	hypothetical protein	22	20.6319	21.5222	21.9301	21.3572	23.1844	23.349	23.0467	23.2063		20.6319	21.5222	21.9301	21.3572	23.1844	23.349	23.0467	23.2063		-1.83625	0.000579151
Cthe_0266	chemotaxis sensory transducer	chemotaxis protein	12	16.4053	17.0824	16.7346	16.0257	18.2286	18.0526	17.8568	18.009		16.4053	17.0824	16.7346	16.0257	18.2286	18.0526	17.8568	18.009		-1.47473	0.000824436
Cthe_0267	type 3a cellulose-binding domain protein	type 3a%2C cellulose-binding protein	6	17.5925	17.6991	17.2789	17.1406	17.4379	17.6868	17.6981	16.4457		17.5925	17.6991	17.2789	17.1406	17.4379	17.6868	17.6981	16.4457		0.110638	0.74453
Cthe_0269	Glycoside hydrolase, family 8; Dockerin type 1	endoglucanase	27	23.9406	24.5049	23.9162	24.1187	22.4465	21.8812	22.2701	22.1986		23.9406	24.5049	23.9162	24.1187	22.4465	21.8812	22.2701	22.1986		1.921	4.00538e-05
Cthe_0270	glycoside hydrolase family 18	glycoside hydrolase	5	17.9666	17.0321	17.1886	16.8329	16.2656	15.1463		17.0982		17.9666	17.0321	17.1886	16.8329	16.2656	15.1463		17.0982		1.08502	0.108845
Cthe_0271	type 3a cellulose-binding domain protein	type 3a%2C cellulose-binding protein	2		19.3257		19.6369	19.7558	19.5371	18.0495	18.1497		14.4111	19.3257	13.3031	19.6369	19.7558	19.5371	18.0495	18.1497		-2.20381	0.242689
Cthe_0274	glycoside hydrolase family 9	glycoside hydrolase	9	23.5183	22.9954	23.076	23.3139	20.6591	20.0808	20.3186	20.0502		23.5183	22.9954	23.076	23.3139	20.6591	20.0808	20.3186	20.0502		2.94872	3.75816e-06
Cthe_0275	glycosyltransferase 36	glycosyl transferase	76	23.4519	23.3774	23.6343	23.4778	23.4393	23.4327	23.2567	23.3181		23.452	23.3774	23.6343	23.4778	23.4393	23.4327	23.2567	23.3181		0.123663	0.128278
Cthe_0276	D-isomer specific 2-hydroxyacid dehydrogenase NAD-binding	2-hydroxyacid dehydrogenase (involved in the metabolism of aromatic amino acis)	17	21.1913	21.0004	21.3735	21.0739	21.258	21.3048	21.3091	21.5747		21.1913	21.0004	21.3735	21.0739	21.258	21.3048	21.3091	21.5747		-0.20184	0.112464
Cthe_0277	hypothetical protein	SAM-dependent methyltransferase	6	18.5696	18.6415	17.4227		19.0431	19.3428	18.6903	19.143		18.5696	18.6415	17.4227		19.0431	19.3428	18.6903	19.143		-0.843516	0.0703047
Cthe_0278	pseudouridine synthase	pseudouridine synthase	4			16.0425		16.3135	15.7626	16.2345	16.7791		13.7461	14.07	16.0425	13.9734	16.3135	15.7626	16.2345	16.7791		-1.81438	0.0192335
Cthe_0282	Glycogen synthase	glycogen synthase	5	17.8194	18.4229	16.9041	18.5075	18.6124	18.1537	17.9382	18.1746		17.8194	18.4229	16.9041	18.5075	18.6124	18.1537	17.9382	18.1746		-0.30629	0.468416
Cthe_0283	aldo/keto reductase	voltage-gated potassium channel	20	22.1894	21.8805	22.1477	21.9841	21.5489	21.7442	21.5648	21.8004		22.1894	21.8805	22.1477	21.9841	21.5489	21.7442	21.5648	21.8004		0.385835	0.00690903
Cthe_0284	protein of unknown function DUF815	hypothetical protein	25	19.7576	19.4964	19.7569	19.6018	19.8361	20.0551	19.3869	20.0243		19.7576	19.4964	19.7569	19.6018	19.8361	20.0551	19.3869	20.0243		-0.172383	0.341054
Cthe_0285	Isocitrate dehydrogenase, NADP-dependent	Isocitrate dehydrogenase (Comment: Converts isocitrate to alpha ketoglutarate)	45	23.2771	23.9271	24.2086	24.1127	23.9079	24.2206	23.5864	23.8764		23.2771	23.9271	24.2086	24.1127	23.9079	24.2206	23.5864	23.8764		-0.0164437	0.948995
Cthe_0286	ATP-binding region ATPase domain protein	two-component system sensor histidine kinase/response regulator	14	19.7029	19.505	20.0884	19.9968	18.8	19.3528	19.7281	19.5718		19.7029	19.505	20.0884	19.9968	18.8	19.3528	19.7281	19.5718		0.460104	0.107457
Cthe_0287	ATP-binding region ATPase domain protein	diguanylate cyclase	32	18.9536	19.0936	18.6046	19.2268	19.2649	18.9758	19.0276	19.2891		18.9536	19.0936	18.6046	19.2268	19.2649	18.9758	19.0276	19.2891		-0.169752	0.318629
Cthe_0290	homoserine dehydrogenase	homoserine dehydrogenase	29	20.4286	20.8871	19.965	20.2416	20.8034	20.6928	20.5593	20.7626		20.4286	20.8871	19.965	20.2416	20.8034	20.6928	20.5593	20.7626		-0.323943	0.158324
Cthe_0295	phosphoserine aminotransferase	catalyzes the formation of 3-phosphonooxypyruvate and glutamate from O-phospho-L-serine and 2-oxoglutarate	31	23.0435	23.2993	23.3307	23.5519	22.9807	23.4057	22.9718	23.0917		23.0435	23.2993	23.3307	23.5519	22.9807	23.4057	22.9718	23.0917		0.193866	0.230739
Cthe_0305	DNA gyrase subunit B domain protein	DNA topoisomerase	15	16.5165	16.7913	16.6342	17.1132	17.2468	17.2737	16.7292	17.9049		16.5165	16.7913	16.6342	17.1132	17.2468	17.2737	16.7292	17.9049		-0.524825	0.1031
Cthe_0306	DNA gyrase/topoisomerase IV subunit A	topoisomerase IV	16	19.1147	18.8109	18.9527	18.3337	18.7051	19.0164	18.9267	18.6853		19.1147	18.8109	18.9527	18.3337	18.7051	19.0164	18.9267	18.6853		-0.0303597	0.876475
Cthe_0309	excinuclease ABC, B subunit	excinuclease ABC subunit B (Comment: The UvrABC repair system catalyzes the recognition and processing of DNA lesions. The beta-hairpin of the Uvr-B subunit is inserted between the strands, where it probes for the presence of a lesion)	17	18.2182	17.7453	18.045	17.9213	18.4634	18.2142	17.9121	18.1298		18.2182	17.7453	18.045	17.9213	18.4634	18.2142	17.9121	18.1298		-0.197446	0.24014
Cthe_0311	excinuclease ABC, A subunit	excinuclease ABC subunit A	35	18.8876	18.8467	18.7402	18.4291	19.1498	19.2238	19.0096	19.2757		18.8876	18.8467	18.7402	18.4291	19.1498	19.2238	19.0096	19.2757		-0.438822	0.0101356
Cthe_0312	ATPase AAA-2 domain protein	chaperone ClpB	26	19.9608	19.8886	19.7752	20.3856	19.0552	19.179	19.1779	18.9437		19.9608	19.8886	19.7752	20.3856	19.0552	19.179	19.1779	18.9438		0.913568	0.000738442
Cthe_0313	hypothetical protein	hypothetical protein	7	18.4788	18.8211	18.7852	18.9797	18.7617	19.3107	18.0107	19.3599		18.4788	18.8211	18.7852	18.9797	18.7617	19.3107	18.0107	19.3599		-0.0945525	0.784817
Cthe_0319	class II aldolase/adducin family protein	aldolase	5	16.3094	17.6077	17.1659	17.438	18.5257	17.1939	18.5004	17.5534		16.3094	17.6077	17.1659	17.438	18.5257	17.1939	18.5004	17.5534		-0.813095	0.116491
Cthe_0320	hypothetical protein	hypothetical protein	14	18.2719	17.8914	17.6158	17.9938	17.8114	18.2341	17.6527	17.5761		18.2719	17.8914	17.6158	17.9938	17.8114	18.2341	17.6527	17.5761		0.124654	0.555858
Cthe_0324	valyl-tRNA synthetase	valine--tRNA ligase	59	21.3644	21.4442	21.1965	21.4416	21.6349	21.5521	21.5723	21.4579		21.3644	21.4442	21.1965	21.4416	21.6349	21.5521	21.5723	21.4579		-0.192634	0.030949
Cthe_0325	NAD+ synthetase	NAD synthetase	15	18.4392	18.7806	18.2698	18.5545	19.2731	19.4659	19.3292	19.4969		18.4392	18.7806	18.2698	18.5545	19.2731	19.4659	19.3292	19.4969		-0.88029	0.000326154
Cthe_0327	hypothetical protein	hypothetical protein	13	20.5899	21.2267	20.856	21.2144	20.3244	20.1376	20.3704	20.2337		20.5899	21.2267	20.856	21.2144	20.3244	20.1376	20.3704	20.2337		0.705208	0.00480554
Cthe_0328	peptide chain release factor 3	peptide chain release factor 3	27	19.4091	19.9211	19.6278	19.5625	19.844	19.9995	19.9196	20.0459		19.4091	19.9211	19.6278	19.5625	19.844	19.9995	19.9196	20.0459		-0.32215	0.032267
Cthe_0332	phosphoribulokinase/uridine kinase	ATPase AAA	42	20.8029	20.9605	20.879	20.8918	21.0322	21.4447	20.8058	21.1787		20.8029	20.9605	20.879	20.8918	21.0322	21.4447	20.8058	21.1787		-0.231807	0.143447
Cthe_0335	Fe-S cluster domain protein	ferredoxin	16	18.6679	19.0807	19.2902	18.865	19.46	18.7658	19.1917	19.3729		18.6679	19.0807	19.2902	18.865	19.46	18.7658	19.1917	19.3729		-0.221674	0.320498
Cthe_0336	DRTGG domain-containing protein	AraC family transcriptional regulator	6	18.856	18.0128			18.7424	18.3181	18.7205	18.2269		18.856	18.0128	13.2137	12.8854	18.7424	18.3181	18.7205	18.2269		-2.75999	0.129486
Cthe_0338	NADH-quinone oxidoreductase, E subunit	NADH dehydrogenase	16	23.8645	23.4927	23.7696	23.5099	22.6843	23.7158	23.3845	23.1452		23.8645	23.4927	23.7696	23.5099	22.6843	23.7158	23.3845	23.1452		0.426695	0.120793
Cthe_0339	ATP-binding region ATPase domain protein	histidine kinase	5		17.5098	17.766	16.4885	17.7552	17.1031	18.0327	17.5916			17.5098	17.766	16.4885	17.7552	17.1031	18.0327	17.5916		-0.365892	0.402079
Cthe_0340	ferredoxin	ferredoxin	18	25.3497	25.0332	25.1654	24.7369	24.3934	24.6427	24.2567	24.3948		25.3497	25.0332	25.1654	24.7369	24.3934	24.6427	24.2567	24.3948		0.649379	0.00525021
Cthe_0341	Respiratory-chain NADH dehydrogenase domain 51 kDa subunit	NADH dehydrogenase	64	24.9474	24.804	24.7949	24.6661	24.6816	24.6661	24.5716	24.6826		24.9474	24.804	24.7949	24.6661	24.6816	24.6661	24.5716	24.6826		0.152608	0.0525592
Cthe_0342	hydrogenase, Fe-only	ferredoxin	73	26.3336	26.0776	25.9513	26.1029	25.8547	25.858	25.7619	25.8458		26.3336	26.0776	25.9513	26.1029	25.8547	25.858	25.7619	25.8458		0.286249	0.0135598
Cthe_0344	malic protein NAD-binding	malate dehydrogenase	61	25.8564	25.9942	25.9486	25.9608	25.8622	25.915	25.6687	25.8038		25.8564	25.9942	25.9486	25.9608	25.8622	25.915	25.6687	25.8038		0.12762	0.0800853
Cthe_0345	malate dehydrogenase	malate dehydrogenase	41	25.545	25.5207	25.2358	25.2259	25.2147	25.0738	25.1934	24.9978		25.545	25.5207	25.2358	25.2259	25.2147	25.0738	25.1934	24.9978		0.261901	0.041371
Cthe_0347	phosphofructokinase	6-phosphofructokinase	52	25.6811	26.1635	26.2134	25.9694	25.8324	26.1269	25.8443	26.0479		25.6811	26.1635	26.2134	25.9694	25.8324	26.1269	25.8443	26.0479		0.0439916	0.766228
Cthe_0349	fructose-1,6-bisphosphate aldolase, class II	fructose-bisphosphate aldolase (Comment: catalyzes the formation of glycerone phosphate and glyceraldehyde 3-phosphate from fructose 1,6, bisphosphate)	41	26.5392	26.9609	26.9588	26.9889	26.6994	26.7982	26.7726	26.8734		26.5392	26.9609	26.9588	26.9889	26.6994	26.7982	26.7726	26.8734		0.0760851	0.527983
Cthe_0350	signal peptidase I	signal peptidase	6	18.428	19.1222	19.5515	19.5366	19.5817	19.7532	19.0053	19.4207		18.428	19.1222	19.5515	19.5366	19.5817	19.7532	19.0053	19.4207		-0.280634	0.397635
Cthe_0351	PpiC-type peptidyl-prolyl cis-trans isomerase	peptidyl-prolyl cis-trans isomerase	22	18.2525	18.4612	19.0709	18.5055	18.6966	18.4591	18.358	18.7687		18.2525	18.4612	19.0709	18.5055	18.6966	18.4591	18.358	18.7687		0.00192308	0.992643
Cthe_0357	alpha-glucan phosphorylase	alpha-glucan phosphorylase	46	22.0312	22.1824	22.0532	21.9132	22.1499	22.3614	22.1755	22.3731		22.0312	22.1824	22.0532	21.9132	22.1499	22.3614	22.1755	22.3731		-0.219946	0.034874
Cthe_0360	thioredoxin	thioredoxin	8	22.4236	23.1431	22.6313	23.2999	22.622	22.7222	23.0785	22.8681		22.4236	23.1431	22.6313	23.2999	22.622	22.7222	23.0785	22.8681		0.0517597	0.82924
Cthe_0361	hypothetical protein	membrane protein	30	22.1596	21.445	21.9559	22.0152	21.0197	21.0173	21.5588	20.6556		22.1596	21.445	21.9559	22.0152	21.0197	21.0173	21.5588	20.6556		0.831089	0.0140514
Cthe_0362	Transcription regulator, AsnC-type	AsnC family transcriptional regulator	15	20.4441	20.5953	20.7513	20.8338	21.3326	21.6178	20.925	21.6829		20.4441	20.5953	20.7513	20.8337	21.3326	21.6178	20.925	21.6829		-0.733451	0.00894264
Cthe_0363	aminotransferase class I and II	aminotransferase (Comment: catalyzes the transamination of the aromatic amino acid forming a ketoacid; first step in aromatic amino acid degradation in lactococci)	19	19.5017	19.7233	20.3908	19.8695	19.5196	20.3449	19.6347	20.3451		19.5017	19.7233	20.3908	19.8695	19.5196	20.3449	19.6347	20.3451		-0.0897737	0.769055
Cthe_0365	peptide chain release factor 2	peptide chain release factor 2 (Comment: catalyzes the release of newly synthesized polypeptide chains at the stop codons UAA and UGA)	5	20.7697	20.8484	20.3466	20.7967	20.081	19.8469	19.8529	20.205		20.7697	20.8484	20.3466	20.7967	20.081	19.8469	19.8529	20.205		0.6939	0.0031076
Cthe_0366	hypothetical protein	copper amine oxidase	5	16.6596	17.5182	16.4637	16.986	16.2139	16.6269				16.6596	17.5182	16.4637	16.986	16.2139	16.6269	13.4649	13.5341		1.94695	0.0685017
Cthe_0367	Domain of unknown function DUF2520-containing protein	NADP oxidoreductase	11	17.0497	17.5551	17.3758	17.0086	17.42	16.9182	16.7409	16.9152		17.0497	17.5551	17.3758	17.0086	17.42	16.9182	16.7409	16.9152		0.24872	0.25312
Cthe_0368	1-(5-phosphoribosyl)-5-amino-4-imidazole-carboxylate (AIR) carboxylase	1-(5-phosphoribosyl)-5-amino-4-imidazole-carboxylate carboxylase	5	19.3251	19.1203	18.9525	18.4438	19.1082	19.1762	18.9156	18.3988		19.3251	19.1203	18.9525	18.4438	19.1082	19.1762	18.9156	18.3988		0.0607038	0.821571
Cthe_0369	protein of unknown function DUF111	hypothetical protein	11	18.6206	18.0197	18.3056	18.0872	18.4695	18.389	18.1837	18.3239		18.6206	18.0197	18.3056	18.0872	18.4695	18.389	18.1837	18.3239		-0.0832424	0.594631
Cthe_0372	glutamate synthase (NADPH), homotetrameric	dihydropyrimidine dehydrogenase subunit A (Comment: NADH-dependent; catalyzes the conversion of pyrimidines to 5,6-dihydro compounds in pyrimidine degradation)	31	21.6859	21.7337	21.7787	21.6195	21.7341	22.0057	21.5851	21.9517		21.6859	21.7337	21.7787	21.6195	21.7341	22.0057	21.5851	21.9517		-0.114675	0.30988
Cthe_0373	oxidoreductase FAD/NAD(P)-binding domain protein	ferredoxin-NADP+ reductase subunit alpha	27	22.3611	22.2466	22.2067	22.5295	22.559	21.9579	22.125	22.3108		22.3611	22.2466	22.2067	22.5295	22.559	21.9579	22.125	22.3108		0.097774	0.533012
Cthe_0374	Glu/Leu/Phe/Val dehydrogenase	glutamate dehydrogenase	49	24.3018	24.5093	24.2095	24.526	25.1454	25.385	25.357	25.4358		24.3018	24.5093	24.2095	24.526	25.1454	25.385	25.357	25.4358		-0.944151	8.42784e-05
Cthe_0375	GMP synthase [glutamine-hydrolyzing]	GMP synthase [glutamine-hydrolyzing]	41	22.0699	22.1073	21.9983	22.3681	21.8974	22.0205	21.7908	21.7192		22.0699	22.1073	21.9983	22.3681	21.8974	22.0205	21.7908	21.7192		0.278921	0.0364282
Cthe_0381	hypothetical protein	hypothetical protein	4	16.5681	17.8043	18.0689	17.6721	17.1221	17.7892	18.2716	17.2472		16.5681	17.8043	18.0689	17.6721	17.1221	17.7892	18.2716	17.2472		-0.0791664	0.85782
Cthe_0391	ABC transporter related	D-ribose transporter ATP-binding protein (Comment: with RbsBCD acts to import ribose into the cell; RbsA contains 2 ATP-binding domain)	29	20.9242	21.3882	20.6619	21.0438	21.5118	21.6011	21.558	21.7043		20.9242	21.3882	20.6619	21.0438	21.5118	21.6011	21.558	21.7043		-0.589248	0.00926814
Cthe_0392	ABC-type transporter, integral membrane subunit	ABC transporter permease	3		16.7327	16.7135		17.5191	18.4791	17.2705	17.5928		13.8047	16.7327	16.7135	14.1611	17.5191	18.4791	17.2705	17.5928		-2.36238	0.0302594
Cthe_0393	periplasmic binding protein/LacI transcriptional regulator	sugar ABC transporter substrate-binding protein	19	24.4594	24.5744	22.4897	24.3165	24.8988	24.3927	25.4534	25.2966		24.4594	24.5744	22.4897	24.3165	24.8988	24.3927	25.4534	25.2966		-1.05037	0.103133
Cthe_0394	iron-containing alcohol dehydrogenase	alcohol dehydrogenase	29	22.3699	22.1848	21.4636	22.2124	22.1344	22.3231	22.2718	22.4216		22.3699	22.1848	21.4636	22.2124	22.1344	22.3231	22.2718	22.4216		-0.230016	0.317157
Cthe_0395	RbsD or FucU transport	RbsD or FucU transporter	3				18.4843	18.6164	16.1145	20.2042	18.7775		14.0479	12.7653	14.3651	18.4843	18.6164	16.1145	20.2042	18.7775		-3.51251	0.0579848
Cthe_0396	ABC transporter related	multidrug ABC transporter ATP-binding protein	9	17.3959			17.3545	17.8031	17.6215	17.2035	16.8732		17.3959	14.4783	13.9512	17.3545	17.8031	17.6215	17.2035	16.8732		-1.58032	0.144508
Cthe_0397	ABC transporter related	sugar ABC transporter ATP-binding protein	11	17.1718	17.9405	17.5834	17.5721	17.8633	17.693	18.0696	18.3066		17.1718	17.9405	17.5834	17.5721	17.8633	17.693	18.0696	18.3066		-0.416174	0.0892389
Cthe_0398	protein of unknown function DUF74	hypothetical protein	4	19.0152	19.7846	21.0707	21.8163	20.0377	19.5079	19.2007	19.9379		19.0152	19.7846	21.0707	21.8163	20.0377	19.5079	19.2007	19.9379		0.750679	0.297756
Cthe_0400	hypothetical protein	hypothetical protein	6	18.2732	16.8671	18.5945	17.6205	17.7371	17.9031	18.9865	18.5614		18.2732	16.8671	18.5945	17.6205	17.7371	17.9031	18.9865	18.5614		-0.458232	0.376677
Cthe_0401	histidine kinase HAMP region domain protein	chemotaxis protein	18	19.0076	19.0517	18.5516	18.8291	19.2442	18.9991	19.5598	19.5333		19.0076	19.0517	18.5516	18.8291	19.2442	18.9991	19.5598	19.5333		-0.474082	0.0348013
Cthe_0402	copper amine oxidase-like domain-containing protein	copper amine oxidase	60	22.5889	22.4533	22.7191	22.5244	21.8251	22.0042	22.0306	22.035		22.5889	22.4533	22.7191	22.5244	21.8251	22.0042	22.0306	22.035		0.597707	0.000214558
Cthe_0404	type 3a cellulose-binding domain protein	type 3a%2C cellulose-binding protein	3	19.3935			18.5374	19.3188	19.7034	18.3124	18.815		19.3935	14.1786	13.0244	18.5374	19.3188	19.7034	18.3124	18.815		-2.75392	0.136959
Cthe_0405	glycoside hydrolase family 5	endoglucanase	8	20.1052	19.8482	20.4918	19.8857						20.1052	19.8482	20.4918	19.8857	13.9227	13.1026	13.6458	14.3281		6.33291	6.882e-07
Cthe_0408	diguanylate cyclase	diguanylate cyclase	12	17.2931	16.4544	16.9263	17.0363	17.4655	17.2703	17.6532	17.6221		17.2931	16.4544	16.9263	17.0363	17.4655	17.2703	17.6532	17.6221		-0.575246	0.0261814
Cthe_0409	UPF0237 protein	hypothetical protein (Comment: ACT domain-containing protein)	4	19.9118	17.9112	18.5707	17.3179	18.4134	18.8283	17.9415	17.8654		19.9118	17.9112	18.5707	17.3179	18.4134	18.8283	17.9415	17.8654		0.165711	0.791791
Cthe_0410	UPF0210 protein	hypothetical protein	21	21.5778	21.3309	21.3838	21.1262	21.2282	21.3439	21.5051	21.072		21.5778	21.3309	21.3838	21.1262	21.2282	21.3439	21.5051	21.072		0.0673766	0.623725
Cthe_0411	hypothetical protein	hypothetical protein	32	21.053	20.8634	21.0113	20.8248	20.9522	20.9983	20.9553	20.811		21.053	20.8634	21.0113	20.8248	20.9522	20.9983	20.9553	20.811		0.00892782	0.901094
Cthe_0412	glycoside hydrolase family 9	cellulose 1%2C4-beta-cellobiosidase	65	25.6249	25.4072	25.6203	25.5996	23.1726	23.0361	22.9204	22.9889		25.6249	25.4072	25.6203	25.5996	23.1726	23.0361	22.9204	22.9889		2.53347	4.34474e-08
Cthe_0413	Cellulose 1,4-beta-cellobiosidase	cellulose 1%2C4-beta-cellobiosidase	44	25.6585	25.3054	25.6473	25.5971	23.2819	23.0119	22.7366	22.9828		25.6585	25.3054	25.6473	25.5971	23.2819	23.0119	22.7366	22.9828		2.54877	1.70986e-06
Cthe_0417	ribosomal protein S15	30S ribosomal protein S15	13	24.4553	24.457	24.7506	24.5155	23.5981	23.9328	23.9809	24.1054		24.4553	24.457	24.7506	24.5155	23.5981	23.9328	23.9809	24.1054		0.640318	0.00254623
Cthe_0418	Polyribonucleotide nucleotidyltransferase	polyribonucleotide nucleotidyltransferase	52	23.4171	23.0786	23.3162	23.2943	23.0821	22.8938	23.0926	23.3062		23.4171	23.0786	23.3162	23.2943	23.0821	22.8938	23.0926	23.3062		0.182862	0.148522
Cthe_0419	peptidase M16 domain protein	zinc protease	12	17.2217	18.4753	17.7784	17.4765	17.4324	17.8593	17.8832	18.1139		17.2217	18.4753	17.7784	17.4765	17.4324	17.8593	17.8832	18.1139		-0.0842113	0.79228
Cthe_0420	dipicolinate synthase subunit A	dihydrofolate reductase	7	18.0786	18.5527	19.3382	19.4645	18.3258	19.1192	18.4883	19.2248		18.0786	18.5527	19.3382	19.4645	18.3258	19.1192	18.4883	19.2248		0.0689793	0.86818
Cthe_0422	Redox-sensing transcriptional repressor rex	REX family transcriptional regulator	19	22.1233	22.5201	22.0651	22.5321	21.858	21.2552	21.5916	21.8762		22.1233	22.5201	22.0651	22.5321	21.858	21.2552	21.5916	21.8762		0.664885	0.0133837
Cthe_0423	iron-containing alcohol dehydrogenase	acetaldehyde dehydrogenase	104	27.652	27.5219	27.0961	27.1818	27.5145	27.607	27.3912	27.5088		27.652	27.5219	27.0961	27.1818	27.5145	27.607	27.3912	27.5088		-0.142398	0.349338
Cthe_0424	aminoglycoside phosphotransferase	aminoglycoside phosphotransferase	37	26.8174	26.6131	26.7672	26.7347	26.3296	26.3069	26.3046	26.1399		26.8174	26.6131	26.7672	26.7347	26.3296	26.3069	26.3046	26.1399		0.462817	0.000290499
Cthe_0425	hypothetical protein	hypothetical protein	7	21.1038	22.1751	22.0797	22.7492	20.4996	21.669	21.4112	20.7095		21.1038	22.1751	22.0797	22.7492	20.4996	21.669	21.4112	20.7095		0.954632	0.0733758
Cthe_0426	Fe-S cluster domain protein	signal transduction histidine kinase	38	22.2261	21.9639	21.9248	21.9003	21.5329	21.4832	21.5023	21.2306		22.2261	21.9639	21.9248	21.9003	21.5329	21.4832	21.5023	21.2306		0.566496	0.00147911
Cthe_0427	Stage II sporulation protein E	serine/threonine phosphatase	14	19.7295	19.598	19.2264	19.6914	19.4804	19.62	18.9949	18.8449		19.7295	19.598	19.2264	19.6914	19.4804	19.62	18.9949	18.8449		0.326272	0.187351
Cthe_0428	NADH dehydrogenase (ubiquinone) 24 kDa subunit	NADH dehydrogenase	10	22.8118	23.919	22.9526	24.1577	22.9709	23.0494	23.206	22.3283		22.8118	23.919	22.9526	24.1577	22.9709	23.0494	23.206	22.3283		0.571659	0.192754
Cthe_0429	Respiratory-chain NADH dehydrogenase domain 51 kDa subunit	NADH dehydrogenase	68	25.5695	25.4321	25.3085	25.4754	24.8704	24.7974	24.7536	24.6352		25.5695	25.4321	25.3085	25.4754	24.8704	24.7974	24.7536	24.6352		0.682228	8.66727e-05
Cthe_0430	hydrogenase, Fe-only	ferredoxin	76	24.4009	24.2037	24.3643	24.1711	23.6068	23.7861	23.6708	23.6029		24.4009	24.2037	24.3643	24.1711	23.6068	23.7861	23.6708	23.6029		0.618351	0.000131121
Cthe_0431	hypothetical protein	hypothetical protein	6	23.6564	23.3035	23.9107	23.5424	22.1223	23.5508	22.7253	22.7684		23.6564	23.3035	23.9107	23.5424	22.1223	23.5508	22.7253	22.7684		0.811542	0.0437944
Cthe_0433	glycoside hydrolase family 9	glycoside hydrolase	26	22.5459	22.108	22.4247	22.4375	20.8353	21.1831	20.3487	20.0976		22.5459	22.108	22.4247	22.4375	20.8353	21.1831	20.3487	20.0976		1.76287	0.000512352
Cthe_0436	Tetratricopeptide TPR_2 repeat-containing protein	hypothetical protein	4	21.2774	20.6467	19.5252	21.1385	20.3618	19.0534	18.4369	19.8572		21.2774	20.6467	19.5252	21.1385	20.3618	19.0534	18.4369	19.8572		1.21961	0.0813084
Cthe_0439	CobB/CobQ domain protein glutamine amidotransferase	glutamine amidotransferase	5	19.704	19.7881	19.7302	19.9245	20.1059	19.8749	19.8116	19.9934		19.704	19.7881	19.7302	19.9245	20.1059	19.8749	19.8116	19.9934		-0.159754	0.0980859
Cthe_0440	domain of unknown function DUF1727	hypothetical protein	10	17.0351	18.3389	17.2537	16.9175	17.6485	18.6258	18.1167	17.9368		17.0351	18.3389	17.2537	16.9175	17.6485	18.6258	18.1167	17.9368		-0.69564	0.12041
Cthe_0444	cell division protein FtsA	cell division protein FtsA	10	21.9008	21.3987	21.2807	21.4445	21.0859	21.2302	21.3506	20.7747		21.9008	21.3987	21.2807	21.4445	21.0859	21.2302	21.3506	20.7747		0.3958	0.0752595
Cthe_0445	cell division protein FtsZ	cell division protein FtsZ	28	21.7626	21.581	21.6092	21.7123	21.4572	21.3346	21.2061	21.027		21.7626	21.581	21.6092	21.7123	21.4572	21.3346	21.2061	21.027		0.410045	0.00679136
Cthe_0450	Ribonucleotide reductase regulator NrdR-like protein	NrdR family transcriptional regulator	12	19.5728	19.1015	19.5541	19.8308	18.992	19.0609	19.1791	19.1521		19.5728	19.1015	19.5541	19.8308	18.992	19.0609	19.1791	19.1521		0.418781	0.0375864
Cthe_0451	protein of unknown function DUF115	hypothetical protein	13	18.4589	18.2033	17.9081	18.2821	18.2282	18.0631	17.6819	18.2677		18.4589	18.2033	17.9081	18.2821	18.2283	18.0631	17.6819	18.2677		0.1529	0.418959
Cthe_0452	cellulosome anchoring protein cohesin region	cellulosome anchor protein	6	17.0608	17.5169	16.7218	18.1166	16.4095	17.6134	17.7772	17.9144		17.0608	17.5169	16.7218	18.1166	16.4095	17.6134	17.7772	17.9144		-0.0745554	0.876201
Cthe_0455	Mg chelatase, subunit ChlI	Fis family transcriptional regulator	9	16.8562	17.6906	17.9247	18.2684	17.3345	18.0386	17.9477	18.2453		16.8562	17.6906	17.9247	18.2684	17.3345	18.0386	17.9477	18.2453		-0.206561	0.585772
Cthe_0456	protein of unknown function UPF0047	hypothetical protein	6	19.1942	19.683	19.8051	19.6351	19.052	19.4188	19.5479	19.7038		19.1942	19.683	19.8051	19.6351	19.052	19.4188	19.5479	19.7038		0.148754	0.469157
Cthe_0458	exodeoxyribonuclease III	exodeoxyribonuclease III	7	18.5996	17.9846	17.7908	18.3159	18.4132	18.1029	17.6671	18.7002		18.5996	17.9846	17.7908	18.3159	18.4132	18.1029	17.6671	18.7002		-0.0481205	0.871243
Cthe_0459	DNA protecting protein DprA	DNA processing protein DprA	10	17.3664	17.828	17.3877	17.6197	17.8858	17.7634	17.418	17.3931		17.3664	17.828	17.3877	17.6197	17.8858	17.7634	17.418	17.3931		-0.0646367	0.708316
Cthe_0460	DNA topoisomerase I	DNA topoisomerase I (Comments: catalyzes the ATP-dependent breakage of single-stranded DNA followed by passage and rejoining, maintains net negative superhelicity)	31	21.1032	21.0573	20.6599	21.1337	20.9126	20.635	21.1861	21.2393		21.1032	21.0573	20.6599	21.1337	20.9126	20.635	21.1861	21.2393		-0.00474501	0.979579
Cthe_0461	gid protein	methylenetetrahydrofolate--tRNA-(uracil-5-)-methyltransferase TrmFO (Comments: TrmFO; Gid; glucose-inhibited division protein; similar to GidA; the gene from Bacillus subtilis encodes a tRNA-methyltransferase that utilizes folate as the carbon donor and bound flavin as reductant; modifies tRNA at position 54 (uridine) of the T-psi loop to form a C5-methyluridine)	7	18.3036	17.386	17.7754	17.6141	18.5482	18.0347	18.3582	17.2721		18.3036	17.386	17.7754	17.6141	18.5482	18.0347	18.3582	17.2721		-0.283581	0.438975
Cthe_0479	response regulator receiver	chemotaxis protein CheY	7	17.552	19.2442	18.5602	17.8675	18.0484	18.1194	19.1353	18.9104		17.552	19.2442	18.5602	17.8675	18.0484	18.1194	19.1353	18.9104		-0.247371	0.615215
Cthe_0485	flagellar biosynthesis protein FlhA	flagellar biosynthesis protein FlhA (Comments: membrane protein involved in the flagellar export apparatus)	4	16.7861	16.958		17.141	16.523		16.5494	17.0182		16.7861	16.958		17.141	16.523		16.5494	17.0182		0.264827	0.237258
Cthe_0486	flagellar biosynthetic protein FlhF	GTP-binding protein	8	16.707	17.0797	16.8212	16.4327	16.3351		16.1006	16.1507		16.707	17.0797	16.8212	16.4327	16.3351		16.1006	16.1507		0.564673	0.0207757
Cthe_0489	Chemotaxis response regulator protein-glutamate methylesterase	two-component system protein-glutamate methylesterase response regulator	6	17.918	17.3804	16.4757	16.2235	17.6793	17.4028	17.5344	17.6228		17.918	17.3804	16.4757	16.2235	17.6793	17.4028	17.5344	17.6228		-0.560411	0.209587
Cthe_0490	CheW domain protein	chemotaxis protein CheA	17	19.8281	20.0821	19.0911	19.4154	20.0082	19.9311	19.9116	20.1339		19.8281	20.0821	19.0911	19.4154	20.0082	19.9311	19.9116	20.1339		-0.391994	0.132213
Cthe_0491	CheW domain protein	chemotaxis protein CheW	7	16.8486	17.2713		16.5394	16.6568	15.6749	17.392	16.5879		16.8486	17.2713		16.5394	16.6568	15.6749	17.392	16.5879		0.308534	0.525577
Cthe_0493	Chemoreceptor glutamine deamidase cheD	chemotaxis protein CheD (Comments: catalyzes the conversion of glutamine residues to glutamate on methyl-accepting chemotaxis receptors)	2				19.6103	19.318		19.7134	19.7718		13.2065	14.049	14.2715	19.6103	19.318	12.7078	19.7134	19.7718		-2.59341	0.29504
Cthe_0498	protein of unknown function DUF342	hypothetical protein	16	18.0698	17.9879	17.1263	17.5763	18.6498	18.763	18.7317	18.5144		18.0698	17.9879	17.1263	17.5763	18.6498	18.763	18.7317	18.5144		-0.974664	0.00478748
Cthe_0503	2'-5' RNA ligase	2'-5' RNA ligase	5	16.0738	15.9104	16.5594	16.3386	16.3297	16.6735	17.1551	17.0892		16.0738	15.9104	16.5594	16.3386	16.3297	16.6735	17.1551	17.0892		-0.591334	0.0490534
Cthe_0504	Capsule synthesis protein, CapA	poly-gamma-glutamate biosynthesis protein	17	21.4151	21.2572	21.3697	21.3227	20.503	20.5382	20.6089	20.6068		21.4151	21.2572	21.3697	21.3227	20.503	20.5382	20.6089	20.6068		0.776991	1.7758e-06
Cthe_0505	formate acetyltransferase	formate acetyltransferase	51	22.7612	22.7932	22.6486	22.642	22.8764	22.782	22.9286	22.8741		22.7612	22.7932	22.6486	22.642	22.8764	22.782	22.9286	22.8741		-0.15407	0.0203285
Cthe_0506	pyruvate formate-lyase activating enzyme	pyruvate formate lyase-activating protein (Comments: activates pyruvate formate-lyase 1 under anaerobic conditions)	5	19.415	19.1483	19.3061	19.3677	18.4108	18.9198	18.7703	20.142		19.415	19.1483	19.3061	19.3677	18.4108	18.9198	18.7703	20.142		0.248559	0.537696
Cthe_0509	sodium ion-translocating decarboxylase, beta subunit	glutaconyl-CoA decarboxylase subunit beta	3		20.0965		19.747	20.2776	19.0134	19.7344	19.5375		13.9568	20.0965	13.6586	19.747	20.2776	19.0134	19.7344	19.5375		-2.77595	0.171245
Cthe_0518	type III restriction protein res subunit	type III restriction endonuclease subunit R	41	19.3778	19.2132	19.467	19.1336	19.5701	19.4598	19.2803	19.732		19.3778	19.2132	19.467	19.1336	19.5701	19.4598	19.2803	19.732		-0.212692	0.130774
Cthe_0519	DNA methylase N-4/N-6 domain protein	DNA methylase N-4	44	21.043	20.9895	20.7312	20.7546	20.804	20.7073	20.88	20.895		21.043	20.9895	20.7312	20.7546	20.804	20.7073	20.88	20.895		0.0580273	0.545762
Cthe_0521	helicase domain-containing protein	helicase	25	19.0567	18.8273	19.2033	19.3772	19.4422	19.7413	19.2276	19.6988		19.0567	18.8273	19.2033	19.3772	19.4422	19.7413	19.2276	19.6988		-0.411343	0.0490034
Cthe_0534	ABC-type bacteriocin transporter	bacteriocin ABC transporter ATP-binding protein	3			15.7222	15.0245	15.5707	15.7846	15.4527	14.1422		13.593	13.9574	15.7222	15.0245	15.5707	15.7846	15.4527	14.1422		-0.663265	0.321344
Cthe_0536	glycoside hydrolase family 5	endoglucanase	23	23.3254	22.9853	23.5756	23.4674	20.6522	20.9077	20.2922	20.6181		23.3254	22.9853	23.5756	23.4674	20.6522	20.9077	20.2922	20.6181		2.72089	5.29469e-06
Cthe_0539	ABC transporter related	peptide ABC transporter ATP-binding protein	5	19.8762	20.545	20.7408	20.2881	20.8823	20.2569	20.1163	20.0075		19.8762	20.545	20.7408	20.2881	20.8823	20.2569	20.1163	20.0075		0.046804	0.868294
Cthe_0541	peptidase M24	peptidase M24	10	19.6481	19.6217	19.3782	19.0118	18.7302	19.4555	18.8349	19.3334		19.6481	19.6217	19.3782	19.0118	18.7302	19.4555	18.8349	19.3334		0.326444	0.20976
Cthe_0543	glycoside hydrolase family 9	endoglucanase	20	23.9738	23.8221	23.7771	23.8507	21.0925	20.9903	20.8124	20.9304		23.9738	23.8221	23.7771	23.8507	21.0925	20.9903	20.8124	20.9304		2.89952	1.57787e-08
Cthe_0547	ABC-type metal ion transporter, periplasmic subunit	ABC transporter substrate-binding protein	12	17.2633	16.8215	15.0381	17.0581	16.9315	17.6886	17.3235	17.1688		17.2633	16.8215	15.0381	17.0581	16.9315	17.6886	17.3235	17.1688		-0.732795	0.219487
Cthe_0548	ABC transporter related	zinc ABC transporter ATP-binding protein	9	15.5083	16.2119	15.8502	16.4008	16.2273	15.8421	16.1099	15.8689		15.5083	16.2119	15.8502	16.4008	16.2273	15.8421	16.1099	15.8689		-0.0192578	0.932746
Cthe_0550	Heat shock protein Hsp90	heat-shock protein Hsp90	47	20.8984	21.1663	21.0807	20.8984	20.7438	20.5786	20.8265	20.8379		20.8984	21.1663	21.0807	20.8984	20.7438	20.5786	20.8265	20.8379		0.264276	0.0261147
Cthe_0551	AMP-dependent synthetase and ligase	acetyl-CoA synthetase	38	21.6318	21.3878	21.5445	21.386	21.6757	21.9945	21.0605	21.8139		21.6318	21.3878	21.5445	21.386	21.6757	21.9945	21.0605	21.8139		-0.148643	0.508678
Cthe_0552	Cupin 2 conserved barrel domain protein	transcriptional regulator	16	21.9942	22.4314	22.1112	22.1932	22.1122	21.7149	22.0012	21.8306		21.9942	22.4314	22.1112	22.1932	22.1122	21.7149	22.0012	21.8306		0.267794	0.081058
Cthe_0554	phosphoribosylformylglycinamidine synthase	phosphoribosylformylglycinamidine synthase (Comments: catalyzes the formation of 2-(formamido)-N1-(5-phospho-D-ribosyl)acetamidine from N2-formyl-N1-(5-phospho-D-ribosyl)glycinamide and L-glutamine in purine biosynthesis)	87	22.1065	22.2746	21.9445	22.4069	21.781	21.5597	21.8571	21.6685		22.1065	22.2746	21.9445	22.4069	21.781	21.5597	21.8571	21.6685		0.466578	0.00801944
Cthe_0555	PpiC-type peptidyl-prolyl cis-trans isomerase	peptidyl-prolyl cis-trans isomerase	27	20.9979	20.4617	20.5901	21.2372	20.249	20.5528	20.4655	19.6397		20.9979	20.4617	20.5901	21.2372	20.249	20.5528	20.4655	19.6397		0.594958	0.0722503
Cthe_0559	single-stranded DNA-binding protein	single-stranded DNA-binding protein (Comments: binds to single stranded DNA and may facilitate the binding and interaction of other proteins to DNA)	5	14.9675	11.5811	13.9516	13.0919	12.4716	12.662	13.68	13.1468		14.9675	11.5811	13.9516	13.0919	12.4716	12.662	13.68	13.1468		0.407937	0.61349
Cthe_0560	FAD-dependent pyridine nucleotide-disulphide oxidoreductase	pyridine nucleotide-disulfide oxidoreductase	10	17.4421	17.649	15.8917	17.6311	17.4989	17.0381	17.899	17.6619		17.4421	17.649	15.8917	17.6311	17.4989	17.0381	17.899	17.6619		-0.370994	0.451249
Cthe_0561	ApbE family lipoprotein	thiamine biosynthesis protein ApbE	7	17.784	17.3482	17.6122	17.5316	16.9592	17.1503	17.4051	16.9131		17.784	17.3482	17.6122	17.5316	16.9592	17.1503	17.4051	16.9131		0.462106	0.018328
Cthe_0564	Polyprenyl synthetase	trans-hexaprenyltranstransferase	10	19.56	20.0891	19.7491	19.5376	19.7782	19.464	19.6408	19.6168		19.56	20.0891	19.7491	19.5376	19.7782	19.464	19.6408	19.6168		0.109039	0.474208
Cthe_0565	hypothetical protein	hypothetical protein	2	20.8971	19.5472	20.2982	19.2178	19.4721	20.8322	19.5526	20.7688		20.8971	19.5472	20.2982	19.2178	19.4721	20.8322	19.5526	20.7688		-0.166359	0.764364
Cthe_0566	primosomal protein N'	primosomal protein N'	7		15.53	15.3139		15.5273	15.4984	15.466	15.4877		13.3911	15.53	15.3139	14.4932	15.5273	15.4984	15.466	15.4877		-0.812814	0.144762
Cthe_0567	Peptide deformylase	peptide deformylase	11	19.7952	20.8524	21.7079	21.3155	20.8853	20.5113	20.0466	20.3998		19.7952	20.8524	21.7079	21.3155	20.8853	20.5113	20.0466	20.3998		0.457009	0.346696
Cthe_0568	Methionyl-tRNA formyltransferase	methionyl-tRNA formyltransferase	21	19.3761	19.4542	19.3322	19.5725	19.5655	19.3892	19.4013	19.3427		19.3761	19.4541	19.3322	19.5725	19.5655	19.3892	19.4013	19.3427		0.00906277	0.90351
Cthe_0570	peptidase membrane zinc metallopeptidase	zinc metallopeptidase	5		19.328		18.9036	18.2354	17.833	18.8745	17.3359		13.7297	19.328	13.6424	18.9036	18.2354	17.833	18.8745	17.3359		-1.6688	0.338049
Cthe_0571	sun protein	16S rRNA methyltransferase	5	18.1244	17.4466	17.4041	17.8214	17.5462	17.4647	17.5914	17.4844		18.1244	17.4466	17.4041	17.8214	17.5462	17.4647	17.5914	17.4844		0.177488	0.342986
Cthe_0572	Ribosomal RNA large subunit methyltransferase N	23S rRNA (adenine(2503)-C(2))-methyltransferase RlmN (Comments: 23S rRNA m2A2503 methyltransferase; methylates the C2 position of the A2530 nucleotide in 23S rRNA; may be involved in antibiotic resistance)	11	18.849	18.1869	18.5231	18.2577	18.2883	18.2581	18.2347	18.1447		18.849	18.1869	18.5231	18.2577	18.2883	18.2581	18.2347	18.1447		0.222742	0.196592
Cthe_0573	Protein phosphatase 2C-like	protein phosphatase	11	20.9981	20.8601	20.7813	20.8303	20.6641	20.3732	20.6295	20.5761		20.9981	20.8601	20.7813	20.8303	20.6641	20.3732	20.6295	20.5761		0.306716	0.00860225
Cthe_0574	Serine/threonine protein kinase-related	serine/threonine protein kinase	19	22.4601	22.1394	22.0911	21.5288	21.4929	21.4825	21.7481	21.9605		22.4601	22.1394	22.0911	21.5288	21.4929	21.4825	21.7481	21.9605		0.383876	0.138556
Cthe_0575	ribosome biogenesis GTPase RsgA	GTPase A (Comments: EngC; RsgA; CpgA; circularly permuted GTPase; ribosome small subunit-dependent GTPase A; has the pattern G4-G1-G3 as opposed to other GTPases; interacts strongly with 30S ribosome which stimulates GTPase activity)	5	17.2827	17.3068	17.9239		17.6469	17.3594	17.4568	17.7398		17.2827	17.3068	17.9239		17.6469	17.3594	17.4568	17.7398		-0.0462116	0.829266
Cthe_0578	glycoside hydrolase family 9	endoglucanase	34	23.1628	23.1583	23.388	23.1829	20.8162	20.8386	20.6413	20.4777		23.1628	23.1583	23.388	23.1829	20.8162	20.8386	20.6413	20.4777		2.52953	2.64462e-07
Cthe_0579	nitroreductase	nitroreductase	7	18.6859	19.0247	19.3842	19.2383	18.9902	19.5939	18.5658	19.428		18.6859	19.0247	19.3842	19.2383	18.9902	19.5939	18.5658	19.428		-0.0612302	0.832041
Cthe_0580	aminotransferase class I and II	aspartate aminotransferase (Comments: catalyzes the formation of oxaloacetate and L-glutamate from L-aspartate and 2-oxoglutarate)	37	21.5647	21.4965	21.6026	21.3064	21.385	20.9766	21.2496	21.0296		21.5647	21.4965	21.6026	21.3064	21.385	20.9766	21.2496	21.0296		0.332369	0.02854
Cthe_0581	Fibronectin-binding A domain protein	hypothetical protein	13	17.349	17.592	17.2797	17.4327	17.82	17.484	17.7071	17.745		17.349	17.592	17.2796	17.4327	17.82	17.484	17.7071	17.745		-0.275704	0.0314484
Cthe_0583	Stage II sporulation protein E	chemotaxis protein CheY	2		15.3725	16.4242	15.9009	16.5852	16.9811	16.092	16.8651			15.3725	16.4242	15.9009	16.5852	16.9811	16.092	16.8651		-0.731672	0.0877367
Cthe_0584	protein of unknown function DUF503	hypothetical protein	4	19.759	18.9677	19.4853	19.1632		20.0569		19.1677		19.759	18.9677	19.4853	19.1632	13.4155	20.0569	12.7651	19.1677		2.9925	0.167112
Cthe_0596	GTP-binding protein engB	GTP-binding protein	7	18.7845	18.029	19.0001	18.5327	18.733	18.7836	18.6191	19.1861		18.7845	18.029	19.0001	18.5327	18.733	18.7836	18.6191	19.1861		-0.243907	0.353696
Cthe_0598	Thiazole synthase	thiazole synthase	4	17.8892	17.5721	18.1484	17.9814	16.9948	16.5491	16.4754	17.3582		17.8892	17.5721	18.1484	17.9814	16.9948	16.5491	16.4754	17.3582		1.05343	0.00453751
Cthe_0602	Phosphomethylpyrimidine synthase	phosphomethylpyrimidine synthase (Comments: catalyzes the formation of 4-amino-2-methyl-5-phosphomethylpyrimidine from 5-amino-1-(5-phospho-D-ribosyl)imidazole and S-adenosyl-L-methionine in thiamine biosynthesis)	9	18.4634	18.4748	18.9317	18.4977	18.7644	18.5761	18.882	18.7498		18.4634	18.4748	18.9317	18.4977	18.7644	18.5761	18.882	18.7498		-0.151174	0.288412
Cthe_0605	NLP/P60 protein	peptidase	3		18.848		19.2892	20.1493	20.8842	19.1265	18.3593		12.9117	18.848	13.7666	19.2892	20.1493	20.8842	19.1265	18.3593		-3.42599	0.0989109
Cthe_0607	peptidase M42 family protein	peptidase M42	10	18.8895	18.8911	18.2626	18.7367	19.3349	19.4232	19.3913	19.3153		18.8895	18.8911	18.2626	18.7367	19.3349	19.4232	19.3913	19.3153		-0.671169	0.00430941
Cthe_0608	peptidase M42 family protein	aminopeptidase	9	16.9597	17.7752	17.6717	16.6123	18.1314	19.1071	17.8386	18.333		16.9597	17.7752	17.6717	16.6123	18.1314	19.1071	17.8386	18.333		-1.0978	0.0306277
Cthe_0609	peptidase M42 family protein	aminopeptidase	9	19.7298	20.2375	19.8507	19.8983	19.9281	19.6138	20.0752	20.0035		19.7298	20.2375	19.8507	19.8983	19.9281	19.6138	20.0752	20.0035		0.0239496	0.877459
Cthe_0610	Histidinol-phosphate aminotransferase	histidinol-phosphate aminotransferase (Comments: catalyzes the formation of L-histidinol phosphate from imidazole-acetol phosphate and glutamate in histidine biosynthesis)	9	17.4732	17.9789	17.5488	17.4312	17.7886	18.7208	17.9454	18.3466		17.4732	17.9789	17.5488	17.4312	17.7886	18.7208	17.9454	18.3466		-0.592327	0.0516822
Cthe_0611	RNA-metabolising metallo-beta-lactamase	MBL fold hydrolase	8	16.5421	18.2142	18.5171	18.2311	18.217	19.165	17.9867	18.6497		16.5421	18.2142	18.5171	18.2311	18.217	19.165	17.9867	18.6497		-0.628481	0.271876
Cthe_0612	SSS sodium solute transporter superfamily	sodium:solute symporter	8	18.9103	19.0679	18.968	18.5952	18.7249	18.5681	18.1762	18.6169		18.9103	19.0679	18.968	18.5952	18.7249	18.5681	18.1762	18.6169		0.363819	0.0600019
Cthe_0613	indolepyruvate ferredoxin oxidoreductase, alpha subunit	indolepyruvate ferredoxin oxidoreductase subunit alpha	40	22.5819	22.294	22.0471	22.2321	22.8418	22.7474	22.631	22.6338		22.5819	22.294	22.0471	22.2321	22.8418	22.7474	22.631	22.6338		-0.424768	0.0130759
Cthe_0614	indolepyruvate ferredoxin oxidoreductase, beta subunit	indolepyruvate oxidoreductase (Comments: Involved in the incorporation of exogenous aryl acids in the biosynthesis of aromatic amino acids: catalysis of the ferredoxin-dependent oxidative decarboxylation of arylpyruvates)	21	23.0672	23.0534	22.7518	22.9488	23.1694	23.5505	23.2517	22.9128		23.0672	23.0534	22.7518	22.9488	23.1694	23.5505	23.2517	22.9128		-0.265812	0.127168
Cthe_0615	AMP-dependent synthetase and ligase	phenylacetate-CoA ligase	35	23.9607	23.8527	23.7613	23.5658	23.7324	23.7915	23.5445	23.9363		23.9607	23.8527	23.7613	23.5658	23.7324	23.7915	23.5445	23.9363		0.0339761	0.780469
Cthe_0616	amino acid-binding ACT domain protein	amino acid-binding protein	9	21.7071	23.2905	23.5261	22.81	23.3363	22.6829	22.9945	23.0799		21.7071	23.2905	23.5261	22.81	23.3363	22.6829	22.9945	23.0799		-0.19	0.671098
Cthe_0617	AAA ATPase central domain protein	ATPase AAA	12	17.8644	17.3627	17.2872	17.4463	17.1687	17.6077	17.6654	16.7217		17.8644	17.3627	17.2872	17.4463	17.1687	17.6077	17.6654	16.7217		0.199216	0.463989
Cthe_0620	iron dependent repressor	DtxR family transcriptional regulator	7	17.4309	16.3491	16.2703	16.2299	16.5478	17.1847	16.804	16.4706		17.4309	16.3491	16.2703	16.2299	16.5478	17.1847	16.804	16.4706		-0.181726	0.601642
Cthe_0621	Methylthioribose-1-phosphate isomerase	methylthioribose-1-phosphate isomerase	16	20.8102	20.919	21.1574	21.0451	20.5307	21.0442	20.751	20.8958		20.8102	20.919	21.1574	21.0451	20.5307	21.0442	20.751	20.8958		0.177471	0.230051
Cthe_0622	methylthioadenosine phosphorylase	5'-methylthioadenosine phosphorylase (Comments: catalyzes the reversible phosphorolysis of 5'-deoxy-5'- methylthioadenosine (MTA) to adenine and 5-methylthio-D-ribose-1- phosphate; Sulfolobus solfataricus has two 5'-methylthioadenosine phosphorylases; 5'-methylthioadenosine phosphorylase II has a higher affinity for 5'-deoxy-5'-methylthioadenosin)	26	21.0434	21.1181	21.3464	21.106	21.4614	21.562	21.0404	21.4854		21.0434	21.1181	21.3464	21.106	21.4614	21.562	21.0404	21.4854		-0.233784	0.134119
Cthe_0624	Xyloglucan-specific exo-beta-1,4-glucanase / non-processive endocellulase	glycoside hydrolase	62	23.8785	23.9955	23.7845	23.5917	22.5965	22.5598	22.0715	22.2555		23.8785	23.9955	23.7845	23.5917	22.5965	22.5598	22.0715	22.2555		1.4417	7.80264e-05
Cthe_0625	glycoside hydrolase family 9	endoglucanase	25	21.4335	21.5736	21.8258	22.1728	20.1055	20.2672	19.3377	19.2823		21.4335	21.5736	21.8258	22.1728	20.1055	20.2672	19.3377	19.2823		2.00321	0.000571803
Cthe_0626	hypothetical protein	hypothetical protein	11	17.8671	18.2127	18.2039	17.6388	18.568	19.2601	18.4091	18.3302		17.8671	18.2127	18.2039	17.6388	18.568	19.2601	18.4091	18.3302		-0.661249	0.040321
Cthe_0627	SAF domain protein	flagellar protein FlgA	25	21.4099	21.5308	21.6062	21.5322	20.8287	21.0026	21.0681	21.027		21.4099	21.5308	21.6062	21.5322	20.8287	21.0026	21.0681	21.027		0.538148	0.000191865
Cthe_0628	hypothetical protein	ATPase	8	20.2186	20.1113	20.0544	19.8281	19.8836	19.5247	19.7724	18.9844		20.2186	20.1113	20.0544	19.8281	19.8836	19.5247	19.7724	18.9844		0.511854	0.0559372
Cthe_0629	type II secretion system protein E	type II secretion system protein E	32	21.9862	21.8008	21.686	21.5691	21.7578	21.9844	21.8331	21.8351		21.9862	21.8008	21.686	21.5691	21.7578	21.9844	21.8331	21.8351		-0.0920773	0.396035
Cthe_0631	hypothetical protein	hypothetical protein	4	16.5253	14.4515	15.7235	14.6178	15.7168	16.2158	15.8908	15.9014		16.5253	14.4515	15.7235	14.6178	15.7168	16.2158	15.8908	15.9014		-0.601653	0.273601
Cthe_0634	Serine/threonine protein kinase-related	serine/threonine protein kinase	8	17.9292	17.3984	17.3368	17.8236	17.4323	17.6027	17.7303	17.7924		17.9292	17.3984	17.3368	17.8236	17.4323	17.6027	17.7303	17.7924		-0.0174007	0.92129
Cthe_0635	Protein phosphatase 2C-like	serine/threonine phosphatase	4			18.0011	17.6805	17.7807	17.4579	17.4023	16.9112		13.3432	13.5747	18.0011	17.6805	17.7807	17.4579	17.4023	16.9112		-1.73816	0.223373
Cthe_0637	hypothetical protein	hypothetical protein	6	20.7854	22.3107	22.7715	23.4912	22.0149	21.8316	22.7349	21.9574		20.7854	22.3107	22.7715	23.4912	22.0149	21.8316	22.7349	21.9574		0.204999	0.747225
Cthe_0638	cell divisionFtsK/SpoIIIE	hypothetical protein	41	18.7456	18.9275	19.1959	18.8485	19.5706	19.339	19.4611	19.343		18.7456	18.9275	19.1959	18.8485	19.5706	19.339	19.4611	19.343		-0.499045	0.00412624
Cthe_0639	glycoside hydrolase family 13 domain protein	glycoside hydrolase	10	16.2488	16.0298	15.8316	16.3128	14.4812	16.6263	15.0017	16.5365		16.2488	16.0298	15.8316	16.3128	14.4812	16.6263	15.0017	16.5365		0.444323	0.452302
Cthe_0645	homocysteine S-methyltransferase	5-methyltetrahydrofolate--homocysteine methyltransferase	50	22.2772	22.412	22.336	22.2306	22.3907	22.5802	22.2772	22.219		22.2772	22.412	22.336	22.2306	22.3907	22.5802	22.2772	22.219		-0.0528517	0.572995
Cthe_0648	glutamyl-tRNA synthetase	glutamate--tRNA ligase	35	21.6151	21.1021	21.1908	20.9536	21.194	21.4173	21.0793	21.3684		21.6151	21.1021	21.1908	20.9536	21.194	21.4173	21.0793	21.3684		-0.0493126	0.771166
Cthe_0652	4-oxalocrotonate tautomerase	4-oxalocrotonate tautomerase	5	14.9104	15.9338	12.6729	16.0067	14.9916		15.0823			14.9104	15.9338	12.6729	16.0067	14.9916	14.003	15.0823	13.1653		0.570409	0.549558
Cthe_0653	transcriptional regulator nikr, CopG family	CopG family transcriptional regulator	4	19.7253	19.4498	18.6594	19.6178	19.1518	20.0672	19.6231	19.5589		19.7253	19.4498	18.6594	19.6178	19.1518	20.0672	19.6231	19.5589		-0.23717	0.467069
Cthe_0654	biotin and thiamin synthesis associated	[FeFe] hydrogenase H-cluster radical SAM maturase HydG (Comments: in Escherichia coli this enzyme functions in thiamine biosynthesis along with thiFSGI and IscS; with ThiFSG catalyzes the formation of thiazole phosphate from tyrosine, cysteine and 1-deoxy-D-xylulose-5-phosphate; forms a complex with ThiG; contains an iron-sulfur center; in Thermotoga this enzyme has an extra C-terminal domain)	21	20.8362	20.3803	20.6462	19.9988	19.4932	20.0173	19.7009	19.9184		20.8362	20.3803	20.6462	19.9988	19.4932	20.0173	19.7009	19.9184		0.682935	0.0194654
Cthe_0656	type IV pilus assembly protein PilM	pilus assembly protein PilM	35	20.6733	20.6706	20.4304	20.5079	20.9396	20.7775	20.901	20.6895		20.6733	20.6706	20.4304	20.5079	20.9396	20.7775	20.901	20.6895		-0.256354	0.0219298
Cthe_0657	hypothetical protein	hypothetical protein	3		21.0758	21.3914	20.5115	19.8057		20.2525	20.2353			21.0758	21.3914	20.5115	19.8057		20.2525	20.2353		0.895098	0.0389959
Cthe_0661	Ricin B lectin	hypothetical protein	4	17.2644	16.3756	16.623	16.1357				15.0838		17.2644	16.3756	16.623	16.1357	13.6607	13.6327	13.908	15.0838		2.5284	0.000952249
Cthe_0665	HflK protein	membrane protein	7		17.3879	15.714		16.5819	16.4844	16.7018	16.2932		13.9476	17.3879	15.714	13.0376	16.5819	16.4844	16.7018	16.2932		-1.49356	0.174014
Cthe_0666	HflC protein	membrane protein	6	17.4303	17.7854	17.3243	17.5026	17.8193	17.5298	17.7281	17.3453		17.4303	17.7854	17.3243	17.5026	17.8193	17.5298	17.7281	17.3453		-0.0949612	0.535702
Cthe_0672	pyrroline-5-carboxylate reductase	pyrroline-5-carboxylate reductase (Comments: catalyzes the formation of L-proline from pyrroline-5-carboxylate)	17	20.9951	20.8299	21.1649	21.2252	20.9537	20.7071	20.6958	20.9639		20.9951	20.8299	21.1649	21.2252	20.9537	20.7071	20.6958	20.9639		0.223671	0.102254
Cthe_0674	NUDIX hydrolase	ADP-ribose pyrophosphatase	14	20.7475	21.1711	21.3179	21.3544	20.9474	20.9205	21.1749	21.4518		20.7475	21.1711	21.3179	21.3544	20.9474	20.9205	21.1749	21.4518		0.0240989	0.901136
Cthe_0676	tyrosine recombinase XerD	tyrosine recombinase XerD	20	20.6777	20.6169	20.9809	21.1544	20.4115	20.5568	21.3088	20.8019		20.6777	20.6169	20.9809	21.1544	20.4115	20.5568	21.3088	20.8019		0.0877271	0.720982
Cthe_0677	Phosphopentomutase	phosphopentomutase (Comments: catalyzes the transfer of phosphate between the C1 and C5 carbons of pentose)	17	20.7157	20.3652	20.8052	20.8308	20.7259	20.9953	20.6058	20.6826		20.7157	20.3652	20.8052	20.8308	20.7259	20.9953	20.6058	20.6826		-0.0732007	0.612013
Cthe_0678	pyrimidine-nucleoside phosphorylase	pyrimidine-nucleoside phosphorylase (Comments: Catalyzes the reversible phosphorolysis of thymidine, deoxyuridine and their analogues to their respective bases and 2-deoxyribose 1-phosphate)	22	19.7202	19.7607	20.2081	19.8879	19.9858	20.1104	19.9929	19.7398		19.7202	19.7607	20.2081	19.8879	19.9858	20.1104	19.9929	19.7398		-0.0630059	0.657748
Cthe_0681	IMP dehydrogenase/GMP reductase	inosine-5-monophosphate dehydrogenase (Comments: catalyzes the synthesis of xanthosine monophosphate by the NAD+ dependent oxidation of inosine monophosphate)	49	24.4096	23.9218	24.1234	23.8941	24.1387	24.3802	24.0924	24.4124		24.4096	23.9218	24.1234	23.8941	24.1387	24.3802	24.0924	24.4124		-0.168652	0.28723
Cthe_0683	diaminopimelate decarboxylase	diaminopimelate decarboxylase	28	20.2161	20.3	19.9043	20.7313	20.1223	20.2723	20.2537	20.279		20.2161	20.3	19.9043	20.7313	20.1223	20.2723	20.2537	20.279		0.0561252	0.758621
Cthe_0684	CBS domain containing protein	polynucleotide adenylyltransferase	9	15.5896	15.164	15.0522	14.9048	15.3004	15.1903	15.154	15.1007		15.5896	15.164	15.0522	14.9048	15.3004	15.1903	15.154	15.1007		-0.00872898	0.956404
Cthe_0686	tryptophanyl-tRNA synthetase	tryptophan--tRNA ligase (Comments: catalyzes a two-step reaction, first charging a tryptophan molecule by linking its carboxyl group to the alpha-phosphate of ATP, followed by transfer of the aminoacyl-adenylate to its tRNA)	26	21.3057	21.4361	21.3782	21.3694	21.4711	21.4627	21.2874	21.3169		21.3057	21.4361	21.3782	21.3694	21.4711	21.4627	21.2874	21.3169		-0.0121632	0.831955
Cthe_0688	segregation and condensation protein B	SMC-Scp complex subunit ScpB	4	20.6514	20.0524	20.2234	19.8612	19.5504	20.4494	19.3293	20.0712		20.6514	20.0524	20.2234	19.8612	19.5504	20.4494	19.3293	20.0712		0.347044	0.2973
Cthe_0693	pseudouridine synthase Rsu	ribosomal large subunit pseudouridine synthase B	6	18.5311	18.1901	18.1501	17.9552	18.4827	18.3044	18.2677	18.3404		18.5311	18.1901	18.1501	17.9552	18.4827	18.3044	18.2677	18.3404		-0.142172	0.31133
Cthe_0694	Spermidine synthase	polyamine aminopropyltransferase (Comments: catalyzes the formation of spermidine from putrescine and S-adenosylmethioninamine)	28	25.2071	25.2095	25.1985	25.4539	25.0831	25.1442	24.9532	25.1558		25.2071	25.2095	25.1985	25.4539	25.0831	25.1442	24.9532	25.1558		0.183162	0.0564067
Cthe_0695	agmatinase	agmatinase	11	19.228	19.3284	18.7326	19.2159	19.0504	19.3506	19.1672	18.7563		19.228	19.3284	18.7326	19.2159	19.0504	19.3506	19.1672	18.7563		0.0450988	0.813302
Cthe_0696	rRNA methylase	rRNA methyltransferase	6	17.9564	16.6397	17.5411	17.6487	16.4918	18.2186	16.7749	16.8739		17.9564	16.6397	17.5411	17.6487	16.4918	18.2186	16.7749	16.8739		0.356663	0.483498
Cthe_0699	carboxyl transferase	methylmalonyl-CoA carboxyltransferase	52	23.8353	24.3362	24.3988	24.2424	24.3892	24.4869	24.2211	24.293		23.8353	24.3362	24.3988	24.2424	24.3892	24.4869	24.2211	24.293		-0.144398	0.339963
Cthe_0700	biotin/lipoyl attachment domain-containing protein	carboxylesterase	10	22.4117	22.676	22.1606	22.2547	22.65	23.1366	23.0825	22.6088		22.4117	22.676	22.1606	22.2547	22.65	23.1366	23.0825	22.6088		-0.493705	0.0330551
Cthe_0701	Conserved carboxylase region	oxaloacetate decarboxylase (Comments: Converts oxaloacetate to phosphoenolpyruvate using ATP as an energy source)	53	25.7134	25.995	26.0266	25.8263	25.9568	26.1834	25.9257	26.0381		25.7134	25.995	26.0266	25.8263	25.9568	26.1834	25.9257	26.0381		-0.135691	0.19651
Cthe_0702	hypothetical protein	hypothetical protein	2		16.3316	15.1244	16.0448				15.6446		14.1264	16.3316	15.1244	16.0448	14.5427	13.6311	13.607	15.6446		1.05043	0.180379
Cthe_0706	sugar isomerase (SIS)	N-acetylmannosamine kinase	13	19.0112	18.9685	18.6075	18.8747	19.0925	19.3639	19.3533	18.7125		19.0112	18.9685	18.6075	18.8747	19.0925	19.3639	19.3533	18.7125		-0.265083	0.186282
Cthe_0707	Phosphoglycerate mutase	phosphoglycerate mutase	6	18.0447	18.1597	18.0202	17.4873	18.2829	18.6303	17.502	16.8662		18.0447	18.1597	18.0202	17.4873	18.2829	18.6303	17.502	16.8662		0.107628	0.80785
Cthe_0711	chorismate mutase	chorismate mutase	13	20.0566	19.6593	18.8277	20.09	19.5743	19.8787	19.8582	19.2669		20.0566	19.6593	18.8277	20.09	19.5743	19.8787	19.8582	19.2669		0.0138679	0.967544
Cthe_0712	Cytidylate kinase	cytidylate kinase	14	19.4076	19.4206	18.9948	19.0584	19.1552	19.2874	19.2705	18.6751		19.4076	19.4206	18.9948	19.0584	19.1552	19.2874	19.2705	18.6751		0.123292	0.524657
Cthe_0713	1-acyl-sn-glycerol-3-phosphate acyltransferase	1-acyl-sn-glycerol-3-phosphate acyltransferase	7	20.0173	20.2607	20.069	19.7976	20.2023	20.2572	20.1286	19.0639		20.0173	20.2607	20.069	19.7976	20.2023	20.2572	20.1286	19.0639		0.123148	0.695492
Cthe_0714	4-hydroxy-3-methylbut-2-enyl diphosphate reductase	869866:871125 CTHE_RS16935 30S ribosomal protein S1	64	22.3962	22.7365	22.22	22.6287	22.068	21.6813	22.3627	21.6596		22.3962	22.7365	22.22	22.6287	22.068	21.6813	22.3627	21.6596		0.552411	0.0355537
Cthe_0715	S-adenosylmethionine decarboxylase proenzyme	S-adenosylmethionine decarboxylase proenzyme (Comments: Decarboxylation of S-adenosylmethionine provides the aminopropyl moiety required for spermidine biosynthesis from putrescine)	4	21.7675	20.8769	19.882	19.925		17.2217				21.7675	20.8769	19.882	19.925	14.1445	17.2217	14.1264	13.4586		5.87504	0.000845206
Cthe_0716	nucleoside diphosphate kinase	nucleoside diphosphate kinase	7	17.5143	17.8298	17.3626	17.6005	18.2079	17.9699	17.6185	17.665		17.5143	17.8298	17.3626	17.6005	18.2079	17.9699	17.6185	17.665		-0.288525	0.139114
Cthe_0719	transcriptional regulator, Rrf2 family	AsnC family transcriptional regulator	4		15.6726	15.746	17.8662	15.4181		16.4988			13.9369	15.6726	15.746	17.8662	15.4181	13.8773	16.4988	13.3878		1.00994	0.383839
Cthe_0720	Cysteine desulfurase	cysteine desulfurase	22	22.0596	22.1873	22.1817	22.3661	22.1764	21.9216	22.2832	22.0085		22.0596	22.1873	22.1817	22.3661	22.1764	21.9216	22.2832	22.0085		0.101279	0.363564
Cthe_0721	FeS cluster assembly scaffold protein NifU	FeS cluster assembly scaffold IscU	14	23.1335	23.2623	23.3245	23.3938	22.0985	21.8954	22.3964	22.3198		23.1335	23.2623	23.3245	23.3938	22.0985	21.8954	22.3964	22.3198		1.10104	0.000124556
Cthe_0722	tRNA-specific 2-thiouridylase mnmA	tRNA-specific 2-thiouridylase MnmA	10	19.2309	19.2707	19.1331	18.9033	19.0218	18.9001	18.8705	19.2001		19.2309	19.2707	19.1331	18.9033	19.0218	18.9001	18.8705	19.2001		0.136365	0.266258
Cthe_0723	Tyrosyl-tRNA synthetase	tyrosine--tRNA ligase	27	21.6044	21.0702	21.1384	21.2809	21.0292	21.3389	20.8756	20.36		21.6044	21.0702	21.1384	21.2809	21.0292	21.3389	20.8756	20.36		0.372519	0.166133
Cthe_0724	histidinol phosphate phosphatase HisJ family	histidinol phosphate phosphatase	13	19.5142	19.7139	19.5669	19.21	19.5643	19.6006	19.3296	19.6075		19.5142	19.7139	19.5669	19.21	19.5643	19.6006	19.3296	19.6075		-0.0242715	0.852177
Cthe_0725	metal dependent phophohydrolase	phosphodiesterase	10	17.3953	17.2664	17.8488	16.7823	18.1209	18.0509	18.1163	18.5658		17.3953	17.2664	17.8488	16.7823	18.1209	18.0509	18.1163	18.5658		-0.890212	0.011772
Cthe_0726	peptidase M18 aminopeptidase I	882090:883526 CTHE_RS03775 aminopeptidase (Comments: catalyzes the removal of amino acids from the N termini of peptides)	31	20.0041	20.5097	20.5366	20.5127	21.2848	21.0548	20.7707	20.9754		20.0041	20.5097	20.5366	20.5127	21.2848	21.0548	20.7707	20.9754		-0.63064	0.00925282
Cthe_0727	cell envelope-related function transcriptional attenuator, LytR/CpsA family	transcriptional regulator	9	16.5214	17.1399	16.3121	16.1158	15.9079	15.5385	15.7896	16.1331		16.5214	17.1399	16.3121	16.1158	15.9079	15.5385	15.7896	16.1331		0.680058	0.0367129
Cthe_0728	Tyrosine recombinase xerC	tyrosine recombinase XerC	12	18.8975	19.4335	19.0334	19.2734	19.2201	18.7329	19.1567	18.843		18.8975	19.4335	19.0334	19.2734	19.2201	18.7329	19.1567	18.843		0.171253	0.34891
Cthe_0730	hypothetical protein	cell division protein FtsZ	3		18.4532	18.1805		18.2912	17.9126	17.7661	18.2808		13.1062	18.4532	18.1805	13.1145	18.2912	17.9126	17.7661	18.2808		-2.34908	0.170744
Cthe_0731	Shikimate kinase	shikimate kinase	5	16.4036	16.7618	16.951	16.7633	15.7777	17.7397	17.0683	17.0705		16.4036	16.7618	16.951	16.7633	15.7777	17.7397	17.0683	17.0705		-0.194129	0.66469
Cthe_0732	chorismate synthase	chorismate synthase	32	22.7769	22.9446	22.7475	22.8121	22.8058	22.8535	22.8228	22.7927		22.7769	22.9446	22.7475	22.8121	22.8058	22.8535	22.8228	22.7927		0.00159407	0.97315
Cthe_0734	Peptidase M23	peptidase M23	8	18.5841	18.6136	18.8454	19.2979	18.6464	19.0071	18.5014	18.4242		18.5841	18.6136	18.8454	19.2979	18.6464	19.0071	18.5014	18.4242		0.190476	0.398388
Cthe_0736	cellulosome anchoring protein cohesin region	cellulosome anchoring protein cohesin subunit	29	18.4469	18.8702	18.7316	18.9066	15.2389	14.9752	15.0032	15.2759		18.4469	18.8702	18.7316	18.9066	15.2389	14.9752	15.0032	15.2759		3.61552	1.44801e-07
Cthe_0739	pyrrolo-quinoline quinone	hypothetical protein	7	18.3398	18.5335	18.322	18.3579	18.5854	18.2515	18.3885	18.6595		18.3398	18.5335	18.322	18.3579	18.5854	18.2514	18.3885	18.6595		-0.0828972	0.460037
Cthe_0740	regulatory protein GntR HTH	GntR family transcriptional regulator	14	20.113	20.7472	20.6896	20.5781	20.6386	20.6231	20.3055	20.0941		20.113	20.7472	20.6896	20.5781	20.6386	20.6231	20.3055	20.0941		0.116626	0.571991
Cthe_0741	adenylosuccinate lyase	adenylosuccinate lyase	30	22.3223	22.3042	21.8438	21.9371	21.903	22.2191	22.1105	21.853		22.3223	22.3042	21.8438	21.9371	21.903	22.2191	22.1105	21.853		0.0804377	0.612755
Cthe_0744	copper amine oxidase-like domain-containing protein	copper amine oxidase	11	15.1106	15.1222	15.6377	15.9172	14.3035	14.5097	13.9558	14.2214		15.1106	15.1222	15.6377	15.9172	14.3035	14.5097	13.9558	14.2214		1.19933	0.00197873
Cthe_0745	glycoside hydrolase family 9	endoglucanase	18	20.9621	21.4311	21.5265	21.0395	18.9926	18.844	18.6599	19.0364		20.9621	21.4311	21.5265	21.0395	18.9926	18.844	18.6599	19.0364		2.35656	7.12273e-06
Cthe_0747	extracellular solute-binding protein family 1	spermidine/putrescine ABC transporter substrate-binding protein	18	20.5304	21.9299	21.5207	21.4186	21.0686	21.2068	20.6313	21.0004		20.5303	21.9299	21.5207	21.4186	21.0686	21.2068	20.6313	21.0004		0.373119	0.286866
Cthe_0750	spermidine/putrescine ABC transporter ATPase subunit	spermidine/putrescine import ATP-binding protein PotA	11	20.8757	20.7838	20.5253	20.3711	20.2151	20.4528	19.8572	20.1344		20.8757	20.7838	20.5253	20.3711	20.2151	20.4528	19.8572	20.1344		0.474117	0.0309388
Cthe_0751	Cupin 2 conserved barrel domain protein	Cro/Cl family transcriptional regulator	7	20.4224	19.594	19.7804	19.2894	18.9827	19.5216	18.9148	18.4276		20.4224	19.594	19.7804	19.2894	18.9827	19.5216	18.9148	18.4276		0.809902	0.0483858
Cthe_0755	aminotransferase class I and II	aspartate aminotransferase	37	24.5326	24.5116	24.4425	24.6418	24.3182	24.3173	24.7353	24.7597		24.5326	24.5116	24.4425	24.6418	24.3182	24.3173	24.7353	24.7597		-0.000472546	0.997236
Cthe_0761	ribonuclease HII/HIII	ribonuclease HII	15	18.8501	18.9684	18.7279	18.5267	18.6016	18.4243	18.114	18.4576		18.8501	18.9684	18.7279	18.5267	18.6016	18.4243	18.114	18.4576		0.368885	0.038203
Cthe_0762	protein of unknown function DUF1121	hypothetical protein	15	21.2846	21.3243	21.3074	20.8818	21.5031	21.2326	21.2486	21.4068		21.2846	21.3243	21.3074	20.8818	21.5031	21.2326	21.2486	21.4068		-0.14827	0.278784
Cthe_0763	ribosome biogenesis GTP-binding protein YlqF	GTPase YlqF	7	17.6322	17.8101	18.2925	18.2442	18.3768	17.9773	18.3173	18.2039		17.6322	17.8101	18.2925	18.2442	18.3768	17.9773	18.3173	18.2039		-0.22407	0.270827
Cthe_0765	ribosomal protein L19	50S ribosomal protein L19	20	24.2151	24.341	24.1542	23.8641	23.8897	23.5967	23.6596	23.8593		24.2151	24.341	24.1542	23.8641	23.8897	23.5967	23.6596	23.8593		0.392284	0.0196752
Cthe_0766	tRNA (guanine-N1)-methyltransferase	tRNA (guanine(37)-N(1))-methyltransferase	5	16.6514		16.4018	16.634	16.817	16.8383		16.9118		16.6514		16.4018	16.634	16.817	16.8383		16.9118		-0.293324	0.0264533
Cthe_0767	Ribosome maturation factor rimM	ribosome maturation factor RimM	10	18.1041	17.6524	18.1933	17.4866	17.7805	17.8082	17.1431	17.8674		18.1041	17.6524	18.1933	17.4866	17.7805	17.8082	17.1431	17.8674		0.209338	0.419201
Cthe_0768	nucleic acid binding protein	hypothetical protein	9	24.5884	24.9115	24.4216	24.4904	24.0071	23.2965	24.5937	23.9101		24.5884	24.9115	24.4216	24.4904	24.0071	23.2965	24.5937	23.9101		0.651112	0.06365
Cthe_0769	ribosomal protein S16	30S ribosomal protein S16 (Comments: binds to lower part of 30S body where it stabilizes two domains; required for efficient assembly of 30S; in Escherichia coli this protein has nuclease activity)	3		20.1554	20.092	20.233	19.8781	18.1543	20.2411	19.1975			20.1554	20.092	20.233	19.8781	18.1543	20.2411	19.1975		0.792396	0.204846
Cthe_0770	signal recognition particle protein	signal recognition particle protein	26	19.8946	20.2941	20.267	20.5886	19.8863	19.6868	19.7594	19.3837		19.8946	20.2941	20.267	20.5886	19.8863	19.6868	19.7594	19.3837		0.581973	0.0169705
Cthe_0773	LexA repressor	LexA repressor	9	19.7669	19.8591	19.3987	19.3106	19.2847	18.7229	19.4943	18.6085		19.7669	19.8591	19.3987	19.3106	19.2847	18.7229	19.4943	18.6085		0.556213	0.0706069
Cthe_0774	Protein hfq	RNA chaperone Hfq	8	23.0026	23.2304	24.0178	23.947	23.0934	23.031	23.6064	23.8567		23.0026	23.2304	24.0178	23.947	23.0934	23.031	23.6064	23.8567		0.152568	0.654341
Cthe_0775	tRNA dimethylallyltransferase	tRNA dimethylallyltransferase	5	15.8987	20.3327	19.3034	19.3788	20.8571	17.6604	19.9428	19.5894		15.8987	20.3327	19.3034	19.3788	20.8571	17.6604	19.9428	19.5894		-0.783995	0.531773
Cthe_0776	DNA mismatch repair protein MutL	mannonate oxidoreductase	11	18.5712	17.8697	18.2196	18.0083	19.2279	18.5468	18.995	18.9277		18.5712	17.8697	18.2196	18.0083	19.2279	18.5468	18.995	18.9277		-0.757118	0.0108443
Cthe_0777	DNA mismatch repair protein MutS	DNA mismatch repair protein MutS	20	19.3159	19.5672	19.8241	19.5396	19.7532	19.6115	19.7948	19.9083		19.3159	19.5672	19.8241	19.5396	19.7532	19.6115	19.7948	19.9083		-0.205268	0.140001
Cthe_0778	hypothetical protein	hypothetical protein	9	21.7665	20.9837	21.5317	21.1592	19.8959	21.1212	20.3168	19.6545		21.7665	20.9837	21.5317	21.1592	19.8959	21.1212	20.3168	19.6545		1.11313	0.0231156
Cthe_0779	copper amine oxidase-like domain-containing protein	copper amine oxidase	4	17.1261	16.9423	16.4118	16.8628		16.2672	16.8812	15.3985		17.1261	16.9423	16.4118	16.8628		16.2672	16.8812	15.3985		0.653458	0.16511
Cthe_0780	HAD-superfamily hydrolase, subfamily IA, variant 3	HAD family hydrolase	5	18.4719	18.1544	17.6175	17.7888	17.8921	18.2504	18.0049	18.0231		18.4719	18.1544	17.6175	17.7888	17.8921	18.2504	18.0049	18.0231		-0.0344839	0.872004
Cthe_0781	GCN5-related N-acetyltransferase	GCN5 family N-acetyltransferase	5	16.0219	15.3358	15.8145	15.8246	16.2409	16.0148	15.2512	16.01		16.0219	15.3358	15.8145	15.8246	16.2409	16.0148	15.2512	16.01		-0.13001	0.635823
Cthe_0783	(Dimethylallyl)adenosine tRNA methylthiotransferase miaB	tRNA-2-methylthio-N(6)-dimethylallyladenosine synthase (Comments: catalyzes the formation of 2-methylthio-N6-(dimethylallyl)adenosine (ms(2)i(6)A) at position 37 in tRNAs that read codons beginning with uridine from N6-(dimethylallyl)adenosine (i(6)A))	14	18.2643	18.1743	18.3726	18.1355	18.2988	18.4517	18.1384	17.9633		18.2643	18.1743	18.3726	18.1355	18.2988	18.4517	18.1384	17.9633		0.0236068	0.847379
Cthe_0784	hypothetical protein	orotate phosphoribosyltransferase	17	20.5962	20.5994	20.7392	20.6473	20.3225	20.645	20.4141	20.5334		20.5962	20.5994	20.7392	20.6473	20.3225	20.645	20.4141	20.5334		0.166752	0.0757061
Cthe_0785	hypothetical protein	hypothetical protein	3	18.1155	16.8404	18.2296	17.7675		17.0557	17.328	18.161		18.1155	16.8404	18.2296	17.7675		17.0557	17.328	18.161		0.223331	0.651371
Cthe_0786	3-dehydroquinate synthase	3-dehydroquinate synthase	25	21.8505	21.1609	21.3227	21.4947	21.3937	21.4239	21.1888	21.2321		21.8505	21.1609	21.3227	21.4947	21.3937	21.4239	21.1888	21.2321		0.147573	0.388653
Cthe_0787	Isoleucyl-tRNA synthetase	isoleucine--tRNA ligase (Comments: IleRS; catalyzes the formation of isoleucyl-tRNA(Ile) from isoleucine and tRNA(Ile); since isoleucine and other amino acids such as valine are similar, there are additional editing function in this enzyme; one is involved in hydrolysis of activated valine-AMP and the other is involved in deacylation of mischarged Val-tRNA(Ile); there are two active sites, one fo…	63	21.2901	21.278	21.5456	21.3204	21.4409	21.3637	21.1454	21.3182		21.2901	21.278	21.5456	21.3204	21.4409	21.3637	21.1454	21.3182		0.041522	0.656543
Cthe_0788	DivIVA domain	septum formation initiator	11	19.9662	19.961	19.8759	19.7443	19.3619	19.5377	19.7322	19.3553		19.9662	19.961	19.8759	19.7443	19.3619	19.5377	19.7322	19.3553		0.390079	0.00913883
Cthe_0791	protein of unknown function DUF552	cell division protein SepF	9	20.1011	20.2413	20.1588	19.9986	18.3934	18.5998	18.1225	18.085		20.1011	20.2413	20.1588	19.9986	18.3934	18.5998	18.1225	18.085		1.82479	8.72562e-06
Cthe_0792	protein of unknown function UPF0001	YggS family pyridoxal phosphate enzyme	16	20.2661	20.0101	20.2973	19.854	19.4297	20.6145	19.6948	19.936		20.2661	20.0101	20.2973	19.854	19.4297	20.6145	19.6948	19.936		0.188126	0.519698
Cthe_0793	hypothetical protein	hypothetical protein	7	16.7654	16.8848	16.4619	17.1241	17.7882	17.4589	18.0312	17.4184		16.7654	16.8848	16.4619	17.1241	17.7882	17.4589	18.0312	17.4184		-0.86513	0.00494443
Cthe_0794	Aluminium resistance family protein	hypothetical protein	19	19.2722	18.703	19.4842	18.7562	18.5875	19.9549	18.0974	18.9532		19.2722	18.703	19.4842	18.7562	18.5875	19.9549	18.0974	18.9532		0.155632	0.734499
Cthe_0797	glycoside hydrolase family 5	glycoside hydrolase	12	18.0484	18.9778	17.8998	18.2723	16.9403	16.6509	17.0016	16.3811		18.0484	18.9778	17.8998	18.2723	16.9403	16.6509	17.0016	16.3811		1.55606	0.00139005
Cthe_0799	response regulator receiver	two-component system response regulator	6	18.6576	18.7672	18.1966	18.4459	18.518	18.8505	18.4407	18.3679		18.6576	18.7672	18.1966	18.4459	18.518	18.8505	18.4407	18.3679		-0.0274429	0.873301
Cthe_0803	pseudouridine synthase, RluA family	pseudouridine synthase	4	17.4243	17.6015	17.6689	17.3061	18.0648	17.6516	17.4627	17.5442		17.4243	17.6015	17.6689	17.3061	18.0648	17.6516	17.4627	17.5442		-0.180648	0.294284
Cthe_0806	PAS sensor protein	PAS domain-containing two-component system sensor histidine kinase/response regulator	3	18.9745	18.5659	18.3025		17.8018		16.949	17.6967		18.9745	18.5659	18.3025		17.8018		16.949	17.6967		1.13182	0.0270755
Cthe_0812	sporulation transcription factor Spo0A	chemotaxis protein CheY	9	18.9727	18.0732	19.8546	19.6301	17.0702	18.7702	18.7837	19.2268		18.9727	18.0732	19.8546	19.6301	17.0702	18.7702	18.7837	19.2268		0.669892	0.322608
Cthe_0814	DNA repair protein RecN	DNA repair protein RecN	26	18.697	18.7922	18.7541	18.4048	18.7693	18.7239	18.8352	18.447		18.697	18.7922	18.7541	18.4048	18.7693	18.7239	18.8352	18.447		-0.0318246	0.803842
Cthe_0815	Arginine repressor	arginine repressor	6	18.665	18.6396	18.3893	17.674	18.3676	18.1217	17.9226	17.2149		18.665	18.6396	18.3893	17.674	18.3676	18.1217	17.9226	17.2149		0.435268	0.246456
Cthe_0816	inorganic polyphosphate/ATP-NAD kinase	NAD kinase (Comments: catalyzes the phosphorylation of NAD to NADP)	14	20.3988	20.2665	19.668	20.2004	19.8686	20.1292	20.1827	19.9603		20.3988	20.2665	19.668	20.2004	19.8686	20.1292	20.1827	19.9603		0.0982242	0.597705
Cthe_0819	ABC transporter related	ABC transporter	13	18.1614	18.082	18.6763	17.7759	18.1603	18.4975	18.3566	18.3067		18.1614	18.082	18.6763	17.7759	18.1603	18.4975	18.3566	18.3067		-0.156381	0.462908
Cthe_0820	hypothetical protein	hypothetical protein	6	17.664	18.2587	18.7746	18.3139	18.2527	19.0869	18.4247	18.1894		17.664	18.2587	18.7746	18.3139	18.2527	19.0869	18.4247	18.1894		-0.235659	0.471649
Cthe_0821	Glycoside hydrolase, family 5; Dockerin type 1	coagulation factor 5/8 type domain protein	35	26.8562	26.7807	27.7269	27.147	26.0184	26.2529	25.6636	25.7275		26.8562	26.7807	27.7269	27.147	26.0184	26.2529	25.6636	25.7275		1.21207	0.00311318
Cthe_0824	copper amine oxidase-like domain-containing protein	copper amine oxidase	18	19.5479	19.2084	19.7381	19.5	18.749	19.1073	18.9713	18.7669		19.5479	19.2084	19.7381	19.5	18.749	19.1073	18.9713	18.7669		0.599951	0.00503946
Cthe_0825	glycoside hydrolase family 9	endoglucanase	7	20.7926	20.159	21.0976	20.5569	18.7419	17.766	17.9462	18.56		20.7926	20.159	21.0976	20.5569	18.7419	17.766	17.9462	18.56		2.39801	0.000234505
Cthe_0828	1-deoxy-D-xylulose-5-phosphate synthase	1-deoxy-D-xylulose-5-phosphate synthase	13	18.898	18.6031	18.5738	18.2319	18.476	18.8148	18.7546	18.7773		18.898	18.6031	18.5738	18.2319	18.476	18.8148	18.7546	18.7773		-0.128953	0.442313
Cthe_0831	Polyprenyl synthetase	farnesyl-diphosphate synthase	9	18.691	19.8837	19.9574	19.6421	19.5392	19.4326	19.9897	19.9573		18.691	19.8837	19.9574	19.6421	19.5392	19.4326	19.9897	19.9573		-0.186183	0.587538
Cthe_0833	exodeoxyribonuclease VII, large subunit	exodeoxyribonuclease VII large subunit	7	16.2774	15.8932	15.8881	16.3258	16.009	15.967	16.4082	16.365		16.2774	15.8932	15.8881	16.3258	16.009	15.967	16.4082	16.365		-0.091172	0.602705
Cthe_0834	transcription antitermination factor NusB	N utilization substance protein B homolog	4	18.3021	17.7754	18.116	18.3439	16.2603	17.387	18.3712	17.0274		18.3021	17.7754	18.116	18.3439	16.2603	17.387	18.3712	17.0274		0.872912	0.104667
Cthe_0836	hypothetical protein	hypothetical protein	10	22.663	22.4657	22.9188	22.0299	22.5401	22.7192	22.4671	22.1966		22.663	22.4657	22.9188	22.0299	22.5401	22.7192	22.4671	22.1966		0.0386124	0.864497
Cthe_0847	translation elongation factor P	elongation factor P	21	24.3017	23.9308	23.965	24.0197	24.0988	23.6163	23.861	23.7503		24.3017	23.9308	23.965	24.0197	24.0988	23.6163	23.861	23.7503		0.2227	0.14397
Cthe_0848	peptidase M24	peptidase M24	14	19.2275	18.9608	19.3952	19.5995	19.0122	19.3838	18.7175	19.0627		19.2275	18.9608	19.3952	19.5995	19.0122	19.3838	18.7175	19.0627		0.251723	0.237812
Cthe_0849	3-dehydroquinate dehydratase, type II	3-dehydroquinate dehydratase	5	20.9219	21.0238	21.538	21.1264	21.0833	20.8931	20.7978	21.7321		20.9219	21.0238	21.538	21.1264	21.0833	20.8931	20.7978	21.7321		0.0259404	0.920753
Cthe_0854	shikimate 5-dehydrogenase	quinate dehydrogenase	9	18.6733	18.5404	17.9907	18.3419	18.4852	18.9073	18.4771	18.3444		18.6733	18.5404	17.9907	18.3419	18.4852	18.9073	18.4771	18.3444		-0.16695	0.418791
Cthe_0856	branched-chain amino acid aminotransferase	branched-chain amino acid aminotransferase	28	23.8873	24.9637	24.6783	25.0968	24.6764	25.3566	24.8628	24.8323		23.8873	24.9637	24.6783	25.0968	24.6764	25.3566	24.8628	24.8323		-0.275548	0.405893
Cthe_0858	band 7 protein	hypothetical protein	24	20.6879	23.4229	22.2861	23.0618	23.48	22.1264	23.191	23.1357		20.6879	23.4229	22.2861	23.0618	23.48	22.1264	23.191	23.1357		-0.618602	0.394908
Cthe_0859	hypothetical protein	hypothetical protein	2	17.8066	19.2797	18.4859	19.5894		18.3453		19.4192		17.8066	19.2797	18.4859	19.5894	13.7875	18.3453	13.3656	19.4192		2.56102	0.160775
Cthe_0860	Rubrerythrin	rubrerythrin	23	24.393	24.1197	24.1794	24.195	24.1794	24.3572	24.1785	24.063		24.393	24.1197	24.1794	24.195	24.1794	24.3572	24.1785	24.063		0.0272312	0.759285
Cthe_0861	cell envelope-related function transcriptional attenuator, LytR/CpsA family	transcriptional regulator	4	20.0529	21.0591	20.2382	19.9385	20.7188	18.7806				20.0529	21.0591	20.2382	19.9385	20.7188	18.7806	13.511	13.1025		3.79398	0.0955673
Cthe_0863	glutamine synthetase catalytic region	glutamine synthetase	32	20.0902	19.9279	19.9839	19.3842	19.9362	19.9596	20.0793	20.2582		20.0902	19.9279	19.9839	19.3842	19.9362	19.9596	20.0793	20.2582		-0.211784	0.269451
Cthe_0864	Pyruvate/ketoisovalerate oxidoreductase	2-oxoglutarate ferredoxin oxidoreductase subunit gamma	13	22.8645	22.6689	22.2748	22.9272	22.8112	22.9057	22.747	22.6824		22.8645	22.6689	22.2748	22.9272	22.8112	22.9057	22.747	22.6824		-0.102743	0.530892
Cthe_0865	thiamine pyrophosphate TPP-binding domain-containing protein	MFS transporter	14	23.7041	23.2563	23.0732	23.1821	23.2246	23.3814	23.0045	23.8084		23.7041	23.2563	23.0732	23.1821	23.2246	23.3814	23.0045	23.8084		-0.0508075	0.8244
Cthe_0866	pyruvate flavodoxin/ferredoxin oxidoreductase domain protein	1041517:1042375 CTHE_RS04480 2-ketoisovalerate ferredoxin reductase (Comments: catalyzes the coenzyme A-dependent oxidation of 3-methyl-2-oxobutanoate coupled to the reduction of ferredoxin producing S-(2-methylpropanoyl)-CoA)	23	22.8594	22.9958	22.972	23.0852	22.7806	23.1254	22.8313	22.8818		22.8594	22.9958	22.972	23.0852	22.7806	23.1254	22.8313	22.8818		0.0732851	0.443766
Cthe_0867	4Fe-4S ferredoxin iron-sulfur binding domain-containing protein	2-oxoacid:acceptor oxidoreductase subunit delta	9	22.5098	22.172	22.0989	21.7389	21.0619	21.6639	21.9491	21.8763		22.5098	22.172	22.0989	21.7389	21.0619	21.6639	21.9491	21.8763		0.492057	0.102895
Cthe_0868	type IV pilus assembly PilZ	pilus assembly protein PilZ	6	19.4945	20.0292	19.2533	19.6992	19.9946	20.0229	20.6309	18.489		19.4945	20.0292	19.2533	19.6992	19.9946	20.0229	20.6309	18.489		-0.165308	0.744712
Cthe_0869	hypothetical protein	ATP synthase	5	18.1502	19.5281	19.3724	19.175	19.5123	19.9281	19.4559	19.6993		18.1502	19.5281	19.3724	19.175	19.5123	19.9281	19.4559	19.6993		-0.592488	0.121245
Cthe_0870	NADPH-dependent FMN reductase	FMN reductase	17	21.945	21.9602	21.8228	21.6256	21.9637	22.016	21.9276	21.9718		21.945	21.9601	21.8228	21.6256	21.9637	22.016	21.9276	21.9718		-0.131379	0.149123
Cthe_0871	N-(5'phosphoribosyl)anthranilate isomerase (PRAI)	N-(5'-phosphoribosyl)anthranilate isomerase	7	18.2992	18.1854	18.9615	18.963	19.0764	19.4579	19.2154	19.0948		18.2992	18.1854	18.9615	18.963	19.0764	19.4579	19.2154	19.0948		-0.608834	0.0363368
Cthe_0872	Indole-3-glycerol phosphate synthase	indole-3-glycerol phosphate synthase	15	20.0368	20.3259	20.3596	20.5569	19.8464	20.2364	19.8588	20.2194		20.0368	20.3259	20.3596	20.5569	19.8464	20.2364	19.8588	20.2194		0.279536	0.11647
Cthe_0873	Anthranilate phosphoribosyltransferase	anthranilate phosphoribosyltransferase (Comments: Catalyzes the conversion of N-(5-phospho-D-ribosyl)-anthranilate and diphosphate to anthranilate and 5-phospho-alpha-D-ribose 1-diphosphate)	16	22.3873	23.124	22.8272	23.151	21.1127	20.7069	21.4236	21.4038		22.3873	23.124	22.8272	23.151	21.1127	20.7069	21.4236	21.4038		1.71062	0.000420473
Cthe_0874	glutamine amidotransferase of anthranilate synthase	anthranilate synthase subunit II	13	20.1318	20.4556	19.1983	20.2789	20.0751	20.4584	20.8286	20.9616		20.1318	20.4556	19.1983	20.2789	20.0751	20.4584	20.8286	20.9616		-0.564804	0.151898
Cthe_0875	anthranilate synthase component I	anthranilate synthase component 1	33	19.5465	19.7962	19.9544	19.7439	20.3246	20.0755	20.087	20.4703		19.5465	19.7962	19.9544	19.7439	20.3246	20.0755	20.087	20.4703		-0.479139	0.00947388
Cthe_0876	glycosyl transferase family protein	glycosyl transferase	2	19.4438	19.0016		16.4515	19.0832	17.9324		19.3237		19.4438	19.0016		16.4515	19.0832	17.9324		19.3237		-0.480846	0.663896
Cthe_0877	GTP-binding protein YchF	GTP-binding protein	28	21.1414	22.0681	21.7488	21.8123	21.9172	21.6242	21.9517	21.7676		21.1414	22.0681	21.7488	21.8123	21.9172	21.6242	21.9517	21.7676		-0.122512	0.581193
Cthe_0878	CheW domain protein	chemotaxis protein CheW	14	21.6041	21.6518	21.4514	21.7761	22.0066	21.8633	21.3636	21.6978		21.6041	21.6518	21.4514	21.7761	22.0066	21.8633	21.3636	21.6978		-0.111954	0.493907
Cthe_0880	phospho-2-dehydro-3-deoxyheptonate aldolase	3-deoxy-7-phosphoheptulonate synthase (Comments: catalyzes the formation of 3-deoxy-D-arabino-hept-2-ulosonate 7-phosphate from phosphoenolpyruvate and D-erythrose 4-phosphate)	20	22.2369	23.2801	23.0205	22.7912	23.4202	21.8307	22.8405	22.7726		22.2369	23.2801	23.0205	22.7912	23.4202	21.8307	22.8405	22.7726		0.116167	0.779632
Cthe_0886	DNA polymerase I	DNA polymerase I	28	17.9737	18.6989	18.6579	18.2997	18.639	18.6543	18.522	18.7096		17.9737	18.6989	18.6579	18.2997	18.639	18.6543	18.522	18.7096		-0.223686	0.247594
Cthe_0889	hypothetical protein	anti-sigma factor	5	16.9565	17.6569		18.093	17.5826	18.3851	17.7841	17.9734		16.9565	17.6569		18.093	17.5826	18.3851	17.7841	17.9734		-0.362501	0.338923
Cthe_0890	RNA polymerase sigma factor, sigma-70 family	RNA polymerase subunit sigma-24	6	16.4183	15.5975	17.5549	16.7924	16.4151	16.479	16.2132	16.2709		16.4183	15.5975	17.5549	16.7924	16.4151	16.479	16.2132	16.2709		0.246248	0.571453
Cthe_0892	NGG1p interacting factor 3 protein, NIF3	DUF34 domain-containing protein	21	21.5233	21.5572	21.2316	21.0431	21.2633	21.1017	21.051	21.0457		21.5233	21.5572	21.2316	21.0431	21.2633	21.1017	21.051	21.0457		0.223358	0.143674
Cthe_0893	protein of unknown function DUF633	hypothetical protein	5	16.8052	15.774		15.9248	16.5626	15.8564	16.0577	15.489		16.8052	15.774		15.9248	16.5626	15.8564	16.0577	15.489		0.176577	0.659668
Cthe_0895	RNA polymerase sigma factor RpoD	RNA polymerase sigma factor RpoD (Comments: sigma factors are initiation factors that promote the attachment of RNA polymerase to specific initiation sites and are then released; primary sigma factor of bacterium)	20	21.1988	21.0209	20.9851	21.1793	21.2692	20.6113	21.0952	20.9837		21.1988	21.0209	20.9851	21.1793	21.2692	20.6113	21.0952	20.9837		0.106194	0.503917
Cthe_0896	DNA primase	DNA primase	5	16.3353	16.8071	15.2691	15.5979	16.2089	15.6127	15.7466	14.9769		16.3353	16.8071	15.2691	15.5979	16.2089	15.6127	15.7466	14.9769		0.366085	0.428833
Cthe_0897	Deoxyguanosinetriphosphate triphosphohydrolase-like protein	deoxyguanosinetriphosphate triphosphohydrolase	9	18.5254	18.0957	18.5577	17.9595	18.5062	17.9681	18.1178	18.5666		18.5254	18.0957	18.5577	17.9595	18.5062	17.9681	18.1178	18.5666		-0.00507021	0.981542
Cthe_0900	Aspartate 1-decarboxylase	aspartate 1-decarboxylase	7	18.9695	18.6969	17.9249	18.7141	18.4999	17.6091	18.9998	18.6093		18.9695	18.6969	17.9249	18.7141	18.4999	17.6091	18.9998	18.6093		0.146828	0.705676
Cthe_0901	Pantothenate synthetase	pantothenate synthetase	18	20.9359	21.9091	21.5557	21.6933	22.4273	22.2047	21.9962	22.0758		20.9359	21.9091	21.5557	21.6933	22.4273	22.2047	21.9962	22.0758		-0.652533	0.0292772
Cthe_0902	3-methyl-2-oxobutanoate hydroxymethyltransferase	3-methyl-2-oxobutanoate hydroxymethyltransferase	14	19.5721	20.1988	20.8573	20.4193	20.4007	20.37	20.4547	20.9103		19.5721	20.1988	20.8573	20.4193	20.4007	20.37	20.4547	20.9103		-0.272078	0.393499
Cthe_0903	protein-export membrane protein SecF	preprotein translocase subunit SecF	20	23.2314	23.3844	22.6694	23.7013	23.1158	22.5532	22.3181	22.7799		23.2314	23.3844	22.6694	23.7013	23.1158	22.5532	22.3181	22.7799		0.5549	0.0898937
Cthe_0904	protein-export membrane protein SecD	preprotein translocase subunit SecD	35	24.3588	24.5708	24.4202	24.317	24.6414	24.6552	24.3539	24.2607		24.3588	24.5708	24.4202	24.317	24.6414	24.6552	24.3539	24.2607		-0.0610919	0.613332
Cthe_0905	metal-dependent phosphohydrolase HD sub domain	phosphohydrolase	13	20.239	19.744	19.7971	19.8291	20.0957	19.9635	19.8799	19.7452		20.239	19.744	19.7971	19.8291	20.0957	19.9635	19.8799	19.7452		-0.0187521	0.894327
Cthe_0906	Radical SAM domain protein	SCIFF radical SAM maturase	25	20.2355	20.2912	20.0291	20.3216	19.8442	20.1685	19.6472	20.0743		20.2355	20.2912	20.0291	20.3216	19.8442	20.1685	19.6472	20.0743		0.285829	0.0777091
Cthe_0908	pseudouridine synthase, RluA family	RNA pseudouridine synthase	9	19.3971	18.3121	18.5769	18.6635	18.6597	18.6627	18.8222	18.4946		19.3971	18.3121	18.5769	18.6635	18.6597	18.6627	18.8222	18.4946		0.0776124	0.759022
Cthe_0910	ABC-type transporter, periplasmic subunit	ABC transporter substrate-binding protein	4					16.2124	15.852	15.229	14.9909		13.5693	12.5512	13.1533	14.36	16.2124	15.852	15.229	14.9909		-2.16266	0.00376887
Cthe_0914	Protein of unknown function DUF2339, transmembrane	hypothetical protein	19	19.8631	19.1163	19.1599	19.5222	19.5737	19.8576	19.6743	19.3411		19.8631	19.1163	19.1599	19.5222	19.5737	19.8576	19.6743	19.3411		-0.196304	0.375827
Cthe_0916	hypothetical protein	hypothetical protein	18	19.8377	20.4882	20.4924	20.3835	19.854	20.1717	20.0235	20.2889		19.8377	20.4882	20.4924	20.3835	19.854	20.1717	20.0235	20.2889		0.215938	0.281293
Cthe_0917	Glutaminyl-tRNA synthetase	glutamine--tRNA ligase (Comments: catalyzes a two-step reaction, first charging a glutamine molecule by linking its carboxyl group to the alpha-phosphate of ATP, followed by transfer of the aminoacyl-adenylate to its tRNA)	46	22.5636	22.9283	22.8016	22.7878	22.9513	22.8171	22.7296	22.826		22.5636	22.9283	22.8016	22.7878	22.9513	22.8171	22.7296	22.826		-0.060679	0.518433
Cthe_0922	diaminopimelate dehydrogenase	diaminopimelate dehydrogenase	22	21.1651	21.1485	21.2016	21.0793	20.9434	21.1619	20.7649	20.7348		21.1651	21.1485	21.2016	21.0793	20.9434	21.1619	20.7649	20.7348		0.247403	0.0508271
Cthe_0926	signal recognition particle-docking protein FtsY	signal recognition particle-docking protein FtsY	17	20.081	20.9138	20.8993	21.0963	20.7052	20.4277	20.6499	20.1515		20.081	20.9138	20.8993	21.0963	20.7052	20.4277	20.6499	20.1515		0.264036	0.347788
Cthe_0927	chromosome segregation protein SMC	chromosome segregation protein SMC	19	18.8835	18.4378	18.7665	18.51	18.6356	18.4314	18.5947	18.2879		18.8835	18.4378	18.7665	18.51	18.6356	18.4314	18.5947	18.2879		0.16204	0.265681
Cthe_0928	4-hydroxythreonine-4-phosphate dehydrogenase	4-hydroxythreonine-4-phosphate dehydrogenase (Comments: catalyzes oxidation of 4-(phosphohydroxy)-L-threonine into 2-amino-3-oxo-4-(phosphohydroxy)butyric acid which decarboxylates to form 1-amino-3-(phosphohydroxy)propan-2-one (3-amino-2-oxopropyl phosphate))	7	17.1113	17.3994	17.8198	17.5691	17.726	18.6827	16.873	17.9211		17.1113	17.3994	17.8198	17.5691	17.726	18.6827	16.873	17.9211		-0.32577	0.446989
Cthe_0929	Stage V sporulation protein S	stage V sporulation protein S	5	23.971	25.3364	25.0636	25.5227	22.5813	22.7628	23.5124	23.3025		23.971	25.3364	25.0636	25.5226	22.5813	22.7628	23.5124	23.3025		1.93366	0.00330462
Cthe_0930	Radical SAM domain protein	radical SAM protein	6	17.03	18.3418	18.4155	18.081	18.6129	18.3807	18.4892	18.1831		17.03	18.3418	18.4155	18.081	18.6129	18.3807	18.4892	18.1831		-0.449378	0.226113
Cthe_0931	Ribonuclease 3	ribonuclease III	9	19.6477	19.8845	19.965	19.1239	19.7096	19.5435	19.5292	19.4581		19.6477	19.8845	19.965	19.1239	19.7096	19.5435	19.5292	19.4581		0.0951371	0.645972
Cthe_0932	3-oxoacyl-[acyl-carrier-protein] synthase 2	3-oxoacyl-ACP synthase	31	23.2608	23.533	23.5745	23.687	23.1556	23.1748	23.3832	23.2705		23.2608	23.533	23.5745	23.687	23.1556	23.1748	23.3832	23.2705		0.267821	0.0425671
Cthe_0934	3-oxoacyl-(acyl-carrier-protein) reductase	3-ketoacyl-ACP reductase	21	24.0952	23.951	24.3971	23.9177	23.7065	23.4447	23.6938	23.443		24.0952	23.951	24.3971	23.9177	23.7065	23.4447	23.6938	23.443		0.51826	0.00775196
Cthe_0935	malonyl CoA-acyl carrier protein transacylase	ACP S-malonyltransferase	34	22.4975	23.0675	23.0751	22.7774	22.5973	22.5413	22.6016	22.9866		22.4975	23.0675	23.0751	22.7774	22.5973	22.5413	22.6016	22.9866		0.172656	0.353382
Cthe_0936	3-oxoacyl-[acyl-carrier-protein] synthase 3	3-oxoacyl-ACP synthase	24	21.7937	21.6348	21.6037	21.9577	21.4846	21.3494	21.1311	21.3239		21.7937	21.6348	21.6037	21.9577	21.4846	21.3494	21.1311	21.3239		0.425254	0.0080702
Cthe_0937	Phosphate acyltransferase	phosphate acyltransferase	14	20.7017	20.6032	20.7511	20.5391	20.9193	20.3402	20.4659	20.4627		20.7017	20.6032	20.7511	20.5391	20.9193	20.3402	20.4659	20.4627		0.101738	0.483212
Cthe_0938	regulatory protein DeoR	fatty acid biosynthesis transcriptional regulator	6		21.4303	19.7725	21.4531	20.842	20.989	20.7219	20.7206			21.4303	19.7725	21.4531	20.842	20.989	20.7219	20.7206		0.0669231	0.892692
Cthe_0942	Ribosomal protein S12 methylthiotransferase rimO	ribosomal protein S12 methylthiotransferase RimO	21	20.0273	20.2304	19.8707	20.3188	20.1028	20.1694	20.1979	20.1668		20.0273	20.2304	19.8707	20.3188	20.1028	20.1694	20.1979	20.1668		-0.0474319	0.661055
Cthe_0944	SMC domain protein	chromosome segregation protein SMC	12	18.0778	17.8774	17.8919	17.9399	18.0341	17.9214	17.7584	18.3762		18.0778	17.8774	17.8919	17.9399	18.0341	17.9214	17.7584	18.3762		-0.0757718	0.604092
Cthe_0945	metallophosphoesterase	metallophosphoesterase	13	19.5591	18.981	19.0689	19.1875	19.3786	19.3644	19.5921	19.7498		19.5591	18.981	19.0689	19.1875	19.3786	19.3644	19.5921	19.7498		-0.32208	0.0863651
Cthe_0946	Phosphoglycerate mutase	phosphoglycerate mutase	16	21.8224	21.7373	21.842	21.6204	22.0524	21.8147	21.7717	21.9043		21.8224	21.7373	21.842	21.6204	22.0524	21.8147	21.7717	21.9043		-0.130249	0.154415
Cthe_0947	dihydroorotate dehydrogenase family protein	diguanylate cyclase	15	21.7817	22.9438	22.555	23.1613	22.8373	23.0103	23.2034	22.7323		21.7817	22.9438	22.555	23.1613	22.8373	23.0103	23.2034	22.7323		-0.335355	0.335675
Cthe_0948	Dihydroorotate dehydrogenase, electron transfer subunit, iron-sulphur cluster binding domain	diguanylate cyclase	14	20.1985	20.616	20.2029	20.4887	20.4847	19.6368	20.1765	20.1869		20.1985	20.616	20.2029	20.4887	20.4847	19.6368	20.1765	20.1869		0.255308	0.260125
Cthe_0949	carbamoyl-phosphate synthase, large subunit	carbamoyl phosphate synthase large subunit	106	24.108	24.3586	24.3757	24.1241	24.6977	24.6337	24.5737	24.7795		24.108	24.3586	24.3757	24.1241	24.6977	24.6337	24.5737	24.7795		-0.429562	0.00232213
Cthe_0950	carbamoyl-phosphate synthase, small subunit	carbamoyl phosphate synthase small subunit (Comments: catalyzes production of carbamoyl phosphate from bicarbonate and glutamine in pyrimidine and arginine biosynthesis pathways; forms an octamer composed of four CarAB dimers)	27	23.8895	23.5767	23.9758	23.8329	23.4763	23.5419	23.4502	23.6585		23.8895	23.5767	23.9758	23.8329	23.4763	23.5419	23.4502	23.6585		0.286963	0.025956
Cthe_0951	Orotidine 5'-phosphate decarboxylase	orotidine 5'-phosphate decarboxylase	32	22.9284	22.9192	23.0825	22.8461	23.4401	22.9316	23.0425	23.1976		22.9284	22.9192	23.0825	22.8461	23.4401	22.9316	23.0425	23.1976		-0.208915	0.134576
Cthe_0952	dihydroorotase, multifunctional complex type	dihydroorotase	23	22.9518	23.1929	22.6661	22.7964	23.181	22.5288	23.0659	22.9277		22.9518	23.1929	22.6661	22.7964	23.181	22.5288	23.0659	22.9277		-0.0240426	0.899067
Cthe_0953	Aspartate carbamoyltransferase	aspartate carbamoyltransferase	31	22.3342	22.494	22.7511	22.4851	22.8827	22.733	22.9508	22.9747		22.3342	22.494	22.7511	22.4851	22.8827	22.733	22.9508	22.9747		-0.369167	0.0111803
Cthe_0954	phosphoribosyltransferase	bifunctional protein PyrR (Comments: regulates pyrimidine biosynthesis by binding to the mRNA of the pyr genes, also has been shown to have uracil phosphoribosyltransferase activity)	14	21.2883	21.8568	21.8692	21.7586	22.0906	21.9702	21.7703	21.8748		21.2883	21.8568	21.8692	21.7586	22.0906	21.9702	21.7703	21.8748		-0.23326	0.178833
Cthe_0957	preprotein translocase, YajC subunit	preprotein translocase subunit YajC	7	20.9692	21.6588	20.9908	21.2164	22.0009	20.7723	22.2604	21.3124		20.9692	21.6588	20.9908	21.2164	22.0009	20.7723	22.2604	21.3124		-0.377713	0.350572
Cthe_0958	queuine tRNA-ribosyltransferase	queuine tRNA-ribosyltransferase	8	20.3652	19.9388	20.0739	19.9654	19.9236	20.0483	20.0434	19.8371		20.3652	19.9388	20.0739	19.9654	19.9236	20.0483	20.0434	19.8371		0.122719	0.307681
Cthe_0959	S-adenosylmethionine:tRNA ribosyltransferase-isomerase	S-adenosylmethionine:tRNA ribosyltransferase-isomerase	11	20.4703	19.9264	20.339	20.2143	19.5529	19.9818	19.6635	20.1701		20.4703	19.9264	20.339	20.2143	19.5529	19.9818	19.6635	20.1701		0.395417	0.0747106
Cthe_0960	SpoIID/LytB domain protein	stage II sporulation protein SpoIID	7	17.8649	17.2467	17.4129	17.2194	17.1683	17.1824	17.3379	17.4125		17.8649	17.2467	17.4129	17.2194	17.1683	17.1824	17.3379	17.4125		0.160699	0.356012
Cthe_0961	aspartate-semialdehyde dehydrogenase	semialdehyde dehydrogenase	28	24.5808	24.5983	24.6339	24.776	24.7645	24.8863	24.6541	24.7427		24.5808	24.5983	24.6339	24.776	24.7645	24.8863	24.6541	24.7427		-0.114633	0.129315
Cthe_0962	dihydrodipicolinate synthase	4-hydroxy-tetrahydrodipicolinate synthase (Comments: catalyzes the formation of dihydrodipicolinate from L-aspartate 4-semialdehyde and pyruvate in lysine and diaminopimelate biosynthesis)	25	23.8424	23.116	23.9108	23.4665	23.4597	23.9508	23.552	23.7646		23.8424	23.116	23.9108	23.4665	23.4597	23.9508	23.552	23.7646		-0.0978618	0.664173
Cthe_0963	Dihydrodipicolinate reductase	4-hydroxy-tetrahydrodipicolinate reductase	11	22.8591	23.2737	22.5327	23.4459	22.6881	23.0679	23.0412	23.0677		22.8591	23.2737	22.5327	23.4459	22.6881	23.0679	23.0412	23.0677		0.0616345	0.794139
Cthe_0965	ATP:corrinoid adenosyltransferase BtuR/CobO/CobP	cob(I)alamin adenolsyltransferase/cobinamide ATP-dependent adenolsyltransferase	8	19.8418	19.2541	19.1329	18.5006	19.1845	19.1354	19.3547	19.402		19.8418	19.2541	19.1329	18.5006	19.1845	19.1354	19.3547	19.402		-0.0868182	0.76893
Cthe_0968	UvrD/REP helicase	helicase UvrD	2		22.2223			21.6216		19.9279	20.0733		12.762	22.2223	13.7513	14.7805	21.6216	13.5021	19.9279	20.0733		-2.90218	0.341174
Cthe_0974	UDP-N-acetylglucosamine--N-acetylmuramyl-(pentapeptide) pyrophosphoryl-undecaprenol N-acetylglucosamine transferase	UDP-N-acetylglucosamine--N-acetylmuramyl-(pentapeptide) pyrophosphoryl-undecaprenol N-acetylglucosamine transferase	11	18.6129	18.3394	17.9578	18.0776	18.2532	17.797	18.2522	18.3622		18.6129	18.3394	17.9578	18.0776	18.2532	17.797	18.2522	18.3622		0.0807581	0.689367
Cthe_0977	UDP-N-acetylmuramoylalanyl-D-glutamyl-2,6-diaminopimelate/D-alanyl-D-alanyl ligase	UDP-N-acetylmuramoyl-tripeptide--D-alanyl-D-alanine ligase	12	19.8388	18.9799	19.3206	19.576	19.6127	19.2954	19.4163	18.9425		19.8388	18.9799	19.3206	19.576	19.6127	19.2954	19.4163	18.9425		0.112126	0.644789
Cthe_0978	UDP-N-acetylmuramyl-tripeptide synthetase	UDP-N-acetylmuramyl peptide synthase	28	19.6414	19.0587	19.5812	19.3339	19.4395	19.8553	19.243	19.4911		19.6414	19.0587	19.5812	19.3339	19.4395	19.8553	19.243	19.4911		-0.10345	0.594993
Cthe_0979	penicillin-binding protein transpeptidase	peptidoglycan glycosyltransferase	7	17.2321	16.909	16.6178	17.2899	16.0793	17.7674	16.0142	15.9742		17.2321	16.909	16.6178	17.2899	16.0793	17.7674	16.0142	15.9742		0.553442	0.277736
Cthe_0981	S-adenosyl-methyltransferase MraW	ribosomal RNA small subunit methyltransferase H	9	16.2586	16.2599	16.4366	16.4916	16.5094	16.8264	16.2794	16.4138		16.2586	16.2599	16.4366	16.4916	16.5094	16.8264	16.2794	16.4138		-0.145586	0.309019
Cthe_0982	Protein mraZ	transcriptional regulator MraZ	4		17.4319		16.8759	18.1669	18.4245	17.9136	17.749		14.6187	17.4319	13.6578	16.8759	18.1669	18.4245	17.9136	17.749		-2.41745	0.0379392
Cthe_0985	peptidase M16 domain protein	zinc protease	21	19.1899	19.2799	19.0771	19.2998	19.2087	19.0341	18.8454	19.0217		19.1899	19.2799	19.0771	19.2998	19.2087	19.0341	18.8454	19.0217		0.184184	0.0865031
Cthe_0986	peptidase M16 domain protein	peptidase M16	16	19.4781	19.1248	19.5307	19.4061	19.5434	19.2933	19.2271	19.5078		19.4781	19.1248	19.5307	19.4061	19.5434	19.2933	19.2271	19.5078		-0.00796747	0.949002
Cthe_0987	riboflavin biosynthesis protein RibF	bifunctional riboflavin kinase/FMN adenylyltransferase	8	19.2692	18.9457	19.4094	18.9213	19.4087	19.4124	18.7301	18.9854		19.2692	18.9457	19.4094	18.9213	19.4087	19.4124	18.7301	18.9854		0.00226831	0.991603
Cthe_0988	tRNA pseudouridine synthase B	tRNA pseudouridine synthase B	4	17.9877	17.8783	17.9841	18.084	17.6552	17.4271	17.9314	17.7593		17.9877	17.8783	17.9841	18.084	17.6552	17.4271	17.9314	17.7593		0.29026	0.0430384
Cthe_0989	phosphoesterase RecJ domain protein	phosphoesterase	8	19.0887	19.3922	18.9732	19.2927	18.8737	18.0151	19.3241	18.7969		19.0887	19.3922	18.9732	19.2927	18.8737	18.0151	19.3241	18.7969		0.43428	0.182392
Cthe_0990	Ribosome-binding factor A	ribosome-binding factor A	11	19.6775	20.3544	19.6792	20.0631	19.8785	19.3945	20.0256	18.648		19.6775	20.3544	19.6792	20.0631	19.8785	19.3945	20.0256	18.648		0.456892	0.240927
Cthe_0991	translation initiation factor IF-2	translation initiation factor IF-2	64	23.0105	22.4179	22.1715	22.546	22.6971	22.3773	22.5469	22.4161		23.0105	22.4179	22.1715	22.546	22.6971	22.3773	22.5469	22.4161		0.0271325	0.891329
Cthe_0993	protein of unknown function DUF448	hypothetical protein	4	18.8362	18.7479	18.2759	18.7824	17.965	18.3991	18.6078	18.2007		18.8362	18.7479	18.2759	18.7824	17.965	18.3991	18.6078	18.2007		0.367442	0.0995863
Cthe_0994	transcription termination factor NusA	transcription termination factor NusA (Comments: modifies transcription through interactions with RNA polymerase affecting elongation, readthrough, termination, and antitermination)	41	21.8074	22.0739	22.1969	22.1995	21.7364	21.37	21.9775	21.9673		21.8074	22.0739	22.1969	22.1995	21.7364	21.37	21.9775	21.9673		0.306646	0.120427
Cthe_0995	protein of unknown function DUF150	ribosome maturation factor RimP	10	21.2081	20.5281	20.0866	19.7845	19.848	19.9954	20.7463	20.5674		21.2081	20.5281	20.0866	19.7845	19.848	19.9954	20.7463	20.5674		0.112586	0.775812
Cthe_0996	DNA polymerase III, alpha subunit	DNA polymerase III subunit alpha (Comments: catalyzes DNA-template-directed extension of the 3'- end of a DNA strand by one nucleotide at a time; required for leading strand synthesis; PolC exhibits 3' to 5' exonuclease activity)	12	17.0119	17.4733	17.1869	16.9189	16.6434	16.3017	16.4768	16.1182		17.0119	17.4733	17.1869	16.9189	16.6434	16.3017	16.4768	16.1182		0.762743	0.00374005
Cthe_0997	1-hydroxy-2-methyl-2-(E)-butenyl 4-diphosphate synthase	4-hydroxy-3-methylbut-2-en-1-yl diphosphate synthase	10	18.6964	18.6703	18.9288	18.8993	18.4361	18.567	18.3021	18.3669		18.6964	18.6703	18.9288	18.8993	18.4361	18.567	18.3021	18.3669		0.380696	0.00490262
Cthe_0998	membrane-associated zinc metalloprotease	peptidase M50	7	17.13	16.4073	17.0633	17.2857	16.9087	16.9086	17.1241	17.0605		17.13	16.4073	17.0633	17.2857	16.9087	16.9086	17.1241	17.0605		-0.0289297	0.890449
Cthe_0999	1-deoxy-D-xylulose 5-phosphate reductoisomerase	1-deoxy-D-xylulose 5-phosphate reductoisomerase	12	19.6236	19.1263	18.8277	18.7322	18.7507	18.6612	19.2334	19.0428		19.6236	19.1263	18.8277	18.7322	18.7507	18.6612	19.2334	19.0428		0.155413	0.541246
Cthe_1001	undecaprenyl diphosphate synthase	UDP pyrophosphate synthase	16	19.1361	19.2978	19.0664	19.7208	19.4233	19.4754	19.6389	19.3265		19.1361	19.2978	19.0664	19.7208	19.4233	19.4754	19.6389	19.3265		-0.16075	0.355633
Cthe_1003	ribosome recycling factor	ribosome recycling factor	20	22.6893	22.813	23.6703	23.5616	22.7287	23.9032	22.7111	22.7585		22.6893	22.813	23.6703	23.5616	22.7287	23.9032	22.7111	22.7585		0.158175	0.696365
Cthe_1004	uridylate kinase	uridylate kinase (Comments: Catalyzes the phosphorylation of UMP to UDP)	15	21.0391	21.6626	21.5266	21.5651	21.506	21.5539	21.6847	21.5708		21.0391	21.6626	21.5266	21.5651	21.506	21.5539	21.6847	21.5708		-0.130494	0.401103
Cthe_1005	translation elongation factor Ts	elongation factor Ts (Comments: EF-Ts; functions during elongation stage of protein translation; forms a dimer; associates with EF-Tu-GDP complex and promotes exchange of GDP to GTP resulting in regeneration of the active form of EF-Tu)	40	25.7156	25.5164	25.7459	25.6406	25.3002	25.3955	25.4175	25.1702		25.7156	25.5164	25.7459	25.6406	25.3002	25.3955	25.4175	25.1702		0.333784	0.0046189
Cthe_1006	ribosomal protein S2	30S ribosomal protein S2	35	24.6598	24.2433	24.1116	23.9792	23.4236	23.7213	23.5507	23.6151		24.6598	24.2433	24.1116	23.9792	23.4236	23.7213	23.5507	23.6151		0.670775	0.0057242
Cthe_1007	GTP-binding protein TypA	GTP-binding protein	13	18.5352	18.8786	18.5329	18.8989	18.7389	19.0638	18.7779	18.7051		18.5352	18.8786	18.5329	18.8989	18.7389	19.0638	18.7779	18.7051		-0.109997	0.434373
Cthe_1008	aminodeoxychorismate lyase	aminodeoxychorismate lyase	15	19.8555	19.7152	19.581	19.7905	19.8701	19.8237	19.8628	19.6561		19.8555	19.7152	19.581	19.7905	19.8701	19.8237	19.8628	19.6561		-0.0676212	0.41559
Cthe_1010	peptidase U32	peptidase U32	11	19.8321	18.8116	19.0693	19.3155	19.1662	19.5551	19.203	19.2831		19.8321	18.8116	19.0693	19.3155	19.1662	19.5551	19.203	19.2831		-0.0447354	0.855062
Cthe_1014	MutS2 protein	endonuclease MutS2 (Comments: MutS2; MutS-II; involved in blocking homologous and homeologous recombination; has ATPase activity stimulated by recombination intermediates; inhibits DNA strand exchange)	24	19.8271	19.8077	19.641	19.6376	19.8953	19.8144	19.7178	19.5709		19.8271	19.8077	19.641	19.6376	19.8953	19.8144	19.7178	19.5709		-0.0212522	0.814611
Cthe_1018	ABC-type transporter, integral membrane subunit	sugar ABC transporter permease	9	21.3819	21.5626	21.6857	21.4126	21.6643	21.9941	21.6187	21.7297		21.3819	21.5626	21.6857	21.4126	21.6643	21.9941	21.6187	21.7297		-0.24103	0.0701564
Cthe_1019	ABC-type transporter, integral membrane subunit	ABC transporter permease	8	22.2725	21.5497	21.6749	21.6604	21.6654	21.6906	21.5717	21.027		22.2725	21.5497	21.6749	21.6604	21.6654	21.6906	21.5717	21.027		0.300701	0.231577
Cthe_1020	extracellular solute-binding protein family 1	ABC transporter substrate-binding protein	58	30.2098	30.2735	30.4307	30.4157	30.1361	30.4895	30.1499	30.1764		30.2098	30.2735	30.4307	30.4157	30.1361	30.4895	30.1499	30.1764		0.0944304	0.382076
Cthe_1021	stage IV sporulation protein A	stage IV sporulation protein A	8		19.7705	20.1994	20.8125	18.8077	20.2157	21.6961	19.6674			19.7705	20.1994	20.8125	18.8077	20.2157	21.6961	19.6674		0.164104	0.837828
Cthe_1022	NAD-dependent glycerol-3-phosphate dehydrogenase domain protein	glycerol-3-phosphate dehydrogenase (Comments: catalyzes the NAD(P)H-dependent reduction of glycerol 3-phosphate to glycerone phosphate)	12	21.4222	21.4495	20.8177	21.5537	21.5093	20.9832	21.5527	21.4365		21.4222	21.4495	20.8177	21.5537	21.5093	20.9832	21.5527	21.4365		-0.0596786	0.788029
Cthe_1024	GTP-binding protein engA	GTPase Der	26	18.7474	19.1287	18.9952	18.7835	19.174	18.7557	18.9533	18.8021		18.7474	19.1287	18.9952	18.7835	19.174	18.7557	18.9533	18.8021		-0.00757933	0.955531
Cthe_1025	protein of unknown function DUF512	radical SAM protein	4	18.2342	18.0376	18.486	18.1439	18.0735	18.2403	18.3218	18.9864		18.2342	18.0376	18.486	18.1439	18.0735	18.2403	18.3218	18.9864		-0.180038	0.448487
Cthe_1026	ribosomal protein L32	50S ribosomal protein L32	3	20.6035	20.2105	19.8786	20.7385	17.4805	19.6111	19.6181	17.8134		20.6035	20.2105	19.8786	20.7385	17.4805	19.6111	19.6181	17.8134		1.72702	0.0289028
Cthe_1027	protein of unknown function DUF177	hypothetical protein	12	21.4312	21.2604	20.4981	21.5423	19.9533	21.0577	21.0265	20.5688		21.4312	21.2604	20.4981	21.5423	19.9533	21.0577	21.0265	20.5688		0.531405	0.179189
Cthe_1028	Acetate kinase	acetate kinase	34	23.0022	23.7112	23.493	23.5744	22.9016	23.2142	23.072	23.1708		23.0022	23.7112	23.493	23.5744	22.9016	23.2142	23.072	23.1708		0.355546	0.0804204
Cthe_1029	phosphate acetyltransferase	phosphate acetyltransferase	17	23.7691	22.9178	23.2469	23.2693	22.4844	22.5483	22.5257	22.2415		23.7691	22.9178	23.2469	23.2693	22.4844	22.5483	22.5257	22.2415		0.850792	0.00412745
Cthe_1031	Aspartyl/glutamyl-tRNA(Asn/Gln) amidotransferase subunit B	aspartyl/glutamyl-tRNA amidotransferase subunit B	4	18.7609	17.9575	17.693		17.7779	17.7065	17.4505	18.1047		18.7609	17.9575	17.693		17.7779	17.7065	17.4505	18.1047		0.377226	0.281225
Cthe_1032	Glutamyl-tRNA(Gln) amidotransferase subunit A	glutamyl-tRNA(Gln) amidotransferase (Comments: allows the formation of correctly charged Asn-tRNA(Asn) or Gln-tRNA(Gln) through the transamidation of misacylated Asp-tRNA(Asn) or Glu-tRNA(Gln) in organisms which lack either or both of asparaginyl-tRNA or glutaminyl-tRNA synthetases; reaction takes place in the presence of glutamine and ATP through an activated phospho-Asp-tRNA(Asn) or phospho-Glu…	11	17.7491	17.3478	17.8667	17.2292	18.2179	17.3792	17.5605	17.7183		17.7491	17.3478	17.8667	17.2292	18.2179	17.3792	17.5605	17.7183		-0.170801	0.497922
Cthe_1034	hypothetical protein	hypothetical protein	4	17.9853		18.3883	18.505	18.018	18.4607	17.7871	18.4779		17.9853		18.3883	18.505	18.018	18.4607	17.7871	18.4779		0.106952	0.67541
Cthe_1035	DNA ligase	DNA ligase	35	18.2896	18.5621	17.993	18.1739	18.2923	18.2629	18.5228	18.3098		18.2896	18.5621	17.993	18.1739	18.2923	18.2629	18.5228	18.3098		-0.0922651	0.514555
Cthe_1039	ribosomal protein S20	1242786:1243055 CTHE_RS05375 30S ribosomal protein S20	12	22.0692	21.5975	20.2041	22.2052	20.6547	20.3895	20.573	20.2804		22.0692	21.5975	20.2041	22.2052	20.6547	20.3895	20.573	20.2804		1.04461	0.0657992
Cthe_1040	DNA polymerase III, delta subunit	DNA polymerase III subunit delta	2	15.0643	15.5649		14.8253	16.2991	15.6716	15.4292	14.2667		15.0643	15.5649		14.8253	16.2991	15.6716	15.4292	14.2667		-0.265154	0.64103
Cthe_1041	UDP-N-acetylmuramoylalanine--D-glutamate ligase	UDP-N-acetylmuramoylalanine--D-glutamate ligase (Comments: UDP-N-acetylmuramoylalanine--D-glutamate ligase; involved in peptidoglycan biosynthesis; cytoplasmic; catalyzes the addition of glutamate to the nucleotide precursor UDP-N-acetylmuramoyl-L-alanine during cell wall formation)	20	19.2907	19.4408	18.8392	19.2601	19.4451	18.684	19.391	19.0359		19.2907	19.4408	18.8392	19.2601	19.4451	18.684	19.391	19.0359		0.0687151	0.764146
Cthe_1048	Rhomboid family protein	peptidase S54	3		19.07	18.6565		18.1839	18.8161	17.7969			14.0691	19.07	18.6565	14.4645	18.1839	18.8161	17.7969	14.6563		-0.798281	0.640201
Cthe_1050	Protein recA	recombinase RecA	29	22.6854	22.3717	22.7521	22.6958	22.4811	22.3293	22.8774	22.8792		22.6854	22.3717	22.7521	22.6958	22.4811	22.3293	22.8774	22.8792		-0.0154753	0.928067
Cthe_1052	competence/damage-inducible protein CinA	damage-inducible protein CinA	20	21.0651	20.3805	20.3507	20.2354	20.6863	21.0068	20.0728	20.6504		21.0651	20.3805	20.3507	20.2354	20.6863	21.0068	20.0728	20.6504		-0.0961614	0.734533
Cthe_1053	L-lactate dehydrogenase	L-lactate dehydrogenase	21	20.8433	20.6329	20.4747	20.7691	20.7825	21.2491	20.7794	20.6401		20.8433	20.6329	20.4747	20.7691	20.7825	21.2491	20.7794	20.6401		-0.182751	0.285202
Cthe_1054	ATPase associated with various cellular activities AAA_3	magnesium chelatase	18	20.5753	20.2639	20.4777	20.3428	20.3615	20.4842	20.4029	20.5162		20.5753	20.2639	20.4777	20.3428	20.3615	20.4842	20.4029	20.5162		-0.0262561	0.747762
Cthe_1055	protein of unknown function DUF58	hypothetical protein	3			16.2783	17.2084	17.5791	17.3869		17.7426		13.6963	14.1881	16.2783	17.2084	17.5791	17.3869	13.1614	17.7426		-1.12477	0.447923
Cthe_1056	transglutaminase domain-containing protein	transglutaminase	5		16.9097	17.1065	16.2491	17.4784	17.9381	16.0236	17.5738			16.9097	17.1065	16.2491	17.4784	17.9381	16.0236	17.5739		-0.498409	0.401727
Cthe_1058	glycine hydroxymethyltransferase	serine hydroxymethyltransferase (Comments: catalyzes the reaction of glycine with 5,10-methylenetetrahydrofolate to form L-serine and tetrahydrofolate)	32	23.82	24.1182	24.3894	24.1443	23.9553	23.6579	23.9221	23.9257		23.82	24.1182	24.3894	24.1443	23.9553	23.6579	23.9221	23.9257		0.25275	0.111919
Cthe_1060	AIR synthase related protein domain protein	AIR synthase	19	19.7049	20.0409	19.5657	19.9881	19.8827	19.9617	19.7921	19.9501		19.7049	20.0409	19.5657	19.9881	19.8827	19.9617	19.7921	19.9501		-0.0717249	0.572226
Cthe_1063	tRNA sulfurtransferase	tRNA sulfurtransferase ThiI (Comments: Required for the synthesis of the thiazole moiety)	15	19.4881	19.905	19.2347	19.7879	19.8366	19.9586	19.403	19.3144		19.4881	19.905	19.2347	19.7879	19.8366	19.9586	19.403	19.3144		-0.0242119	0.915613
Cthe_1064	aminotransferase class V	cysteine desulfurase	17	20.0572	19.702	19.9078	19.9133	20.1764	20.112	19.8365	20.2036		20.0572	19.702	19.9078	19.9133	20.1764	20.112	19.8365	20.2036		-0.187053	0.144161
Cthe_1065	type IV pilus assembly PilZ	pilus assembly protein PilZ	8	18.0769	18.0781	17.9427	17.6557	17.7469	17.7982	17.6387	18.1421		18.0769	18.0781	17.9427	17.6557	17.7469	17.7982	17.6387	18.1421		0.106854	0.495695
Cthe_1067	GTP-binding protein Era-like-protein	GTPase Era (Comments: Era; Escherichia coli Ras-like protein; Bex; Bacillus Era-complementing segment; essential protein in Escherichia coli that is involved in many cellular processes; GTPase; binds the cell membrane through apparent C-terminal domain; mutants are arrested during the cell cycle; Streptococcus pneumoniae Era binds to RNA and Escherichia coli Era binds 16S rRNA and 30S ribosome)	12	21.0662	21.2147	21.0143	20.5699	20.6639	21.1429	20.8326	21.0635		21.0662	21.2147	21.0143	20.57	20.6639	21.1429	20.8326	21.0635		0.0405631	0.826009
Cthe_1069	metalloprotease ybeY	endoribonuclease YbeY	3		17.4102	18.2119	18.545	18.0174	18.0094	18.829	18.2746			17.4102	18.2119	18.545	18.0174	18.0094	18.829	18.2746		-0.226917	0.558413
Cthe_1070	metal dependent phophohydrolase	phosphohydrolase	7	17.3457	17.236	17.1272	17.4919	17.5755	18.0493	17.316	17.4229		17.3457	17.236	17.1272	17.4919	17.5755	18.0494	17.316	17.4229		-0.290743	0.156619
Cthe_1071	PhoH family protein	phosphate starvation-inducible protein PhoH	5	17.5469	17.7813	17.1493	18.5724	17.8042	17.1065	17.7185	17.9436		17.5469	17.7813	17.1493	18.5724	17.8042	17.1065	17.7185	17.9436		0.119262	0.746438
Cthe_1075	protein of unknown function DUF881	hypothetical protein	9	18.7355	17.7002	17.1928	17.7101	17.8982	17.272	17.4452	17.0735		18.7355	17.7002	17.1928	17.7101	17.8982	17.272	17.4452	17.0735		0.41246	0.305644
Cthe_1076	protein of unknown function DUF881	hypothetical protein	8	18.5938	17.9022	18.2759	18.5465	18.2766	17.8985	18.2022	17.9219		18.5938	17.9022	18.2759	18.5465	18.2766	17.8985	18.2022	17.9219		0.25483	0.219068
Cthe_1078	hypothetical protein	hypothetical protein	5	18.8114	18.9751	19.5945	18.9214	18.1539	19.0262	19.0318	18.4534		18.8114	18.9751	19.5945	18.9214	18.1539	19.0262	19.0318	18.4534		0.409252	0.194813
Cthe_1089	Stage V sporulation protein S	stage V sporulation protein S	4	18.658	21.7792	21.105	22.2646	22.0589	21.4522	22.3831	21.5682		18.658	21.7792	21.105	22.2646	22.0589	21.4522	22.3831	21.5682		-0.91391	0.31281
Cthe_1090	Conserved hypothetical protein CHP00282	metallophosphoesterase	8	17.546	16.7154	16.6712	16.8696	16.6431	17.4915	17.2393	17.6029		17.546	16.7154	16.6712	16.8696	16.6431	17.4915	17.2393	17.6029		-0.293665	0.358222
Cthe_1091	2',3'-cyclic-nucleotide 2'-phosphodiesterase	ribonuclease Y (Comments: protein from Staphylococcus aureus has phosphodiesterase activity against 2'-3'-cAMP and 2'-3'-cGMP)	54	22.1874	21.9459	22.1182	21.9751	22.0747	22.1788	22.1387	22.251		22.1874	21.9459	22.1182	21.9751	22.0747	22.1788	22.1387	22.251		-0.104157	0.178625
Cthe_1092	hypothetical protein	ATPase	8	17.0325	17.1805	16.8286	16.8981	17.2421	17.7106	16.9153	17.3146		17.0325	17.1805	16.8286	16.8981	17.2421	17.7106	16.9153	17.3146		-0.310711	0.136625
Cthe_1093	Tetrahydrofolate dehydrogenase/cyclohydrolase, NAD(P)-binding domain	bifunctional 5,10-methylene-tetrahydrofolate dehydrogenase/5,10-methylene-tetrahydrofolate cyclohydrolase (Comments: catalyzes the formation of 5,10-methenyltetrahydrofolate from 5,10-methylenetetrahydrofolate and subsequent formation of 10-formyltetrahydrofolate from 5,10-methenyltetrahydrofolate)	26	24.3863	23.8297	24.5177	24.3218	23.9083	24.2418	24.0408	24.2063		24.3863	23.8297	24.5177	24.3218	23.9083	24.2418	24.0408	24.2063		0.164571	0.367923
Cthe_1094	Radical SAM domain protein	radical SAM protein	4	15.3692		15.653	15.1037		14.3217	15.5391	15.4477		15.3692		15.653	15.1037		14.3217	15.5391	15.4477		0.272479	0.553986
Cthe_1095	cell divisionFtsK/SpoIIIE	cell division protein FtsK	10	16.1517	15.5144	16.6167	15.1169	15.8785	14.5259	14.6563	15.724		16.1517	15.5144	16.6167	15.1169	15.8785	14.5259	14.6563	15.724		0.653736	0.225704
Cthe_1098	hypothetical protein	hypothetical protein	38	22.7677	22.2367	22.4419	22.5023	21.8799	21.8776	21.8911	21.7122		22.7677	22.2367	22.4419	22.5023	21.8799	21.8776	21.8911	21.7122		0.646952	0.00150587
Cthe_1099	hypothetical protein	hypothetical protein	9	18.4559	19.1981	19.1646	19.821	19.4601	19.2355	18.393	18.7098		18.4559	19.1981	19.1646	19.821	19.4601	19.2355	18.393	18.7098		0.210281	0.590553
Cthe_1101	hypothetical protein	hypothetical protein	11	20.6688	21.1956	21.1788	21.242	20.4584	19.8315	19.8324	19.7987		20.6688	21.1956	21.1788	21.242	20.4584	19.8315	19.8324	19.7987		1.09108	0.00197073
Cthe_1102	hypothetical protein	fimbrial protein	11	21.2933	21.236	21.0866	21.3386	20.3472	19.9152	20.2555	19.9361		21.2933	21.236	21.0866	21.3386	20.3472	19.9152	20.2555	19.9361		1.12512	9.62036e-05
Cthe_1103	hypothetical protein	prepilin cleavage protein	5	16.1428	16.7494	16.4547	16.702	15.9567	15.4883	15.4052	15.2592		16.1428	16.7494	16.4547	16.702	15.9567	15.4883	15.4052	15.2592		0.984882	0.00299464
Cthe_1104	hypothetical protein	prepilin cleavage protein	16	25.2313	26.1919	25.0423	26.6009	23.9069	24.0549	24.3653	24.215		25.2313	26.1919	25.0423	26.6009	23.9069	24.0549	24.3653	24.215		1.63106	0.00565757
Cthe_1105	Type II secretion system F domain	secretion system protein	20	19.8074	19.6412	19.6129	19.765	19.6756	19.839	19.3834	19.3751		19.8074	19.6412	19.6129	19.765	19.6756	19.839	19.3834	19.3751		0.138354	0.305332
Cthe_1106	twitching motility protein	twitching motility protein PilT	22	23.7749	23.8323	23.8452	23.6419	23.6294	23.6479	23.7579	23.8378		23.7749	23.8323	23.8452	23.6419	23.6294	23.6479	23.7579	23.8378		0.0552964	0.443782
Cthe_1107	type II secretion system protein E	type II secretion system protein E	72	22.1909	22.3737	22.2556	22.3903	22.2531	22.316	22.2269	22.2093		22.1909	22.3737	22.2556	22.3903	22.2531	22.316	22.2269	22.2093		0.0512705	0.372552
Cthe_1113	SEC-C motif domain protein	SecC motif-containing protein	9	14.8838	13.1618	13.2003	13.7164	14.4873	14.5142	14.8324	14.9245		14.8838	13.1618	13.2003	13.7164	14.4873	14.5142	14.8324	14.9245		-0.949023	0.0629276
Cthe_1116	Integrase catalytic region	DNA-binding protein	2					17.7342	17.911	18.0451	15.908		13.0087	14.6972	13.6313	14.1531	17.7342	17.911	18.0451	15.908		-3.52698	0.00124861
Cthe_1119	hypothetical protein	hypothetical protein	8	18.8355	18.2449	18.8279	18.5615	18.8714	18.504	18.76	18.831		18.8355	18.2449	18.8279	18.5615	18.8714	18.504	18.76	18.831		-0.124156	0.472847
Cthe_1124	phenazine biosynthesis protein PhzF family	isomerase	14	19.3631	19.2975	18.2221	19.2622	19.5518	20.0968	19.2023	18.8587		19.3631	19.2975	18.2221	19.2622	19.5518	20.0968	19.2023	18.8587		-0.391175	0.342186
Cthe_1136	Serine/threonine protein kinase-related	serine/threonine protein kinase	2				15.5389	16.9701	17.0982		17.0793		13.0517	14.2035	13.8693	15.5389	16.9701	17.0982	14.3347	17.0793		-2.20474	0.0416773
Cthe_1138	protein of unknown function DUF87	nucleoside triphosphate hydrolase	13	18.1073	18.2594	18.477	18.5278	18.156	18.1378	18.1023	18.1052		18.1073	18.2594	18.477	18.5278	18.156	18.1378	18.1023	18.1052		0.217521	0.0695364
Cthe_1139	hypothetical protein	hypothetical protein	8	17.6501	17.8399	17.8935	17.7316	17.3216	17.6619	17.7308	17.5247		17.6501	17.8399	17.8935	17.7316	17.3216	17.6619	17.7308	17.5247		0.219004	0.0830012
Cthe_1141	hypothetical protein	hypothetical protein	83	20.3606	20.7038	20.6651	20.8647	20.797	20.6457	20.6641	21.1328		20.3606	20.7038	20.6651	20.8647	20.797	20.6457	20.6641	21.1328		-0.161339	0.335942
Cthe_1142	hypothetical protein	hypothetical protein	3	16.49		16.3412		15.451	16.2931	16.4749	16.2353		16.49	13.4256	16.3412	13.6991	15.451	16.2931	16.4749	16.2353		-1.12461	0.237224
Cthe_1143	hypothetical protein	hypothetical protein	3		18.4481	18.8769	18.6802	19.072	19.0461	18.6329	19.0197			18.4481	18.8769	18.6802	19.072	19.0461	18.6329	19.0197		-0.274275	0.148678
Cthe_1144	restriction modification system DNA specificity domain	restriction modification system DNA specificity subunit	20	19.978	19.575	19.8125	19.7073	19.6709	19.9102	19.6539	20.0562		19.978	19.575	19.8125	19.7073	19.6709	19.9102	19.6539	20.0562		-0.0546017	0.68762
Cthe_1145	N-6 DNA methylase	N-6 DNA methylase	39	22.1058	21.8174	21.9586	21.8101	21.784	21.9267	21.7008	21.3424		22.1058	21.8174	21.9586	21.8101	21.784	21.9267	21.7008	21.3424		0.234494	0.151432
Cthe_1151	hypothetical protein	hypothetical protein	10	17.5139	18.125	18.4958	18.1413	18.1825	17.9303	17.9072	17.3729		17.5139	18.125	18.4958	18.1413	18.1825	17.9303	17.9072	17.3729		0.220764	0.437722
Cthe_1162	Glucosamine--fructose-6-phosphate aminotransferase [isomerizing]	glutamine amidotransferase	34	22.3179	21.8795	22.2454	22.0556	22.2269	22.2865	21.8861	21.9349		22.3179	21.8795	22.2454	22.0556	22.2269	22.2865	21.8861	21.9349		0.0409794	0.781582
Cthe_1163	phosphoglucosamine mutase	phosphoglucosamine mutase	16	22.4496	22.1447	22.4901	22.6026	22.0893	22.6505	22.2011	22.4682		22.4496	22.1447	22.4901	22.6026	22.0893	22.6505	22.2011	22.4682		0.0694757	0.680333
Cthe_1164	FAD-dependent pyridine nucleotide-disulphide oxidoreductase	hypothetical protein	4	14.48	15.9262		16.4872	16.0016	14.1052	14.983	14.0581		14.48	15.9262		16.4872	16.0016	14.1052	14.983	14.0581		0.844146	0.303866
Cthe_1165	YbbR family protein	hypothetical protein	9	19.3516	19.4308	19.6364	19.3728	19.7867	19.6151	19.7794	19.2314		19.3516	19.4308	19.6364	19.3728	19.7867	19.6151	19.7794	19.2314		-0.155264	0.326768
Cthe_1167	Radical SAM domain protein	radical SAM protein	3	14.7871	15.829	14.4929		14.4735	15.1284	14.709	14.9567		14.7871	15.829	14.4929		14.4735	15.1284	14.709	14.9567		0.219442	0.587791
Cthe_1168	AMMECR1 domain protein	hypothetical protein	21	20.3061	20.2978	20.7245	20.5125	20.2737	20.1713	20.388	20.2652		20.3061	20.2978	20.7245	20.5125	20.2737	20.1713	20.388	20.2652		0.185707	0.14361
Cthe_1170	Dihydrodipicolinate reductase	4-hydroxy-tetrahydrodipicolinate reductase	6	17.8322	16.8848	17.5205	17.384		16.1426	16.7589	15.5039		17.8322	16.8848	17.5205	17.384		16.1426	16.7589	15.5039		1.27027	0.0209998
Cthe_1171	peptidase S11 D-alanyl-D-alanine carboxypeptidase 1	D-alanyl-D-alanine carboxypeptidase	11	19.1479	18.2878	19.2318	19.1834	20.0723	19.3198	19.3814	19.3979		19.1479	18.2878	19.2318	19.1834	20.0723	19.3198	19.3814	19.3979		-0.58011	0.08969
Cthe_1172	protein of unknown function DUF362	hypothetical protein	19	20.3547	20.6389	20.5583	20.4135	20.7564	20.5839	20.6799	21.0238		20.3547	20.6389	20.5583	20.4135	20.7564	20.5839	20.6799	21.0238		-0.269674	0.0570581
Cthe_1177	nicotinate phosphoribosyltransferase	nicotinate phosphoribosyltransferase	15	19.5571	19.8848	19.5359	20.1772	20.1107	19.7355	19.0597	19.3562		19.5571	19.8848	19.5359	20.1772	20.1107	19.7355	19.0597	19.3562		0.223266	0.446901
Cthe_1178	isochorismatase hydrolase	isochorismatase	13	19.4805	19.6338	19.5954	19.7397	20.1175	19.6239	19.6601	19.4771		19.4805	19.6338	19.5954	19.7397	20.1175	19.6239	19.6601	19.4771		-0.107333	0.496597
Cthe_1183	ATPase associated with various cellular activities AAA_3	magnesium chelatase	14	19.7948	20.4136	20.3846	20.4588	20.0306	20.0279	20.0438	20.2693		19.7948	20.4136	20.3846	20.4588	20.0306	20.0279	20.0438	20.2693		0.170012	0.349265
Cthe_1185	hypothetical protein	hypothetical protein	3		17.1789	17.5733	16.9309	16.8587	15.9596	17.2679	16.0324			17.1789	17.5733	16.9309	16.8587	15.9596	17.2679	16.0324		0.698008	0.148777
Cthe_1186	alpha/beta hydrolase fold-3	alpha/beta hydrolase	5		16.1213	15.9579	16.5515	16.332	15.3987	16.0015	16.3843			16.1213	15.9579	16.5515	16.332	15.3987	16.0015	16.3843		0.181092	0.580094
Cthe_1189	ABC transporter related	ABC transporter	5	17.4054	16.6355	16.5448	16.5918	15.5421	17.1801	16.3513	16.7108		17.4054	16.6355	16.5448	16.5918	15.5421	17.1801	16.3513	16.7108		0.348305	0.419287
Cthe_1192	hypothetical protein	hypothetical protein	11	19.1978	19.9154	19.5159	19.2582	17.8727	17.3254	17.6222	18.5736		19.1978	19.9154	19.5159	19.2582	17.8727	17.3254	17.6222	18.5736		1.62333	0.00201981
Cthe_1196	Domain of unknown function DUF1910	hypothetical protein	17	21.6143	21.376	21.8099	21.3725	21.2527	21.3844	21.2497	21.3825		21.6143	21.376	21.8099	21.3725	21.2527	21.3844	21.2497	21.3825		0.225831	0.0905671
Cthe_1199	5-methylthioadenosine/S-adenosylhomocysteine deaminase	5-methylthioadenosine/S-adenosylhomocysteine deaminase	5	18.7771	18.5795	18.4749	18.5312	18.4071	18.8377	18.5611	18.5592		18.7771	18.5795	18.4749	18.5312	18.4071	18.8377	18.5611	18.5592		-0.000640392	0.995592
Cthe_1200	Adenosylhomocysteinase	S-adenosyl-L-homocysteine hydrolase	25	20.9703	20.8661	20.834	20.9797	20.8342	21.0471	20.7283	20.7891		20.9703	20.8661	20.834	20.9797	20.8342	21.0471	20.7283	20.7891		0.0628486	0.453452
Cthe_1201	purine nucleoside phosphorylase I, inosine and guanosine-specific	purine nucleoside phosphorylase	18	19.8909	20.7666	19.8729	20.5804	20.4463	20.3406	19.6436	20.1724		19.8909	20.7666	19.8729	20.5804	20.4463	20.3406	19.6436	20.1724		0.126952	0.679229
Cthe_1203	SpoVR family protein	stage V sporulation protein R	13	17.9846	18.3448	17.5845	18.288	18.8413	18.6571	19.3326	19.2639		17.9846	18.3448	17.5845	18.288	18.8413	18.6571	19.3326	19.2639		-0.973246	0.00655728
Cthe_1204	UPF0229 protein yeaH	hypothetical protein	7	16.9192		16.5701	16.6508	16.8505	17.151	17.9503	18.1086		16.9192		16.5701	16.6508	16.8505	17.151	17.9503	18.1086		-0.801742	0.0833595
Cthe_1205	PrkA AAA domain protein	serine protease	40	19.4528	19.6635	19.4306	19.9651	20.1806	20.2401	20.9688	20.5603		19.4528	19.6635	19.4306	19.9651	20.1806	20.2401	20.9688	20.5603		-0.859438	0.00780535
Cthe_1207	hypothetical protein	membrane protein	3	19.2059	19.5023	18.941	19.0615	19.3603	19.3532	18.9668	19.0405		19.2059	19.5023	18.941	19.0615	19.3603	19.3532	18.9668	19.0405		-0.00254011	0.987768
Cthe_1211	Tryptophan synthase beta chain	tryptophan synthase subunit beta (Comments: catalyzes the formation of L-tryptophan from indole and L-serine)	29	25.4001	25.1336	25.6451	25.4256	25.3949	25.2617	25.1204	25.3407		25.4001	25.1336	25.6451	25.4256	25.3949	25.2617	25.1204	25.3407		0.121655	0.351796
Cthe_1212	hypothetical protein	hypothetical protein	28	21.9279	21.362	21.8602	21.6968	20.8739	21.0682	21.1347	21.0781		21.9279	21.362	21.8602	21.6968	20.8739	21.0682	21.1347	21.0781		0.673032	0.00282205
Cthe_1217	ATP-dependent Clp protease, ATP-binding subunit clpA	ATP-dependent Clp protease ATP-binding subunit ClpA	14	17.54	18.2606	17.646	17.6965	17.363	17.4865	17.63	17.3773		17.54	18.2606	17.646	17.6965	17.363	17.4865	17.63	17.3773		0.32159	0.112417
Cthe_1221	carbohydrate binding	glycosyl transferase	23	16.6409	16.3083	16.0536	16.165	16.9848	16.1427	16.5406	16.6795		16.6409	16.3083	16.0536	16.165	16.9848	16.1427	16.5406	16.6795		-0.294962	0.221576
Cthe_1222	RNA methyltransferase, TrmH family, group 3	RNA methyltransferase	7	17.4107	17.8552	18.5575	17.358	16.5709	18.2199	17.161	17.4545		17.4107	17.8552	18.5575	17.358	16.5709	18.2199	17.161	17.4545		0.443765	0.353157
Cthe_1223	50S ribosomal protein L20	50S ribosomal protein L20	15	23.8252	24.3846	24.01	24.0612	23.7514	23.9097	23.7029	23.3237		23.8252	24.3846	24.01	24.0612	23.7514	23.9097	23.7029	23.3237		0.398323	0.0578149
Cthe_1224	50S ribosomal protein L35	50S ribosomal protein L35	9	21.8484	21.885	22.0278	22.4453	21.3666	21.54	22.4225	21.0778		21.8484	21.885	22.0278	22.4453	21.3666	21.54	22.4225	21.0778		0.449883	0.209884
Cthe_1225	Translation initiation factor IF-3	translation initiation factor IF-3	11	18.705	20.1537	19.9228	19.8645	19.828	19.4104	19.6216	19.548		18.705	20.1537	19.9228	19.8645	19.828	19.4104	19.6216	19.548		0.0594816	0.865459
Cthe_1226	dihydrofolate reductase region	dihydrofolate reductase	4	18.1743	18.183	18.1187	18.1801	18.5566	17.877	17.9447	18.1688		18.1743	18.183	18.1187	18.1801	18.5566	17.8771	17.9447	18.1688		0.0272532	0.865325
Cthe_1227	thymidylate synthase	thymidylate synthase	10	21.0366	21.0941	20.5692	20.8685	20.763	21.0484	19.98	20.2506		21.0366	21.0941	20.5692	20.8685	20.763	21.0484	19.98	20.2506		0.38159	0.205859
Cthe_1228	threonyl-tRNA synthetase	threonine--tRNA ligase	66	22.5127	22.5413	22.4592	22.3545	22.4654	22.5313	22.201	22.328		22.5127	22.5413	22.4592	22.3545	22.4654	22.5313	22.201	22.328		0.0855036	0.349539
Cthe_1229	Lipoprotein LpqB, GerMN domain	sporulation protein	3	19.8303	20.3755	19.1576	20.6395	20.0196	19.753	20.573	19.7733		19.8303	20.3755	19.1576	20.6395	20.0196	19.753	20.573	19.7733		-0.0289917	0.941551
Cthe_1231	peptidase S11 D-alanyl-D-alanine carboxypeptidase 1	serine-type D-Ala-D-Ala carboxypeptidase	3		16.0214			16.8495		17.0138	16.6573		13.7989	16.0214	13.6517	13.7786	16.8495	14.2349	17.0138	16.6573		-1.87624	0.0741487
Cthe_1232	AMP-dependent synthetase and ligase	AMP-dependent synthetase	24	19.0616	19.5762	19.1798	19.4153	19.8056	19.3752	18.873	18.6864		19.0616	19.5762	19.1798	19.4153	19.8056	19.3752	18.873	18.6864		0.123156	0.673345
Cthe_1235	PKD domain containing protein	1499777:1478377 CTHE_RS06425 cellulose 1,4-beta cellobiosidase (Pseudo, annotated by transcript or proteomic data)	3		13.1488	11.9227	12.1866	16.039	13.729	14.4502	11.0997			13.1488	11.9227	12.1866	16.039	13.729	14.4502	11.0997		-1.41008	0.313215
Cthe_1237	leucyl-tRNA synthetase	leucine--tRNA ligase (Comment: leucine--tRNA ligase; LeuRS; class-I aminoacyl-tRNA synthetase; charges leucine by linking carboxyl group to alpha-phosphate of ATP and then transfers aminoacyl-adenylate to its tRNA; due to the large number of codons that tRNA(Leu) recognizes, the leucyl-tRNA synthetase does not recognize the anticodon loop of the tRNA, but instead recognition is dependent on a con…	60	22.8757	22.5247	22.81	22.9731	22.583	23.0413	22.3506	22.5713		22.8757	22.5247	22.81	22.9731	22.583	23.0413	22.3505	22.5713		0.159388	0.395556
Cthe_1238	iojap-like protein	ribosome silencing factor RsfS	6	18.851	18.4789	18.2098	18.0204	18.9607	19.3293	19.3931	18.593		18.851	18.4789	18.2098	18.0204	18.9607	19.3293	19.3931	18.593		-0.678987	0.0391286
Cthe_1240	Conserved hypothetical protein CHP00488	phosphohydrolase	6	19.7076	19.9836	19.7057	19.8057	20.2649	19.8562	19.9846	19.6076		19.7076	19.9836	19.7057	19.8057	20.2649	19.8562	19.9846	19.6076		-0.127635	0.432037
Cthe_1241	nicotinate-nucleotide adenylyltransferase	nicotinate-nucleotide adenylyltransferase	5		17.9955	17.8852	17.7464	18.0654	17.6259		17.5388			17.9955	17.8852	17.7464	18.0654	17.6259		17.5388		0.132341	0.498902
Cthe_1243	GCN5-related N-acetyltransferase	GCN5 family N-acetyltransferase	5	18.341	18.1368	18.2815	18.7916	17.6198	17.906	17.9274	17.6934		18.341	18.1368	18.2815	18.7916	17.6198	17.906	17.9274	17.6934		0.601053	0.00963529
Cthe_1245	Phosphoribosylamine--glycine ligase	phosphoribosylamine--glycine ligase (Comments: catalyzes the formation of N(1)-(5-phospho-D-ribosyl)glycinamide from 5-phospho-D-ribosylamine and glycine in purine biosynthesis)	37	21.0405	21.6573	21.3139	21.373	21.3336	21.0831	21.1795	21.1829		21.0405	21.6573	21.3139	21.373	21.3336	21.0831	21.1795	21.1829		0.151423	0.310312
Cthe_1246	phosphoribosylaminoimidazolecarboxamide formyltransferase/IMP cyclohydrolase	bifunctional purine biosynthesis protein PurH (Comments: involved in de novo purine biosynthesis)	42	23.8018	23.8132	23.6797	23.6202	23.5351	23.7375	23.7382	23.7019		23.8018	23.8132	23.6797	23.6202	23.5351	23.7375	23.7382	23.7019		0.0505624	0.482641
Cthe_1247	phosphoribosylglycinamide formyltransferase	phosphoribosylglycinamide formyltransferase	6	20.5111	19.8625	20.091	20.0859	20.366	20.4321	20.0131	20.4201		20.5111	19.8625	20.091	20.0859	20.366	20.4321	20.0131	20.4201		-0.170196	0.3499
Cthe_1248	phosphoribosylformylglycinamidine cyclo-ligase	phosphoribosylformylglycinamidine cyclo-ligase	17	22.0677	21.9455	22.3039	21.847	21.945	22.5006	22.0547	22.4015		22.0677	21.9455	22.3039	21.847	21.945	22.5006	22.0547	22.4015		-0.184437	0.309348
Cthe_1249	amidophosphoribosyltransferase	amidophosphoribosyltransferase (Comments: Catalyzes first step of the de novo purine nucleotide biosynthetic pathway)	26	20.4004	20.2935	20.5698	20.918	20.5975	20.1558	20.5396	20.586		20.4004	20.2935	20.5698	20.918	20.5975	20.1558	20.5396	20.586		0.0756903	0.676235
Cthe_1250	phosphoribosylaminoimidazole carboxylase, catalytic subunit	N5-carboxyaminoimidazole ribonucleotide mutase	7	22.4093	22.6927	22.0746	21.933	21.4676	21.2022	21.7211	21.7083		22.4093	22.6927	22.0746	21.933	21.4676	21.2022	21.7211	21.7083		0.752616	0.0115877
Cthe_1251	Xanthine/uracil/vitamin C permease	guanine permease	4	21.1271	20.9053	21.1364	20.8906	21.178	21.0051	21.2425	21.087		21.1271	20.9053	21.1364	20.8906	21.178	21.0051	21.2425	21.087		-0.113289	0.232242
Cthe_1253	pyruvate phosphate dikinase PEP/pyruvate-binding	phosphoenolpyruvate synthase	10	16.5936	16.0187	15.429	15.9926	16.5055	16.1048	16.5592	16.8465		16.5936	16.0187	15.429	15.9926	16.5055	16.1048	16.5592	16.8465		-0.495544	0.13003
Cthe_1256	glycoside hydrolase family 3 domain protein	thermostable beta-glucosidase B	5			15.7915		16.2879	16.6172	17.2027	17.1781		13.2665	13.6654	15.7915	13.8199	16.2879	16.6172	17.2027	17.1781		-2.68567	0.00443935
Cthe_1260	4-hydroxybenzoyl-CoA thioesterase	4-hydroxybenzoyl-CoA thioesterase	5	19.6279	19.5263	19.0401	19.2726	20.2255	20.1529	19.1266	19.5516		19.6279	19.5263	19.0401	19.2726	20.2255	20.1529	19.1266	19.5515		-0.397445	0.222712
Cthe_1261	6-phosphofructokinase	6-phosphofructokinase (Comments: catalyzes the formation of D-fructose 1,6-bisphosphate from D-fructose 6-phosphate in glycolysis)	25	24.0567	23.3061	23.3876	23.2275	23.4769	23.4356	22.9155	23.286		24.0567	23.3061	23.3876	23.2275	23.4769	23.4356	22.9155	23.286		0.215963	0.382368
Cthe_1262	hypothetical protein	hypothetical protein	2	18.327	18.4162	17.8208	20.175						18.327	18.4162	17.8208	20.175	14.4824	13.9427	13.3506	13.2576		4.92642	0.000156645
Cthe_1264	DNA polymerase III, alpha subunit	DNA polymerase III subunit alpha (Comments: catalyzes DNA-template-directed extension of the 3'-end of a DNA strand by one nucleotide at a time. Proposed to be responsible for the synthesis of the lagging strand. In the low GC gram positive bacteria this enzyme is less processive and more error prone than its counterpart in other bacteria.)	7	17.8741	17.7523	17.2021	17.3761	17.2488	16.4927	16.939	17.3598		17.8741	17.7523	17.2021	17.3761	17.2488	16.4927	16.939	17.3598		0.541049	0.0735465
Cthe_1265	phosphoglucomutase/phosphomannomutase alpha/beta/alpha domain I	phosphoglucomutase	55	23.9729	23.5942	23.7782	23.7128	23.6604	23.7712	23.668	23.6044		23.9729	23.5942	23.7782	23.7128	23.6604	23.7712	23.668	23.6044		0.088563	0.345467
Cthe_1269	protein of unknown function DUF362	iron-sulfur cluster-binding protein	21	19.5978	20.4572	20.028	20.3251	20.432	20.307	20.0481	20.2724		19.5978	20.4572	20.028	20.3251	20.432	20.307	20.0481	20.2724		-0.162817	0.460712
Cthe_1270	proteinase inhibitor I4 serpin	proteinase IV	17	20.1764	19.3554	19.8001	19.2988	19.2541	19.5872	19.1822	19.4935		20.1764	19.3554	19.8001	19.2988	19.2541	19.5872	19.1822	19.4935		0.278439	0.266567
Cthe_1271	Glycoside hydrolase, family 43/ Dockerin type 1	carbohydrate-binding protein	6	17.3669	17.5375	17.2941	17.8535	15.9711			15.1233		17.3669	17.5375	17.2941	17.8535	15.9711	13.5743	14.3279	15.1233		2.76383	0.00199511
Cthe_1275	H+-ATPase subunit H	ATPase	16	21.6566	21.3841	21.397	21.1537	21.0627	21.4132	21.2018	20.9667		21.6566	21.3841	21.397	21.1537	21.0627	21.4132	21.2018	20.9667		0.236749	0.144724
Cthe_1276	Phosphopantetheine adenylyltransferase	phosphopantetheine adenylyltransferase (Comments: Catalyzes the conversion of ATP and pantetheine 4'-phosphate to diphosphate and 3'-dephospho-coA)	3	21.0012	19.586	20.3067	20.3082	18.549	19.1159	19.5897	19.2311		21.0012	19.586	20.3067	20.3082	18.549	19.1159	19.5897	19.2311		1.17906	0.0170436
Cthe_1278	ATP-dependent DNA helicase RecG	ATP-dependent DNA helicase RecG	8	16.98	17.4265	16.8943	17.1294	17.8387	17.3597	17.3394	16.8032		16.98	17.4265	16.8943	17.1294	17.8387	17.3597	17.3394	16.8032		-0.227684	0.38259
Cthe_1279	50S ribosomal protein L28	50S ribosomal protein L28	5	20.8518	21.4766	21.2746	21.6476	19.7769	19.8949	20.2688	19.5767		20.8518	21.4766	21.2746	21.6476	19.7769	19.8949	20.2688	19.5767		1.4333	0.000701354
Cthe_1282	diguanylate cyclase	diguanylate cyclase	5					15.5045	14.9523	15.4831	14.1474		14.2389	14.6036	14.0688	13.1131	15.5045	14.9523	15.4831	14.1474		-1.01573	0.064708
Cthe_1283	endonuclease III	endonuclease III	5	17.68	16.9414	16.4294	17.5469	16.4574	16.7501	15.5566	17.8277		17.68	16.9414	16.4294	17.5469	16.4574	16.7501	15.5566	17.8277		0.501464	0.397102
Cthe_1284	glycogen/starch synthase, ADP-glucose type	glycogen synthase	14	21.0383	20.7546	20.5734	20.3819	20.2047	20.441	20.3663	20.3195		21.0383	20.7546	20.5734	20.3819	20.2047	20.441	20.3663	20.3195		0.354196	0.0539743
Cthe_1286	peptidase S1 and S6 chymotrypsin/Hap	peptidase S1	11	19.4663	19.5676	19.9587	20.0024	18.6438	17.3562	18.5242	17.906		19.4663	19.5676	19.9587	20.0024	18.6438	17.3562	18.5242	17.906		1.64118	0.00242678
Cthe_1287	ATP-binding region ATPase domain protein	two-component system sensor histidine kinase	5	17.122	16.0531	16.7314	16.5619	17.1794	16.8312	16.9373	16.977		17.122	16.0531	16.7314	16.5619	17.1794	16.8312	16.9373	16.977		-0.364121	0.169509
Cthe_1288	response regulator receiver	two-component system response regulator	10	21.0749	20.6849	21.0215	20.7541	20.0396	20.4581	20.7898	20.007		21.0749	20.6849	21.0215	20.7541	20.0396	20.4581	20.7898	20.007		0.560225	0.0370107
Cthe_1291	amidohydrolase 2	amidohydrolase	5	19.5395	19.7896	20.2072	19.428	19.4962	19.4118	19.495	19.7746		19.5395	19.7896	20.2072	19.428	19.4962	19.4118	19.495	19.7746		0.196715	0.340609
Cthe_1292	proposed homoserine kinase	phosphoglycerate mutase (Comments: catalyzes the interconversion of 3-phosphoglycerate and 2-phosphoglycerate; this enzyme does not require the cofactor 2,3-bisphosphoglycerate as a phosphate donor; BPG-independent PGAM; aPGAM)	23	21.32	21.5261	21.6924	21.4207	21.3492	21.5426	21.2737	21.4855		21.32	21.5261	21.6924	21.4207	21.3492	21.5426	21.2737	21.4855		0.0770407	0.47292
Cthe_1296	hypothetical protein	hypothetical protein	4	18.2062	17.8711	18.3405		17.4062	17.9281	18.0044	18.32		18.2062	17.8711	18.3405		17.4062	17.9281	18.0044	18.32		0.224587	0.415112
Cthe_1297	Nicotinate-nucleotide--dimethylbenzimidazole phosphoribosyltransferase	nicotinate-nucleotide--dimethylbenzimidazole phosphoribosyltransferase (Comments: catalyzes the synthesis of alpha-ribazole-5'-phosphate from nicotinate mononucleotide and 5,6-dimethylbenzimidazole)	14	14.6603	15.1216	14.7462	14.922	14.5007	14.0719	14.6212	13.9025		14.6603	15.1216	14.7462	14.922	14.5007	14.0719	14.6212	13.9025		0.588423	0.0254526
Cthe_1302	Ribocuclease J	ribonuclease J	19	20.8781	20.9238	20.9721	20.9212	20.936	21.4059	21.0478	21.2916		20.8781	20.9238	20.9721	20.9212	20.936	21.4059	21.0478	21.2916		-0.246518	0.0658113
Cthe_1303	glycosyl transferase group 1	glycosyl transferase family 1	7	18.4375	19.3088	18.5472	18.461	18.8793	19.0881	18.6057	18.205		18.4375	19.3088	18.5472	18.461	18.8793	19.0881	18.6057	18.205		-0.00590706	0.983982
Cthe_1304	PhoH family protein	phosphate starvation protein PhoH	8	15.7162	16.4426	16.163	16.5601	16.5586	17.0324	16.7897	16.8281		15.7162	16.4426	16.163	16.5601	16.5586	17.0324	16.7897	16.8281		-0.581725	0.0331224
Cthe_1305	Cupin 2 conserved barrel domain protein	cupin	11	21.7489	21.3333	22.5357	22.3747	21.9758	22.9932	21.4467	22.4867		21.7489	21.3333	22.5357	22.3747	21.9758	22.9932	21.4467	22.4867		-0.227465	0.619086
Cthe_1306	hypothetical protein	hypothetical protein	4	18.5098	19.6151	18.5402	18.5756	18.9968	18.9397	18.7496	19.3317		18.5098	19.6151	18.5402	18.5756	18.9968	18.9397	18.7496	19.3317		-0.194267	0.534271
Cthe_1307	cellulosome anchoring protein cohesin region	cellulosome anchoring protein cohesin region	38	22.8555	22.1602	22.3784	22.3325	21.9376	22.3548	22.1592	22.0191		22.8555	22.1602	22.3784	22.3325	21.9376	22.3548	22.1592	22.0191		0.313951	0.122375
Cthe_1308	pyruvate, phosphate dikinase	pyruvate phosphate dikinase (Comments: catalyzes the formation of phosphoenolpyruvate from pyruvate)	116	24.9459	25.0906	25.1233	25.0124	24.8916	25.0481	24.9271	24.828		24.9459	25.0906	25.1233	25.0124	24.8916	25.0481	24.9271	24.828		0.119346	0.0984969
Cthe_1312	glycyl-tRNA synthetase	glycine--tRNA ligase (Comments: Catalyzes a two-step reaction, first charging a glycine molecule by linking its carboxyl group to the alpha-phosphate of ATP, followed by transfer of the aminoacyl-adenylate to its tRNA)	45	23.4917	23.7387	23.6825	23.4977	24.0566	24.126	23.7855	24.1081		23.4917	23.7387	23.6825	23.4977	24.0566	24.126	23.7855	24.1081		-0.416391	0.00632906
Cthe_1313	phosphopantothenoylcysteine decarboxylase/phosphopantothenate/cysteine ligase	peptidase ClpP	14	20.2099	20.3687	19.8082	19.8311	20.114	19.8791	20.122	20.0379		20.2099	20.3687	19.8082	19.8311	20.114	19.8791	20.122	20.0379		0.016252	0.917483
Cthe_1314	DNA-directed RNA polymerase, omega subunit	DNA-directed RNA polymerase subunit omega	4	20.4712	18.4916	19.0158	19.5577		17.0754	15.6193	18.3173		20.4712	18.4916	19.0158	19.5577		17.0754	15.6193	18.3173		2.3801	0.0339667
Cthe_1315	guanylate kinase	guanylate kinase	12	21.2197	20.2097	20.3257	19.8533	20.0518	20.7814	19.9005	19.5479		21.2197	20.2097	20.3257	19.8533	20.0518	20.7814	19.9005	19.5479		0.3317	0.427055
Cthe_1316	protein of unknown function DUF370	hypothetical protein	10	24.0156	23.255	23.6029	23.8615	23.6993	23.6463	23.3245	23.4564		24.0156	23.255	23.6029	23.8615	23.6993	23.6463	23.3245	23.4564		0.152124	0.448153
Cthe_1317	Conserved hypothetical protein CHP00255	hypothetical protein	17	20.7217	20.7189	20.7048	20.8879	20.3405	20.57	20.303	20.4097		20.7217	20.7189	20.7048	20.8879	20.3405	20.57	20.303	20.4097		0.352585	0.00295559
Cthe_1319	Ribosomal RNA small subunit methyltransferase E	16S rRNA methyltransferase	4	15.6635		15.094	15.5863	14.5588	14.5662	14.8153	15.338		15.6635		15.094	15.5863	14.5588	14.5662	14.8153	15.338		0.628337	0.0623007
Cthe_1320	Ribosomal protein L11 methyltransferase	ribosomal protein L11 methyltransferase	17	19.9921	19.7261	19.9367	19.4739	19.8511	19.8439	19.5705	19.3964		19.9921	19.7261	19.9367	19.4739	19.8511	19.8439	19.5705	19.3964		0.116725	0.497554
Cthe_1321	Chaperone protein dnaJ	molecular chaperone DnaJ (Comments: chaperone Hsp40; co-chaperone with DnaK; Participates actively in the response to hyperosmotic and heat shock by preventing the aggregation of stress-denatured proteins and by disaggregating proteins, also in an autonomous, dnaK-independent fashion)	15	19.3178	18.1564	18.7911	18.4088	18.4721	17.6672	17.8858	18.038		19.3178	18.1564	18.7911	18.4088	18.4721	17.6672	17.8858	18.038		0.65272	0.0758475
Cthe_1322	Chaperone protein dnaK	molecular chaperone DnaK (Comments: heat shock protein 70; assists in folding of nascent polypeptide chains; refolding of misfolded proteins; utilizes ATPase activity to help fold; co-chaperones are DnaJ and GrpE; multiple copies in some bacteria)	49	22.5441	22.4345	22.9134	22.4949	22.5235	22.3136	22.316	22.0502		22.5441	22.4345	22.9134	22.4949	22.5235	22.3136	22.316	22.0502		0.295867	0.0874927
Cthe_1323	GrpE protein	co-chaperone GrpE	13	19.0438	19.8205	20.1147	20.2953	19.5072	19.3479	19.3998	19.4881		19.0438	19.8205	20.1147	20.2953	19.5072	19.3479	19.3998	19.4881		0.382803	0.218715
Cthe_1324	Heat-inducible transcription repressor hrcA	HrcA family transcriptional regulator	8	18.2529	17.3985	17.3839	17.543	17.8053	18.352	17.5097	16.8595		18.2529	17.3985	17.3839	17.543	17.8053	18.352	17.5097	16.8595		0.012959	0.973407
Cthe_1326	GTP-binding protein lepA	elongation factor 4 (Comments: back-translocating Elongation Factor EF4; binds to the ribosome on the universally-conserved alpha-sarcin loop)	18	20.0064	19.7726	19.086	19.9851	19.1827	19.7288	18.9546	18.5407		20.0064	19.7726	19.086	19.9851	19.1827	19.7288	18.9546	18.5407		0.610873	0.11207
Cthe_1329	CoA-substrate-specific enzyme activase	2-hydroxyglutaryl-CoA dehydratase	36	19.9631	19.6106	19.3643	19.3697	19.0121	19.0884	18.7122	19.0296		19.9631	19.6106	19.3643	19.3697	19.0121	19.0884	18.7122	19.0296		0.616316	0.00949082
Cthe_1330	signal peptidase I	peptidase	6	17.3514	18.1283	17.6708	18.0418	17.8639	17.0828	17.6362	17.5879		17.3514	18.1283	17.6708	18.0418	17.8639	17.0828	17.6362	17.5879		0.255343	0.33414
Cthe_1331	aspartyl-tRNA synthetase	aspartyl-tRNA synthetase	48	21.6233	21.5483	21.9147	21.926	21.9154	22.1187	21.6743	21.8144		21.6233	21.5483	21.9147	21.926	21.9154	22.1187	21.6743	21.8144		-0.127625	0.381942
Cthe_1332	Histidyl-tRNA synthetase	histidine--tRNA ligase	32	21.2928	21.9047	21.6664	21.7254	21.8434	21.818	21.7385	21.7747		21.2928	21.9047	21.6664	21.7254	21.8434	21.818	21.7385	21.7747		-0.146353	0.305438
Cthe_1333	hypothetical protein	hypothetical protein	3	16.7741	16.4527	17.625	17.2212		16.7823		15.5978		16.7741	16.4527	17.625	17.2211	13.7334	16.7823	13.5616	15.5978		2.09944	0.0419815
Cthe_1334	Forkhead-associated protein	hypothetical protein	12	18.8168	18.2543	18.5386	18.61	18.8912	18.6244	18.8509	18.7558		18.8168	18.2543	18.5386	18.61	18.8912	18.6244	18.8509	18.7558		-0.225664	0.13456
Cthe_1339	type II secretion system protein E	pilus biosynthesis protein	8	14.965	16.0728	16.166	15.8175	14.7091	14.2949	15.4809	15.8148		14.965	16.0728	16.166	15.8175	14.7091	14.2949	15.4809	15.8148		0.680375	0.175275
Cthe_1340	hypothetical protein	hypothetical protein	7		17.0075	17.2918	17.9483	17.1985	17.6256	16.9653	18.4648			17.0075	17.2918	17.9483	17.1985	17.6256	16.9653	18.4648		-0.147693	0.758515
Cthe_1342	beta-lactamase-like protein	MBL fold metallo-hydrolase	10	20.1857	19.26	18.8841	19.1657	19.3988	19.2985	19.6322	19.6343		20.1857	19.26	18.8841	19.1657	19.3988	19.2985	19.6322	19.6343		-0.11707	0.704818
Cthe_1344	RelA/SpoT family protein	(p)ppGpp synthetase	21	19.3017	19.3713	19.3519	19.066	19.6201	19.4163	19.4041	19.4827		19.3017	19.3713	19.3519	19.066	19.6201	19.4163	19.4041	19.4827		-0.20806	0.0521787
Cthe_1345	adenine phosphoribosyltransferase	adenine phosphoribosyltransferase	17	21.1654	22.2978	21.0084	21.6331	21.1091	21.6079	21.4429	21.9626		21.1654	22.2978	21.0084	21.6331	21.1091	21.6079	21.4429	21.9626		-0.0044589	0.989946
Cthe_1346	single-stranded-DNA-specific exonuclease RecJ	recombination protein RecJ	13	17.157	17.2783	17.3807	17.1598	17.0991	17.0003	17.351	16.6261		17.157	17.2782	17.3807	17.1598	17.0991	17.0003	17.351	16.6261		0.224773	0.208817
Cthe_1347	GatB/YqeY domain protein	aspartyl-tRNA amidotransferase subunit B	12	19.1919	18.6554	19.266	20.0259	19.2484	18.7883	18.9668	18.7109		19.1919	18.6554	19.266	20.0259	19.2484	18.7883	18.9668	18.7109		0.35618	0.288914
Cthe_1348	30S ribosomal protein S21	30S ribosomal protein S21	7	22.0838	21.8709	21.1426	22.3898	20.5287	21.0196	21.8113	20.7455		22.0838	21.8709	21.1426	22.3898	20.5287	21.0196	21.8113	20.7455		0.845527	0.07102
Cthe_1349	exopolysaccharide biosynthesis polyprenyl glycosylphosphotransferase	UDP-phosphate galactose phosphotransferase	4	19.1908	18.8903	17.9421	18.6093	17.9723	18.3276	18.019	18.6682		19.1908	18.8903	17.9421	18.6093	17.9723	18.3276	18.019	18.6682		0.411364	0.2347
Cthe_1350	single-strand binding protein	single-stranded DNA-binding protein	5	18.2029	19.5567	19.349	19.0572	19.8207	18.6323	19.2374	18.9154		18.2029	19.5567	19.349	19.0572	19.8207	18.6323	19.2374	18.9154		-0.109987	0.78846
Cthe_1352	nucleotide sugar dehydrogenase	UDP-glucose 6-dehydrogenase	33	22.3557	22.443	22.3694	22.4724	22.6355	22.657	22.4335	22.5049		22.3557	22.443	22.3694	22.4724	22.6355	22.657	22.4335	22.5049		-0.147598	0.0500942
Cthe_1355	glycosyl transferase family 2	glycosyl transferase	7	19.3415	19.3949	19.0949	19.4846	19.3632	19.1244	19.7074	19.4456		19.3415	19.3949	19.0949	19.4846	19.3632	19.1244	19.7074	19.4456		-0.0811424	0.599281
Cthe_1356	glycosyltransferase	glycosyl transferase	12	19.6972	19.5743	19.8442	19.5983	20.2404	19.66	19.6117	19.9194		19.6972	19.5743	19.8442	19.5983	20.2404	19.66	19.6117	19.9194		-0.179379	0.296184
Cthe_1357	glycosyl transferase group 1	glycosyl transferase family 1	12	19.6479	19.8826	19.4307	19.8497	20.5289	19.6949	20.2522	19.7015		19.6479	19.8826	19.4307	19.8497	20.5289	19.6949	20.2522	19.7015		-0.341678	0.192056
Cthe_1358	glycosyltransferase	glycosyl transferase	11	18.7303	18.0579	18.1631	18.4845	18.6153	17.9949	18.122	18.0765		18.7303	18.0579	18.1631	18.4845	18.6153	17.9949	18.122	18.0765		0.156765	0.47928
Cthe_1359	Glycosyltransferase 28 domain	glycosyl transferase	5	19.1876	17.8046	18.2181	18.0674	17.376	17.13	18.5937	16.7366		19.1876	17.8046	18.2181	18.0674	17.376	17.13	18.5937	16.7366		0.860393	0.136998
Cthe_1360	Oligosaccharide biosynthesis protein Alg14 like	beta-1%2C4-galactosyltransferase enhancer	5	19.0415	18.9074	19.416	19.3789	19.3318	19.3194	18.8438	19.2248		19.0415	18.9074	19.416	19.3789	19.3318	19.3194	18.8438	19.2248		0.00599051	0.973006
Cthe_1361	NAD-dependent epimerase/dehydratase	NAD-dependent epimerase	20	21.3372	21.36	21.5642	21.0548	21.0364	21.0722	20.9601	21.1264		21.3372	21.36	21.5642	21.0548	21.0364	21.0722	20.9601	21.1264		0.280279	0.0440876
Cthe_1363	capsular exopolysaccharide family	LPS biosynthesis protein	32	21.8729	21.6029	21.4237	21.523	22.052	21.7043	21.9319	21.7377		21.8729	21.6029	21.4237	21.523	22.052	21.7043	21.9319	21.7377		-0.250865	0.0949547
Cthe_1364	hypothetical protein	hypothetical protein	10	19.307	20.0389	20.0526	20.228	18.9346	18.7566	19.2886	18.6595		19.307	20.0389	20.0526	20.228	18.9346	18.7566	19.2886	18.6595		0.996796	0.00683078
Cthe_1366	dTDP-4-dehydrorhamnose 3,5-epimerase	dTDP-4-dehydrorhamnose 3%2C5-epimerase	5	18.6688	18.7322	18.694	18.5056	18.6919	19.4733	18.7398	19.4094		18.6688	18.7322	18.694	18.5056	18.6919	19.4733	18.7398	19.4094		-0.428484	0.0944207
Cthe_1367	PHP domain protein	phosphoesterase	11	18.5121	17.8858	18.71	18.7102	17.7852	18.0345	18.6148	18.236		18.5121	17.8858	18.71	18.7102	17.7852	18.0345	18.6148	18.236		0.286901	0.316141
Cthe_1368	S-layer domain-containing protein	hypothetical protein	32	21.5444	21.7959	21.7604	22.1818	21.4011	22.2139	21.273	21.3373		21.5444	21.7959	21.7604	22.1818	21.4011	22.2139	21.273	21.3373		0.264253	0.344377
Cthe_1369	histidine triad (HIT) protein	hydrolase	7	20.3912	21.3267	21.4139	22.0517	22.0277	21.1999	21.7289	21.2157		20.3912	21.3267	21.4139	22.0517	22.0277	21.1999	21.7289	21.2157		-0.247171	0.557232
Cthe_1371	YD repeat-containing protein	hypothetical protein	20	17.2477	17.4995	16.73	17.3656	17.6388	17.35	17.6979	17.1534		17.2477	17.4995	16.73	17.3656	17.6388	17.35	17.6979	17.1534		-0.249337	0.282141
Cthe_1372	hypothetical protein	hypothetical protein	8	20.4063	20.5727	20.7334	20.8387	18.8125	20.2843	19.94	19.6927		20.4063	20.5727	20.7334	20.8387	18.8125	20.2843	19.94	19.6927		0.955401	0.0269518
Cthe_1373	YD repeat-containing protein	hypothetical protein	74	20.8507	20.7929	20.7868	20.6432	20.4475	20.2984	20.8815	20.5034		20.8507	20.7929	20.7868	20.6432	20.4475	20.2984	20.8815	20.5034		0.235666	0.123699
Cthe_1374	copper amine oxidase-like domain-containing protein	copper amine oxidase	6	20.023	20.1357	19.8375	21.0875	19.4935	19.141	19.4672	19.5605		20.023	20.1357	19.8375	21.0875	19.4935	19.141	19.4672	19.5605		0.855383	0.0271184
Cthe_1375	aspartate kinase	aspartate kinase (Comments: catalyzes the formation of 4-phospho-L-aspartate from L-aspartate and ATP; lysine and threonine sensitive)	29	22.0317	22.1441	21.9647	22.2918	21.8008	22.025	21.8962	21.7266		22.0317	22.1441	21.9647	22.2918	21.8008	22.025	21.8962	21.7266		0.245903	0.0432605
Cthe_1376	homoserine dehydrogenase	homoserine dehydrogenase	25	20.889	20.3267	20.3385	20.6517	20.3458	20.6644	20.3626	20.3187		20.889	20.3267	20.3385	20.6517	20.3458	20.6644	20.3626	20.3187		0.128569	0.446198
Cthe_1381	threonine synthase	threonine synthase	36	20.1737	20.7265	20.8445	20.7485	20.7518	20.7842	20.4721	20.7812		20.1737	20.7265	20.8445	20.7485	20.7518	20.7842	20.4721	20.7812		-0.0739794	0.678178
Cthe_1383	Tetratricopeptide TPR_2 repeat-containing protein	hypothetical protein	20	18.4211	18.4144	18.6031	18.6187	18.8202	19.3216	18.9746	19.254		18.4211	18.4144	18.6031	18.6187	18.8202	19.3216	18.9746	19.254		-0.578299	0.00439959
Cthe_1384	FolC bifunctional protein	bifunctional folylpolyglutamate synthase/dihydrofolate synthase	8	16.7177	17.0163	17.526	17.3525	17.3946	17.8868	17.4805	17.533		16.7177	17.0163	17.526	17.3525	17.3946	17.8868	17.4805	17.533		-0.42063	0.0916532
Cthe_1385	Protein translocase subunit secA	protein translocase subunit SecA	56	21.0387	20.905	21.0956	21.0366	20.9552	20.8802	21.1767	21.1056		21.0387	20.905	21.0956	21.0366	20.9552	20.8802	21.1767	21.1056		-0.0104437	0.899108
Cthe_1391	2-isopropylmalate synthase	2-isopropylmalate synthase (Comments: catalyzes the formation of 2-isopropylmalate from acetyl-CoA and 2-oxoisovalerate in leucine biosynthesis)	52	25.005	24.4242	24.5774	24.6992	25.1881	25.3271	25.5085	25.052		25.005	24.4242	24.5774	24.6992	25.1881	25.3271	25.5085	25.052		-0.592461	0.00928617
Cthe_1397	glycosyl transferase family 8	glycosyl hydrolase	3	17.321	16.5989	17.2979	17.2833	17.5832	17.328	16.7203			17.321	16.5989	17.2979	17.2833	17.5832	17.328	16.7203			-0.0852404	0.786578
Cthe_1398	Dockerin type 1 protein	xyloglucanase Xgh74A	23	21.4475	21.4149	21.1794	21.3571	20.2512	20.2738	20.4432	19.954		21.4475	21.4149	21.1794	21.3571	20.2512	20.2738	20.4432	19.954		1.11915	7.79717e-05
Cthe_1399	C_GCAxxG_C_C family protein	hypothetical protein	7	17.0713	16.5662	16.8662	16.4243	16.6352	16.9788	16.8335	16.7673		17.0713	16.5662	16.8662	16.4243	16.6352	16.9788	16.8335	16.7673		-0.0717239	0.674265
Cthe_1401	hypothetical protein	hypothetical protein	2		18.7953		18.356	19.267	17.1971	18.5989			14.7363	18.7953	14.0915	18.356	19.267	17.1971	18.5989	13.9602		-0.761006	0.668596
Cthe_1411	Tryptophan synthase alpha chain	tryptophan synthase subunit alpha	15	17.0673	18.1421	18.2622	17.6081	17.8628	18.6813	18.0264	17.9454		17.0673	18.1421	18.2622	17.6081	17.8628	18.6813	18.0264	17.9454		-0.35902	0.32075
Cthe_1412	Tryptophan synthase beta chain	tryptophan synthase subunit beta (Comments: catalyzes the formation of 1-(2-carboxyphenylamino)-1-deoxy-D-ribulose 5-phosphate from N-(5-phospho-beta-D-ribosyl)-anthranilate; catalyzes the formation of L-tryptophan from L-serine and 1-(indol-3-yl)glycerol 3-phosphate)	24	21.5981	21.3181	21.681	21.5945	21.8104	21.8703	21.6835	22.145		21.5981	21.3181	21.681	21.5945	21.8104	21.8703	21.6835	22.145		-0.329384	0.0393321
Cthe_1421	signal peptide peptidase SppA, 36K type	signal peptide peptidase SppA	3	18.5426	17.0423	18.4231	18.4176	16.2072	18.2722	18.8493	18.0911		18.5426	17.0423	18.4231	18.4176	16.2072	18.2722	18.8493	18.0911		0.251447	0.721973
Cthe_1425	Pyrophosphate-energized proton pump	potassium transporter	13	20.8901	20.9818	21.0063	20.7505	21.0669	20.6791	21.0351	20.8447		20.8901	20.9818	21.0063	20.7505	21.0669	20.6791	21.0351	20.8447		0.000705719	0.994964
Cthe_1431	hypothetical protein	hypothetical protein	7	19.3747	19.4817	19.7624	20.1723	19.5869	20.5796	20.3325	19.561		19.3747	19.4817	19.7624	20.1723	19.5869	20.5796	20.3325	19.561		-0.317224	0.352526
Cthe_1433	short-chain dehydrogenase/reductase SDR	short-chain dehydrogenase	13	21.2183	22.3916	21.5095	22.2012	22.2615	21.902	22.2586	22.4097		21.2183	22.3916	21.5095	22.2012	22.2615	21.902	22.2586	22.4097		-0.377826	0.252657
Cthe_1446	TIR protein	peptidase S1	12	19.4094	19.3977	19.2416	19.5943	18.5063	18.3467	19.1317	19.1612		19.4094	19.3977	19.2416	19.5943	18.5063	18.3467	19.1317	19.1612		0.624261	0.0309237
Cthe_1456	ABC transporter related	polar amino acid ABC transporter ATP-binding protein	6	17.2589	16.4005	16.6735	15.999	16.5167	17.4431	16.2855	16.8211		17.2589	16.4005	16.6735	15.999	16.5167	17.4431	16.2855	16.8211		-0.183629	0.632335
Cthe_1458	ABC-type transporter, periplasmic subunit family 3	amino acid ABC transporter substrate-binding protein	18	20.2803	21.661	20.7564	21.076	20.6197	19.6582	20.2619	20.1715		20.2803	21.661	20.7564	21.076	20.6197	19.6582	20.2619	20.1715		0.765605	0.0720278
Cthe_1462	helix-turn-helix domain protein	XRE family transcriptional regulator	6	16.746	17.1061	17.5701	16.8657		16.6395	16.8651	17.1821		16.746	17.1061	17.5701	16.8657		16.6395	16.8651	17.1821		0.176399	0.516034
Cthe_1465	alkyl hydroperoxide reductase/ Thiol specific antioxidant/ Mal allergen	peroxiredoxin	11	21.2499	21.4909	21.7364	21.6854	20.3268	20.1996	21.2363	21.4224		21.2499	21.4909	21.7364	21.6854	20.3268	20.1996	21.2363	21.4224		0.744387	0.065056
Cthe_1472	Carbohydrate binding family 11	endoglucanase	3	19.0065	18.5377	19.0811	18.3782	17.0745	17.6432	16.9096	17.8422		19.0065	18.5377	19.0811	18.3782	17.0745	17.6432	16.9096	17.8422		1.3835	0.00270454
Cthe_1473	NADPH-dependent FMN reductase	FMN reductase	7		20.8484	19.2362	20.7967	20.9738	20.2494	20.8742	20.371			20.8484	19.2362	20.7967	20.9738	20.2494	20.8742	20.371		-0.323304	0.539513
Cthe_1477	deoxycytidine triphosphate deaminase	deoxycytidine triphosphate deaminase	3		19.1489	18.2606	19.2838	19.1011	18.1	19.5974	19.0769			19.1489	18.2606	19.2838	19.1011	18.1	19.5974	19.0769		-0.0710791	0.882711
Cthe_1478	regulatory protein TetR	TetR family transcriptional regulator	3			16.9397		16.8775	17.8165		15.9849		13.3541	14.3002	16.9397	14.0369	16.8775	17.8165	13.8576	15.9849		-1.47641	0.248368
Cthe_1485	flavodoxin/nitric oxide synthase	FprA family A-type flavoprotein	25	22.8518	22.8743	22.6673	23.0344	22.7837	22.1614	22.7746	23.0146		22.8518	22.8743	22.6673	23.0344	22.7837	22.1614	22.7746	23.0146		0.173411	0.413864
Cthe_1486	NUDIX hydrolase	NUDIX hydrolase	2	19.287	19.6645	19.9083	19.0378	18.9979		18.7941	19.3842		19.287	19.6645	19.9083	19.0378	18.9979		18.7941	19.3842		0.415687	0.185733
Cthe_1493	transcriptional regulator PadR family protein	PadR family transcriptional regulator	2	18.7225	18.0202	18.6785			18.5812				18.7225	18.0202	18.6785	13.3559	13.5071	18.5812	13.4315	13.445		2.45309	0.225694
Cthe_1495	pyridoxamine 5'-phosphate oxidase-related FMN-binding	pyridoxamine 5'-phosphate oxidase-related FMN-binding	11	23.5521	23.4838	23.6839	23.1978	23.3027	23.5753	23.5278	23.5526		23.5521	23.4838	23.6839	23.1978	23.3027	23.5753	23.5278	23.5526		-0.0102162	0.935179
Cthe_1500	ABC transporter related	multidrug ABC transporter ATP-binding protein	7	17.5923	17.4951	17.3814	17.4651	17.4958	18.5545	17.9015	17.9315		17.5923	17.4951	17.3814	17.4651	17.4958	18.5545	17.9015	17.9315		-0.48735	0.0712875
Cthe_1501	ABC transporter transmembrane region	ABC transporter	3	16.1225				16.1928	15.7346	16.0427	16.282		16.1225	13.8387	15.1154	13.1833	16.1928	15.7346	16.0427	16.282		-1.49806	0.0658032
Cthe_1503	hypothetical protein	hypothetical protein	13	22.8386	22.9353	22.8931	22.7352	22.9399	23.1363	23.3959	23.6117		22.8386	22.9353	22.8931	22.7352	22.9399	23.1363	23.3959	23.6117		-0.420447	0.0335841
Cthe_1504	Linocin_M18 bacteriocin protein	bacteriocin	27	21.6587	22.524	22.0685	22.3931	22.3469	22.511	22.5729	22.8305		21.6587	22.524	22.0685	22.3931	22.3469	22.511	22.5729	22.8305		-0.404258	0.112414
Cthe_1508	ArsC family protein	ArsC family transcriptional regulator	6	18.5225	17.6392	18.5075	18.6491	17.9574	17.6815	18.4659	18.8426		18.5225	17.6392	18.5075	18.6491	17.9574	17.6815	18.4659	18.8426		0.0927539	0.798771
Cthe_1509	protein of unknown function DUF438	hypothetical protein	23	18.6901	19.0672	18.4839	18.9436	18.0217	18.6666	18.7805	18.8515		18.6901	19.0672	18.4839	18.9436	18.0217	18.6666	18.7805	18.8515		0.216156	0.384397
Cthe_1511	DNA methylase N-4/N-6 domain protein	DNA methylase N-4	5	17.0924	16.8738		17.6659	17.3474	17.3831	18.2052	18.1698		17.0924	16.8738		17.6659	17.3474	17.3831	18.2052	18.1698		-0.565698	0.160632
Cthe_1512	DpmII restriction endonuclease	type II restriction endonuclease	8	17.7308	17.7504	17.9114	18.0193	17.4996	18.6197	17.9935	16.3835		17.7308	17.7504	17.9114	18.0193	17.4996	18.6197	17.9935	16.3835		0.228868	0.648845
Cthe_1513	DNA adenine methylase	restriction endonuclease subunit M	2	16.8171	16.62	16.678					15.6653		16.8171	16.62	16.678	13.4115	13.3102	13.3692	13.689	15.6653		1.87325	0.108981
Cthe_1514	protein of unknown function DUF125 transmembrane	membrane protein	8	19.3461	18.9169	19.4543	18.7015	19.2055	19.181	18.8202	19.4432		19.3461	18.9169	19.4543	18.7015	19.2055	19.181	18.8202	19.4432		-0.0577583	0.80097
Cthe_1517	type I phosphodiesterase/nucleotide pyrophosphatase	phosphodiesterase	8	15.9966	16.4695	16.4441	15.8247	16.3312	17.2602	15.5351	16.6405		15.9966	16.4695	16.444	15.8247	16.3312	17.2602	15.5351	16.6405		-0.258037	0.536201
Cthe_1519	methyltransferase small	SAM-dependent methyltransferase	4			16.3935		17.7004	17.1108		16.6726		13.7216	13.5732	16.3935	14.0056	17.7004	17.1108	13.6266	16.6726		-1.85412	0.150276
Cthe_1522	NADPH-dependent FMN reductase	FMN reductase	10	20.6567	20.3943	20.6214	20.4399	20.3591	20.4259	20.1049	20.4531		20.6567	20.3943	20.6214	20.4399	20.3591	20.4259	20.1049	20.4531		0.192345	0.110333
Cthe_1539	glutamine synthetase catalytic region	glutamine synthetase	6	18.2557	18.1421	18.1986	17.9703	17.8536	18.4275	17.7356	18.3995		18.2557	18.1421	18.1986	17.9703	17.8536	18.4275	17.7356	18.3995		0.0375876	0.850192
Cthe_1543	aspartyl-tRNA synthetase	aspartyl-tRNA synthetase	4		19.3677		21.9841	19.1788	18.6686	18.6951	18.8111		14.0039	19.3677	14.2268	21.9841	19.1788	18.6686	18.6951	18.8111		-1.44275	0.491925
Cthe_1546	4Fe-4S ferredoxin iron-sulfur binding domain-containing protein	4Fe-4S ferredoxin	15	18.6871	18.7589	18.4269	18.755	18.7979	19.1733	18.6884	19.0037		18.6871	18.7589	18.4269	18.755	18.7979	19.1733	18.6884	19.0037		-0.258838	0.1004
Cthe_1554	methylated-DNA/protein-cysteine methyltransferase	methylated-DNA--protein-cysteine methyltransferase	7	21.4224	20.8929	20.5782	21.2049	19.69	19.6315	20.4538	20.2875		21.4224	20.8929	20.5782	21.2049	19.69	19.6315	20.4538	20.2875		1.00888	0.0109673
Cthe_1555	NLPA lipoprotein	metal ABC transporter substrate-binding protein	26	25.0423	26.2392	26.6561	26.5712	25.6494	25.9182	26.2276	26.1924		25.0423	26.2392	26.6561	26.5712	25.6494	25.9182	26.2276	26.1924		0.13031	0.753479
Cthe_1556	ABC-type transporter, integral membrane subunit	methionine ABC transporter permease	3		20.8127		18.4803	20.5459		20.5272	20.493		13.312	20.8127	13.047	18.4803	20.5459	13.0075	20.5272	20.493		-2.2304	0.438997
Cthe_1557	ABC transporter related	ABC transporter	17	22.3348	21.8152	22.448	22.287	22.2821	22.4855	22.406	22.5814		22.3348	21.8152	22.448	22.287	22.2821	22.4855	22.406	22.5814		-0.217469	0.205564
Cthe_1559	Cys/Met metabolism pyridoxal-phosphate-dependent protein	cystathionine beta-lyase (Comments: catalyzes the formation of cystathionine from L-cysteine and O-succinyl-L-homoserine)	9		17.8313	18.0474	19.3673	18.7345	19.0477	19.1278	19.5803			17.8313	18.0474	19.3673	18.7345	19.0477	19.1278	19.5803		-0.707235	0.17815
Cthe_1560	Pyridoxal-5'-phosphate-dependent protein beta subunit	cysteine synthase	12	15.7513	18.0137	18.9048	18.9436	18.566	17.8275	19.199	19.4996		15.7513	18.0137	18.9048	18.9436	18.566	17.8276	19.199	19.4996		-0.869654	0.337992
Cthe_1565	oxidoreductase/nitrogenase component 1	oxidoreductase/nitrogenase component 1	13	18.9967	18.4618	18.3361	18.841	18.7382	18.4577	19.0617	19.1568		18.9967	18.4618	18.3361	18.841	18.7382	18.4577	19.0617	19.1568		-0.194696	0.415746
Cthe_1566	oxidoreductase/nitrogenase component 1	hydrogenase	15	18.5671	18.3538	18.9284	18.8989	18.2649	18.6029	19.3158	19.0744		18.5671	18.3538	18.9284	18.8989	18.2649	18.6029	19.3158	19.0744		-0.127472	0.657015
Cthe_1569	Cys/Met metabolism pyridoxal-phosphate-dependent protein	O-acetylhomoserine aminocarboxypropyltransferase (Comments: catalyzes the formation of L-methionine and acetate from O-acetyl-L-homoserine and methanethiol)	23	19.8013	19.722	20.2329	20.3207	19.0897	19.2065	19.9868	19.9926		19.8013	19.722	20.2329	20.3207	19.0897	19.2065	19.9868	19.9926		0.450341	0.167506
Cthe_1570	ABC-type transporter, periplasmic subunit family 3	nitrate ABC transporter substrate-binding protein	2	15.3689	14.3374		14.4731	15.0456					15.3689	14.3374	13.4577	14.4731	15.0456	12.9311	13.8642	13.5728		0.555821	0.383015
Cthe_1572	ABC transporter related	ABC transporter ATP-binding protein	6	16.566	16.892	16.4293	17.0518	16.1827	16.0852	16.433	17.1072		16.566	16.892	16.4293	17.0518	16.1827	16.0852	16.433	17.1072		0.282771	0.337565
Cthe_1573	Nitrogenase iron protein	nitrogenase iron protein (Comments: nitrogenase iron protein; nitrogenase component 2; with component 1, an molybdenum-iron protein, catalyzes the fixation of nitrogen to ammonia; nitrogen reductase provides electrons to the nitrogenase complex; in R. etli there are three essentially identical copies of nifH which are actively expressed during symbiosis)	9	20.7103	20.2979	20.57	20.8056	20.1011	20.1227	20.6781	20.5191		20.7103	20.2979	20.57	20.8056	20.1011	20.1227	20.6781	20.5191		0.240723	0.2335
Cthe_1574	hypothetical protein	hypothetical protein	4		19.1032		19.6614	19.2534	19.1786	19.1962	19.2414		13.527	19.1032	14.1305	19.6614	19.2534	19.1786	19.1962	19.2414		-2.61189	0.156307
Cthe_1592	glycerate kinase	glycerate kinase	6	17.9484	17.339	17.0898	18.0363	17.5645	17.7138	17.6102	17.5862		17.9484	17.339	17.0898	18.0363	17.5645	17.7138	17.6102	17.5862		-0.0152717	0.949936
Cthe_1595	hypothetical protein	2'-5' RNA ligase	10	20.0816	19.9033	18.915	20.2538	19.6308	19.7699	18.6911	20.0108		20.0816	19.9033	18.915	20.2538	19.6308	19.7699	18.6911	20.0108		0.262768	0.551326
Cthe_1597	flavodoxin	flavodoxin	4	14.8829		15.0749	15.1263	15.7037	15.1918	15.0241	15.6642		14.8829		15.0749	15.1263	15.7037	15.1918	15.0241	15.6642		-0.367917	0.140802
Cthe_1598	nitroreductase family protein	nitroreductase	7	17.3921	17.6407	17.2576	17.4105	17.3143	17.4202	17.3298	17.5108		17.3921	17.6407	17.2576	17.4105	17.3143	17.4202	17.3298	17.5108		0.0314746	0.742842
Cthe_1599	PAS sensor protein	PAS domain-containing two-component system sensor histidine kinase	2		16.6165		17.8107		18.8417	18.8832	19.2223		13.4812	16.6165	13.4118	17.8107	14.3583	18.8417	18.8832	19.2223		-2.49631	0.17156
Cthe_1600	response regulator receiver	two-component system response regulator	3	16.9635	16.9996	17.2461	16.8335	17.0842	16.444	16.6994			16.9635	16.9995	17.2461	16.8335	17.0842	16.444	16.6994			0.268108	0.209274
Cthe_1601	phosphate transport system regulatory protein PhoU	PhoU family transcriptional regulator	14	20.4298	20.8465	20.3986	20.535	20.7169	19.9703	20.6617	20.7106		20.4298	20.8465	20.3986	20.535	20.7169	19.9703	20.6617	20.7106		0.0375881	0.863006
Cthe_1605	ABC-type phosphate transport system periplasmic component-like protein	phosphate-binding protein	4	15.189	14.566			14.7243	14.0337		13.6504		15.189	14.566	13.8145	13.1256	14.7243	14.0337	13.7951	13.6504		0.122903	0.81675
Cthe_1609	Resolvase domain	recombinase	3	17.8914	19.2467	17.3732	18.4081	19.2977	18.4194	19.5311	17.7965		17.8914	19.2467	17.3732	18.4081	19.2977	18.4194	19.5311	17.7965		-0.531323	0.383975
Cthe_1631	Abortive phage infection protein	hypothetical protein	11	16.8361	16.771	16.2973	16.147	16.1273	16.6589	16.4946	16.2145		16.8361	16.771	16.2973	16.147	16.1273	16.6589	16.4946	16.2145		0.13901	0.534187
Cthe_1643	phage-associated protein	hypothetical protein	5		16.8568	16.7106	16.6864	16.6732	17.2521	17.4139	17.4001			16.8568	16.7106	16.6864	16.6732	17.2521	17.4139	17.4001		-0.433567	0.09522
Cthe_1663	Endoribonuclease L-PSP	1990699:1990391 CTHE_RS08605 endoribonuclease L-PSP	2	17.2832	18.8254	16.3428		17.1425	16.0853	18.1193	17.4018		17.2832	18.8254	16.3428		17.1425	16.0853	18.1193	17.4018		0.296596	0.720842
Cthe_1665	Hsp33 protein	Hsp33 protein	3		17.9189		17.6499	17.362		17.395	17.5351		14.6945	17.9189	13.8357	17.6499	17.362	13.3368	17.395	17.5351		-0.382453	0.801353
Cthe_1698	hypothetical protein	hypothetical protein	4	22.699	22.0291	22.8356	22.5587	22.8718	23.449	23.4078	23.1234		22.699	22.0291	22.8356	22.5587	22.8718	23.449	23.4078	23.1234		-0.682393	0.0218634
Cthe_1745	helix-turn-helix domain protein	XRE family transcriptional regulator	3	17.5942	16.7212	16.549	17.6499	16.9519	16.6079	17.4373	16.8322		17.5942	16.7212	16.549	17.6499	16.9519	16.6079	17.4373	16.8322		0.171232	0.628996
Cthe_1749	DNA-cytosine methyltransferase	DNA-cytosine methyltransferase	2		16.4102		16.2224	15.0223	16.7868		16.2491		14.4133	16.4102	13.7158	16.2224	15.0223	16.7868	13.5513	16.2491		-0.211959	0.836008
Cthe_1751	RNA methyltransferase, TrmA family	RNA methyltransferase	15	17.4771	17.3398	17.5279	17.5366	17.8001	17.195	17.4848	17.6102		17.4771	17.3398	17.5279	17.5366	17.8001	17.195	17.4848	17.6102		-0.0521522	0.712278
Cthe_1754	ABC-type transporter, periplasmic subunit	ABC transporter substrate-binding protein	6	17.2441	17.7475	18.2828	17.7408	17.586	18.3204	17.1415	17.4797		17.2441	17.7475	18.2828	17.7408	17.586	18.3204	17.1415	17.4797		0.121879	0.721806
Cthe_1756	band 7 protein	virion core protein (lumpy skin disease virus)	23	20.3084	20.7137	20.8581	20.9094	20.3439	20.7037	20.3194	20.2493		20.3084	20.7137	20.8581	20.9094	20.3439	20.7037	20.3194	20.2493		0.29331	0.135262
Cthe_1758	protein of unknown function DUF583	hypothetical protein	3	19.8985	17.8152	19.4364	19.0117	18.7897	18.7455	17.9824	18.6563		19.8985	17.8152	19.4364	19.0117	18.7897	18.7455	17.9824	18.6563		0.496959	0.34514
Cthe_1760	penicillin-binding protein, 1A family	penicillin-binding protein 1A	14	20.8254	21.0104	20.2463	20.3819	20.0715	19.9094	20.2604	20.4797		20.8254	21.0104	20.2463	20.3819	20.0715	19.9094	20.2604	20.4797		0.435726	0.0930107
Cthe_1761	protein of unknown function DUF214	hypothetical protein	8	19.2741	19.1994	17.9705	18.7813	18.8396	18.311	18.5029	18.7358		19.2741	19.1994	17.9705	18.7813	18.8396	18.311	18.5029	18.7358		0.209003	0.539866
Cthe_1762	efflux transporter, RND family, MFP subunit	RND transporter MFP subunit	27	20.4289	20.808	20.6641	20.6461	19.8489	19.7888	19.9771	19.545		20.4289	20.808	20.6641	20.6461	19.8489	19.7888	19.9771	19.545		0.846834	0.000399222
Cthe_1763	ABC transporter related	macrolide ABC transporter ATP-binding protein	12	18.34	18.5753	17.2948	17.8952	18.1832	17.8679	17.7299	17.6271		18.34	18.5753	17.2948	17.8952	18.1832	17.8679	17.7299	17.6271		0.174257	0.590337
Cthe_1764	outer membrane efflux protein	hypothetical protein	20	18.7022	18.7767	18.4216	18.5253	18.1907	18.2657	17.9187	16.8647		18.7022	18.7767	18.4216	18.5253	18.1907	18.2657	17.9187	16.8647		0.796517	0.0543009
Cthe_1765	hypothetical protein	hypothetical protein	7	18.0582	18.3684	19.214	19.1155	18.6406	18.0378	17.9029	18.145		18.0582	18.3684	19.214	19.1155	18.6406	18.0378	17.9029	18.145		0.507454	0.169591
Cthe_1766	glutamate 5-kinase	gamma-glutamyl kinase	10	19.7076	20.9312	19.9796	21.2531	20.1989	20.5344	19.9014	19.7038		19.7076	20.9312	19.9796	21.2531	20.1989	20.5344	19.9014	19.7038		0.383228	0.388698
Cthe_1767	hypothetical protein	hypothetical protein	34	24.9018	25.2307	25.031	24.8888	25.1029	24.9419	24.7912	24.8236		24.9018	25.2307	25.031	24.8888	25.1029	24.9419	24.7912	24.8236		0.0981727	0.390698
Cthe_1768	NifU-like domain-containing protein	nitrogen-fixing protein NifU	22	24.7833	24.406	24.5397	24.1571	23.8151	23.7214	23.6248	23.735		24.7833	24.406	24.5397	24.1571	23.8151	23.7214	23.6248	23.735		0.747464	0.00154365
Cthe_1771	Rubrerythrin	rubrerythrin	17	24.2879	23.971	24.4939	23.8765	24.1423	24.2876	23.9379	24.1336		24.2879	23.971	24.4939	23.8765	24.1423	24.2876	23.9379	24.1336		0.0319796	0.84783
Cthe_1773	peptidase S16 lon domain protein	ATP-dependent protease	27	19.1365	19.148	19.1248	18.6371	19.0757	18.4932	18.3059	18.6339		19.1365	19.148	19.1248	18.6371	19.0757	18.4932	18.3059	18.6339		0.384423	0.111405
Cthe_1775	universal protein YeaZ	tRNA threonylcarbamoyladenosine biosynthesis protein TsaB	7	17.8505	17.7886	18.2892	17.1958	18.1239	18.7287	17.6484	17.5266		17.8505	17.7886	18.2892	17.1958	18.1239	18.7287	17.6484	17.5266		-0.225856	0.546488
Cthe_1776	Uncharacterised protein family UPF0079, ATPase	tRNA threonylcarbamoyladenosine biosynthesis protein TsaE	3				16.8308	17.5478	16.6954	18.1616			14.2629	13.5242	13.7253	16.8308	17.5478	16.6954	18.1616	14.4544		-2.12899	0.1047
Cthe_1777	amidohydrolase	amidohydrolase	19	20.189	20.7105	19.9181	20.17	20.7773	20.5725	20.7408	20.5087		20.189	20.7105	19.9181	20.17	20.7773	20.5725	20.7408	20.5087		-0.402898	0.0649148
Cthe_1778	copper amine oxidase-like domain-containing protein	copper amine oxidase	26	24.2488	23.6427	23.628	23.2981	22.9635	22.5708	23.7829	23.9018		24.2488	23.6427	23.628	23.298	22.9635	22.5708	23.7829	23.9018		0.399621	0.330707
Cthe_1782	ribosomal protein S9	30S ribosomal protein S9	26	24.9364	24.4944	24.5963	24.6063	24.0468	23.8717	23.9833	24.0214		24.9364	24.4944	24.5963	24.6063	24.0468	23.8717	23.9833	24.0214		0.677557	0.000608932
Cthe_1783	ribosomal protein L13	50S ribosomal protein L13	20	24.4861	24.4561	24.4892	24.4593	23.6	24.0355	23.6842	23.6077		24.4861	24.4561	24.4892	24.4593	23.6	24.0355	23.6842	23.6077		0.740823	0.000372532
Cthe_1784	hypothetical protein	hypothetical protein	4	19.3536	18.6706	18.3468	18.9934	18.544	18.2161	18.4737	18.7567		19.3536	18.6706	18.3468	18.9934	18.544	18.2161	18.4737	18.7567		0.343484	0.207168
Cthe_1787	glycoside hydrolase 15-related	glycoside hydrolase	12	17.1868	17.3411	17.5035	17.3025	17.8205	17.9066	17.7365	18.0784		17.1868	17.3411	17.5035	17.3025	17.8205	17.9066	17.7365	18.0784		-0.552011	0.00134874
Cthe_1789	ATPase AAA-2 domain protein	ATP-dependent Clp protease ATP-binding protein	60	21.584	21.878	21.8374	21.9138	21.585	21.4616	21.8651	21.6949		21.584	21.878	21.8374	21.9138	21.585	21.4616	21.8651	21.6949		0.151664	0.230515
Cthe_1790	ATP:guanido phosphotransferase	ATP--guanido phosphotransferase	12	20.7563	20.9269	21.1016	21.1116	20.9734	20.9207	21.0491	21.183		20.7563	20.9269	21.1016	21.1116	20.9734	20.9207	21.0491	21.183		-0.0574489	0.592086
Cthe_1791	UvrB/UvrC protein	hypothetical protein	5	17.2797	17.5279	16.8353	17.1702	16.7741	17.3145	16.6335	17.4462		17.2797	17.5279	16.8353	17.1702	16.7741	17.3145	16.6335	17.4462		0.161179	0.536035
Cthe_1794	translation elongation factor G	elongation factor G (Comments: EF-G; promotes GTP-dependent translocation of the ribosome during translation; many organisms have multiple copies of this gene)	43	20.095	19.787	20.0092	19.8883	20.769	20.8695	21.2249	21.2532		20.095	19.787	20.0092	19.8883	20.769	20.8695	21.2249	21.2532		-1.0843	0.000246941
Cthe_1795	phospho-2-dehydro-3-deoxyheptonate aldolase	3-deoxy-7-phosphoheptulonate synthase (Comments: catalyzes the formation of 3-deoxy-D-arabino-hept-2-ulosonate 7-phosphate from phosphoenolpyruvate and D-erythrose 4-phosphate)	44	27.2333	26.6165	26.8132	26.5206	26.7515	26.7123	26.6829	26.8884		27.2333	26.6165	26.8132	26.5206	26.7515	26.7123	26.6829	26.8884		0.0371332	0.828799
Cthe_1796	Prephenate dehydrogenase	prephenate dehydrogenase	14	20.7322	20.5827	20.8794	20.7357	21.0501	20.742	21.0583	21.1366		20.7322	20.5827	20.8794	20.7357	21.0501	20.742	21.0583	21.1366		-0.264246	0.0471472
Cthe_1797	3-phosphoshikimate 1-carboxyvinyltransferase	3-phosphoshikimate 1-carboxyvinyltransferase (Comments: catalyzes the formation of 5-O-(1-carboxyvinyl)-3-phosphoshikimate from phosphoenolpyruvate and 3-phosphoshikimate in tryptophan biosynthesis)	26	21.9384	21.6363	21.8003	21.5633	21.9569	22.3548	21.8074	22.0868		21.9384	21.6363	21.8003	21.5633	21.9569	22.3548	21.8074	22.0868		-0.316896	0.069094
Cthe_1798	Redox-sensing transcriptional repressor rex	REX family transcriptional regulator	8	20.4387	19.6786	19.5005	19.7179	19.6467	20.4864	19.1314	20.2084		20.4387	19.6786	19.5005	19.7179	19.6467	20.4864	19.1314	20.2084		-0.0342951	0.928328
Cthe_1799	ABC transporter related	ABC transporter	15	16.665	16.743	15.6131	16.4661	16.6635	16.5625	16.5275	15.9882		16.665	16.743	15.6131	16.4661	16.6635	16.5625	16.5275	15.9882		-0.063647	0.839368
Cthe_1801	ABC transporter related	cobalt ABC transporter ATP-binding protein	19	20.398	19.4008	20.0758	19.4989	19.9342	19.7642	19.8597	19.7524		20.398	19.4008	20.0758	19.4989	19.9342	19.7642	19.8597	19.7524		0.0157671	0.950009
Cthe_1803	cobalamin (vitamin B12) biosynthesis CbiM protein	cobalamin biosynthesis protein CbiM	3	21.8211	20.6688	20.8352	19.6316	21.6251	21.5314	21.418	21.5259		21.8211	20.6688	20.8352	19.6316	21.6251	21.5314	21.418	21.5259		-0.785947	0.131516
Cthe_1805	diguanylate cyclase	two-component system diguanylate cyclase response regulator	5	16.8452	17.6165	17.3009	16.8595	16.3532	17.0405	17.1874	17.4648		16.8452	17.6165	17.3009	16.8595	16.3532	17.0405	17.1874	17.4648		0.144033	0.649371
Cthe_1806	Ig domain protein group 2 domain protein	dockerin	22	17.6715	17.6041	17.6548	17.9879	17.2413	16.9611	17.0588	17.4853		17.6715	17.6041	17.6548	17.9879	17.2413	16.9611	17.0588	17.4853		0.54294	0.00944392
Cthe_1807	hypothetical protein	hypothetical protein	20	21.2771	21.0367	21.0867	20.6762	20.8611	20.9389	20.8359	20.8199		21.2771	21.0367	21.0867	20.6762	20.8611	20.9389	20.8359	20.8199		0.155226	0.271717
Cthe_1809	RNA polymerase sigma factor, sigma-70 family	RNA polymerase subunit sigma-24	12	19.5524	19.1857	18.7446	18.6948	19.2092	19.1968	18.836	18.6862		19.5524	19.1857	18.7446	18.6948	19.2092	19.1968	18.836	18.6862		0.0623522	0.80446
Cthe_1826	response regulator receiver	two-component system sensor histidine kinase/response regulator	13	19.2822	19.1234	19.0682	18.759	19.2757	19.253	19.1862	19.558		19.2822	19.1234	19.0682	18.759	19.2757	19.253	19.1862	19.558		-0.260019	0.106342
Cthe_1827	copper amine oxidase-like domain-containing protein	copper amine oxidase	10	18.6722	19.5958	20.0226	19.7617	18.2503	18.4511	19.4155	19.1379		18.6722	19.5958	20.0226	19.7617	18.2503	18.4511	19.4155	19.1379		0.699355	0.13357
Cthe_1828	hypothetical protein	hypothetical protein	2				15.5143	16.0251	15.693		16.0415		13.5653	14.6748	14.3253	15.5143	16.0251	15.693	13.3819	16.0415		-0.765439	0.350765
Cthe_1830	hypothetical protein	hypothetical protein	2	13.535	15.7964		16.1591	15.2074		15.7972	14.5436		13.535	15.7964		16.1591	15.2074		15.7972	14.5436		-0.0192518	0.983909
Cthe_1832	hypothetical protein	included in 2173807:2171091 CTHE_RS09485 hypothetical (pseudo, annotated by transcript or proteomic data)	8	17.8857	17.6486	18.1844	17.7081	16.4469	16.796	17.209	16.7788		17.8857	17.6486	18.1844	17.7081	16.4469	16.796	17.209	16.7788		1.049	0.00178827
Cthe_1833	copper amine oxidase-like domain-containing protein	copper amine oxidase	12	20.5093	20.2179	20.5028	20.6313	19.7315	20.0743	20.1139	19.9128		20.5093	20.2179	20.5028	20.6313	19.7315	20.0743	20.1139	19.9128		0.507199	0.00632833
Cthe_1834	hypothetical protein	hypothetical protein	4	17.6098	18.1104	15.8501	18.515	15.6191	16.4818	15.635	17.2669		17.6098	18.1104	15.8501	18.515	15.6191	16.4818	15.635	17.2669		1.27063	0.122449
Cthe_1836	hypothetical protein	hypothetical protein	18	21.8439	21.3601	21.0657	20.8303	20.3011	20.5075	20.0172	19.7183		21.8439	21.3601	21.0657	20.8303	20.3011	20.5075	20.0172	19.7183		1.13899	0.00636017
Cthe_1837	hypothetical protein	hypothetical protein	7		19.0616	19.8553	19.3771	19.381	20.5248	19.0551	19.4298			19.0616	19.8553	19.3771	19.381	20.5248	19.0551	19.4298		-0.166345	0.711642
Cthe_1838	Endo-1,4-beta-xylanase	glycoside hydrolase	39	24.2502	24.4718	24.2334	24.3251	23.4679	22.9876	22.9839	23.0528		24.2502	24.4718	24.2334	24.3251	23.4679	22.9876	22.9839	23.0528		1.19706	8.52288e-05
Cthe_1839	Radical SAM domain protein	[FeFe] hydrogenase H-cluster radical SAM maturase HydE	13	21.0385	20.849	20.7591	20.8782	20.71	20.8296	20.4757	20.6379		21.0385	20.849	20.7591	20.8782	20.71	20.8296	20.4757	20.6379		0.217925	0.0598724
Cthe_1840	cysteine synthase A	cysteine synthase	34	24.6566	24.0672	24.1013	23.9226	24.0728	23.9884	24.1356	24.0029		24.6566	24.0672	24.1013	23.9226	24.0728	23.9884	24.1356	24.0029		0.136986	0.4377
Cthe_1841	Conserved hypothetical protein CHP00268	adenine nucleotide alpha hydrolase	12	20.0943	20.6365	20.7281	20.4056	20.4371	20.9227	20.4544	20.4727		20.0943	20.6365	20.7281	20.4056	20.4371	20.9227	20.4544	20.4727		-0.105645	0.585925
Cthe_1842	O-acetylhomoserine/O-acetylserine sulfhydrylase	O-acetylhomoserine aminocarboxypropyltransferase (Comments: catalyzes the formation of L-methionine and acetate from O-acetyl-L-homoserine and methanethiol)	25	23.1592	22.9896	23.1273	23.0821	23.2573	23.0317	23.0901	23.187		23.1592	22.9896	23.1273	23.0821	23.2573	23.0317	23.0901	23.187		-0.0519705	0.435829
Cthe_1843	transcriptional regulator, Rrf2 family	Rrf2 family transcriptional regulator	7	18.7768	19.3556	17.6028	19.4684	18.4803	18.1989	17.8596	18.3999		18.7768	19.3556	17.6028	19.4684	18.4803	18.1989	17.8596	18.3999		0.566253	0.254058
Cthe_1844	transcriptional regulator, Rrf2 family	AsnC family transcriptional regulator	5	14.2242	14.9157	14.9019	14.8023	14.7358	13.7166	14.3597	13.8184		14.2242	14.9157	14.9019	14.8023	14.7358	13.7166	14.3597	13.8184		0.553448	0.104819
Cthe_1845	homoserine O-succinyltransferase	homoserine O-succinyltransferase	19	22.0546	21.6517	22.0733	21.6546	21.8231	22.0835	21.6737	22.0493		22.0546	21.6517	22.0733	21.6546	21.8231	22.0835	21.6737	22.0493		-0.0488424	0.76074
Cthe_1848	copper-translocating P-type ATPase	ATPase P	12	18.8668	17.5804	18.5411	17.6986	18.0684	18.1494	18.5307	17.6863		18.8668	17.5804	18.5411	17.6986	18.0684	18.1494	18.5307	17.6863		0.0629907	0.866754
Cthe_1852	33 kDa chaperonin	molecular chaperone Hsp33	11	21.3563	21.0906	20.674	21.2606	20.2828	21.0697	20.8861	21.3276		21.3563	21.0906	20.674	21.2606	20.2828	21.0697	20.8861	21.3276		0.203832	0.476602
Cthe_1853	Cold-shock protein DNA-binding	cold-shock protein	6	21.441	21.8514	21.0277	22.2323	19.5468	20.6491	20.2771	19.3578		21.441	21.8514	21.0277	22.2323	19.5468	20.6491	20.2771	19.3578		1.68041	0.00567121
Cthe_1854	methylated-DNA/protein-cysteine methyltransferase	methylated-DNA--protein-cysteine methyltransferase	2	18.9049	19.6008	18.9523	19.291				13.1079		18.9049	19.6008	18.9523	19.291	14.5254	13.6597	13.51	13.1079		5.4865	3.59427e-06
Cthe_1857	carboxyl-terminal protease	peptidase S41	15	21.1511	20.0839	20.1844	20.3056	20.1332	20.6267	20.4146	20.4563		21.1511	20.0839	20.1844	20.3056	20.1332	20.6267	20.4146	20.4563		0.0234799	0.932225
Cthe_1858	Peptidase M23	peptidase M23	13	20.632	20.0865	20.2829	19.8286	19.7832	19.4894	19.4693	18.7985		20.632	20.0865	20.2829	19.8286	19.7832	19.4894	19.4693	18.7985		0.822427	0.0221165
Cthe_1859	protein of unknown function DUF214	cell division protein FtsX	3	17.8101	18.2661	17.2697	18.1742	17.3358					17.8101	18.2661	17.2697	18.1742	17.3358	13.1692	14.1741	13.8921		3.23721	0.0143336
Cthe_1860	cell division ATP-binding protein FtsE	cell division protein FtsE	11	19.0469	19.5545	19.3039	19.2004	19.2828	18.6041	19.4614	18.6407		19.0469	19.5545	19.3039	19.2004	19.2828	18.6041	19.4614	18.6407		0.279211	0.296319
Cthe_1861	transcriptional regulator, CdaR	CdaR family transcriptional regulator	12	18.2239	18.3254	18.5152	18.4128	18.6775	19.1189	18.2452	18.9478		18.2239	18.3254	18.5152	18.4128	18.6775	19.1189	18.2452	18.9478		-0.378018	0.108102
Cthe_1862	ABC transporter related	sugar ABC transporter ATP-binding protein	50	25.1058	24.6706	24.8137	25.0806	25.107	25.1039	24.9411	24.7725		25.1058	24.6707	24.8137	25.0806	25.107	25.1039	24.9411	24.7725		-0.0634518	0.648325
Cthe_1863	N-acetyl-gamma-glutamyl-phosphate reductase	N-acetyl-gamma-glutamyl-phosphate reductase (Comments: catalyzes the reduction of N-acetyl-5-glutamyl phosphate to N-acetyl-L-glutamate 5-semialdehyde in arginine biosynthesis and the reduction of N-acetyl-gamma-aminoadipyl-phosphate to N-acetyl-L-aminoadipate-semialdehyde in lysine biosynthesis; involved in both the arginine and lysine biosynthetic pathways; lysine is produced via the AAA pathwa…	29	22.6673	22.7577	22.9002	22.2955	22.9192	22.6016	21.9883	22.9274		22.6673	22.7577	22.9002	22.2955	22.9192	22.6016	21.9883	22.9274		0.0460563	0.862848
Cthe_1864	acetylglutamate kinase	acetylglutamate kinase (Comments: catalyzes the phosphorylation of N-acetyl-L-glutamate to form N-acetyl-L-glutamate 5-phosphate)	35	23.2031	22.8782	22.9674	22.7347	23.1175	22.3735	22.7913	23.2126		23.2031	22.8782	22.9674	22.7347	23.1175	22.3735	22.7913	23.2126		0.0721135	0.747061
Cthe_1865	type IV pilus assembly PilZ	pilus assembly protein PilZ	7	19.5397	18.217	19.371	18.3984	18.5115	19.1978	18.4087	19.0604		19.5397	18.217	19.371	18.3984	18.5115	19.1978	18.4087	19.0604		0.0869503	0.830281
Cthe_1866	acetylornithine and succinylornithine aminotransferase	acetylornithine aminotransferase	16	22.3577	22.2445	22.1204	22.2541	21.0377	21.1295	21.3794	21.1977		22.3577	22.2445	22.1204	22.2541	21.0377	21.1295	21.3794	21.1977		1.0581	1.89271e-05
Cthe_1867	carbamoyl-phosphate synthase, small subunit	carbamoyl phosphate synthase small subunit (Comments: catalyzes production of carbamoyl phosphate from bicarbonate and glutamine in pyrimidine and arginine biosynthesis pathways; forms an octamer composed of four CarAB dimers)	16	22.9334	23.1807	23.1362	23.0882	23.0764	23.0843	22.6107	23.0454		22.9334	23.1807	23.1362	23.0882	23.0764	23.0843	22.6107	23.0454		0.130419	0.343356
Cthe_1868	carbamoyl-phosphate synthase, large subunit	carbamoyl phosphate synthase large subunit	67	21.232	21.453	21.5527	21.4102	21.6806	21.5733	21.3458	21.4655		21.232	21.453	21.5527	21.4102	21.6806	21.5733	21.3458	21.4655		-0.104326	0.329013
Cthe_1869	Ornithine carbamoyltransferase	ornithine carbamoyltransferase (Comments: catalyzes the formation of L-citrulline from carbamoyl phosphate and L-ornithine in arginine biosynthesis and degradation)	20	22.9267	24.158	24.1529	24.0592	23.9945	23.883	23.7075	24.1408		22.9267	24.158	24.1529	24.0592	23.9945	23.883	23.7075	24.1408		-0.107228	0.744095
Cthe_1870	GCN5-related N-acetyltransferase	GCN5 family N-acetyltransferase	11	19.2716	19.496	19.1995	19.1181	18.9192	19.1057	18.8644	19.0239		19.2716	19.496	19.1995	19.1181	18.9192	19.1057	18.8644	19.0239		0.292988	0.023789
Cthe_1878	hypothetical protein	hypothetical protein	7	18.7754	18.2843	18.8284	18.522	18.6733	18.4782	18.6905	18.4478		18.7754	18.2843	18.8284	18.522	18.6733	18.4782	18.6905	18.4478		0.0300579	0.837788
Cthe_1908	copper amine oxidase-like domain-containing protein	copper amine oxidase	5	17.4546	15.932	16.1525	15.8459	15.4031	15.3619	15.6291	13.8909		17.4546	15.932	16.1525	15.8459	15.4031	15.3619	15.6291	13.8909		1.27501	0.0584727
Cthe_1911	Carbohydrate binding family 6	carbohydrate-binding protein	69	22.3066	22.271	22.4509	22.2332	21.055	21.3659	21.7504	21.5365		22.3067	22.271	22.4509	22.2332	21.055	21.3659	21.7504	21.5365		0.888496	0.0011971
Cthe_1912	copper amine oxidase-like domain-containing protein	copper amine oxidase	31	23.5454	24.229	23.7184	24.3384	22.7057	22.9325	23.3261	23.1856		23.5454	24.229	23.7184	24.3384	22.7057	22.9325	23.3261	23.1856		0.920291	0.00808938
Cthe_1916	response regulator receiver	two-component system response regulator	8	16.9255	17.2106	16.665	17.4782	16.6108	16.2555	17.0747	16.8501		16.9255	17.2106	16.665	17.4782	16.6108	16.2555	17.0747	16.8501		0.372011	0.184703
Cthe_1918	Orn/Lys/Arg decarboxylase major region	arginine decarboxylase	11	19.8923	20.6377	20.3803	20.2284	20.5614	20.4417	20.4218	19.9012		19.8923	20.6377	20.3803	20.2284	20.5614	20.4417	20.4218	19.9012		-0.0468369	0.833949
Cthe_1919	MgtC/SapB transporter	methyltransferase	3	17.9626	17.1663	17.4677	17.644	17.9242	18.3806	18.0008	17.4936		17.9626	17.1663	17.4677	17.644	17.9242	18.3806	18.0008	17.4936		-0.389687	0.165112
Cthe_1923	CTP synthase	CTP synthase	27	22.0752	22.1244	21.6618	22.1897	21.7421	21.8508	21.8494	21.7641		22.0752	22.1244	21.6618	22.1897	21.7421	21.8508	21.8494	21.7641		0.211169	0.135901
Cthe_1930	carboxyl-terminal protease	peptidase S41	6	19.4055	19.1161	19.446	19.049	18.6821	18.6293	19.7963	18.4587		19.4055	19.1161	19.446	19.049	18.6821	18.6294	19.7963	18.4587		0.362529	0.302382
Cthe_1933	Zn-dependent hydrolase	MBL fold metallo-hydrolase	22	22.6473	22.6329	21.9406	22.239	21.6805	22.044	21.8352	21.9767		22.6473	22.6329	21.9406	22.239	21.6805	22.044	21.8352	21.9767		0.480854	0.0432743
Cthe_1935	arginyl-tRNA synthetase	arginine--tRNA ligase	40	20.9673	20.3796	20.6965	20.5357	20.218	20.5949	20.2254	20.4902		20.9673	20.3796	20.6965	20.5357	20.218	20.5949	20.2254	20.4902		0.262641	0.14627
Cthe_1937	glutamate racemase	glutamate racemase	11	18.1892	18.9658	18.3572	19.2972	19.4321	18.9073	19.0465	18.5696		18.1892	18.9658	18.3572	19.2972	19.4321	18.9073	19.0465	18.5696		-0.286533	0.397585
Cthe_1938	D-alanine/D-alanine ligase	D-alanine--D-alanine ligase	22	22.5268	22.5767	22.4464	22.5199	22.3349	22.5884	22.3937	22.3816		22.5268	22.5767	22.4464	22.5199	22.3349	22.5884	22.3937	22.3816		0.0927982	0.185846
Cthe_1939	magnesium transporter	magnesium transporter	7	17.237	17.3347	16.7107	16.9333	17.5067	16.8315	16.1421	16.73		17.237	17.3347	16.7107	16.9333	17.5068	16.8315	16.1421	16.73		0.251343	0.453932
Cthe_1940	RDD domain containing protein	hypothetical protein	4		18.8378		19.4318	18.7631		18.5418	18.377		13.1627	18.8378	13.4751	19.4318	18.7631	13.8323	18.5418	18.377		-1.15171	0.596233
Cthe_1942	Lipoprotein LpqB, GerMN domain	hypothetical protein	3			17.0958	18.3443		16.5105	17.354	17.3433		14.0113	13.5746	17.0958	18.3443	13.8719	16.5105	17.354	17.3433		-0.513449	0.731296
Cthe_1943	deoxyribose-phosphate aldolase	deoxyribose-phosphate aldolase	8	20.0803	20.4528	19.7796	19.8989	19.6987	19.6346	19.8889	20.3467		20.0803	20.4528	19.7796	19.8989	19.6987	19.6346	19.8889	20.3467		0.160643	0.488654
Cthe_1945	FAD-dependent pyridine nucleotide-disulphide oxidoreductase	thioredoxin-disulfide reductase	18	20.6863	21.6726	20.8989	21.378	21.161	21.4616	20.9238	20.5257		20.6863	21.6726	20.8989	21.378	21.161	21.4616	20.9238	20.5257		0.140955	0.653755
Cthe_1946	FAD-dependent pyridine nucleotide-disulphide oxidoreductase	thioredoxin reductase	20	21.0895	21.2509	21.0907	21.2758	21.5683	20.9638	21.0312	21.3461		21.0895	21.2509	21.0907	21.2758	21.5683	20.9638	21.0312	21.3461		-0.0506072	0.746716
Cthe_1947	alkyl hydroperoxide reductase/ Thiol specific antioxidant/ Mal allergen	redoxin	4	21.3055	19.1477	19.4321	19.5587	18.8774	18.9001	18.2271	17.9724		21.3055	19.1477	19.4321	19.5587	18.8774	18.9001	18.2271	17.9724		1.36676	0.0452004
Cthe_1955	Tex-like protein	hypothetical protein	19	19.298	19.3241	18.9003	19.0861	19.1736	19.0376	19.0857	18.77		19.298	19.3241	18.9003	19.0861	19.1736	19.0376	19.0857	18.77		0.135406	0.344795
Cthe_1956	1-phosphofructokinase	tagatose-6-phosphate kinase	6		14.8206	15.9982	14.5505	15.4316	16.0104	15.4809	15.8601			14.8206	15.9982	14.5505	15.4316	16.0104	15.4809	15.8601		-0.572676	0.219433
Cthe_1961	Nucleotidyl transferase / Alpha-D-phosphohexomutase	nucleotidyltransferase	28	20.0936	20.2455	20.3658	20.0851	20.1667	20.4795	20.315	20.3573		20.0936	20.2455	20.3658	20.0851	20.1667	20.4795	20.315	20.3573		-0.132146	0.205706
Cthe_1962	pseudouridine synthase, RluA family	pseudouridine synthase	3					14.6716	14.7242	13.5932	14.8301		12.543	14.4519	13.9591	13.7348	14.6716	14.7242	13.5932	14.8301		-0.782565	0.166903
Cthe_1963	glycoside hydrolase family 10	endo-1%2C4-beta-xylanase Z	9	20.0565	19.4026	19.4427	18.9547	17.6986	17.8564	17.5393	17.6383		20.0565	19.4026	19.4427	18.9547	17.6986	17.8564	17.5393	17.6383		1.78097	0.00028001
Cthe_1964	alkyl hydroperoxide reductase, F subunit	NADH dehydrogenase	24	20.9803	21.1686	21.245	21.359	20.355	20.4759	21.4149	21.3117		20.9803	21.1686	21.245	21.359	20.355	20.4759	21.4149	21.3117		0.298851	0.337569
Cthe_1965	peroxiredoxin	CDS	25	25.7696	25.2464	25.7162	25.5841	25.0956	25.3835	25.7591	25.8383		25.7696	25.2464	25.7162	25.5841	25.0956	25.3835	25.7591	25.8383		0.0599794	0.78355
Cthe_1967	AAA ATPase	cell division protein FtsK	5	16.5464	16.8074	17.2267	17.0782	17.0466	17.2184	17.4296	17.7119		16.5464	16.8074	17.2267	17.0782	17.0466	17.2184	17.4296	17.7119		-0.436961	0.0801145
Cthe_1968	cell divisionFtsK/SpoIIIE	cell division protein FtsK	8	14.8147		15.6804	15.655	15.6231	14.782	15.4444	15.816		14.8147		15.6804	15.655	15.6231	14.782	15.4444	15.816		-0.0330237	0.929843
Cthe_1969	hypothetical protein	hypothetical protein	18	17.6209	17.5273	18.4318	18.7545	18.4433	18.2776	19.2292	18.9549		17.6209	17.5273	18.4318	18.7545	18.4433	18.2776	19.2292	18.9549		-0.642623	0.136849
Cthe_1970	hypothetical protein	hypothetical protein	5		18.9039		19.5263	18.5199	17.3904	19.3869	18.6123		13.6691	18.9039	13.9039	19.5263	18.5199	17.3904	19.3869	18.6123		-1.97657	0.269746
Cthe_1973	Tetratricopeptide TPR_2 repeat-containing protein	hypothetical protein	8	18.9283	18.013	19.3908	18.8723	17.9021	18.7617	18.8953	19.0528		18.9283	18.013	19.3908	18.8723	17.9021	18.7617	18.8953	19.0528		0.148116	0.714135
Cthe_1981	hypothetical protein	hypothetical protein	3	17.0288		17.0723	17.7665	18.0991	18.5418	16.8848			17.0288		17.0723	17.7665	18.0991	18.5418	16.8848			-0.552691	0.371774
Cthe_1987	hypothetical protein	hypothetical protein	5		15.7028	15.1371	15.1787	14.8287	15.2054	15.157				15.7028	15.1371	15.1787	14.8287	15.2054	15.157			0.275812	0.272818
Cthe_2010	Domain of unknown function DUF1910	hypothetical protein	11	21.617	21.371	21.1793	20.4268	21.2535	21.3613	21.0367	21.4106		21.617	21.371	21.1793	20.4268	21.2535	21.3613	21.0367	21.4106		-0.117017	0.679661
Cthe_2018	Domain of unknown function DUF1910	hypothetical protein	17	23.3702	23.1167	23.3925	23.3486	23.2646	23.1927	23.1878	22.8728		23.3702	23.1167	23.3925	23.3486	23.2646	23.1927	23.1878	22.8728		0.177539	0.152311
Cthe_2019	Hedgehog/intein hint domain protein	hypothetical protein	10	18.7204	18.5669	18.9878	18.4741	18.5952	18.4222	18.6882	18.9058		18.7204	18.5669	18.9878	18.4741	18.5952	18.4222	18.6882	18.9058		0.0344753	0.826825
Cthe_2021	hypothetical protein	hypothetical protein	3		17.2414	17.0723	17.7665	17.3153	18.7442	19.0126				17.2414	17.0723	17.7665	17.3153	18.7442	19.0126			-0.997347	0.153238
Cthe_2029	hypothetical protein	hypothetical protein	6	16.7582	18.2682	17.62	17.587	18.0572	18.0859	17.509	16.3619		16.7582	18.2682	17.62	17.587	18.0572	18.0859	17.509	16.3619		0.0548635	0.917531
Cthe_2032	hypothetical protein	hypothetical protein	6	14.3582	15.2427	14.9165	14.9184	14.2564	13.8853	14.8855	15.3208		14.3582	15.2427	14.9165	14.9184	14.2564	13.8853	14.8855	15.3208		0.27194	0.488973
Cthe_2034	Serine/threonine protein kinase-related	serine/threonine protein kinase	6	14.9939	14.781	16.0926	15.3477	15.3628	15.3784	15.6007	16.0788		14.9939	14.781	16.0926	15.3477	15.3628	15.3784	15.6007	16.0788		-0.301393	0.399856
Cthe_2039	recombination helicase AddA	ATP-dependent helicase/nuclease subunit A	6		15.0053	15.8776	15.6882	15.1007	15.0907	15.7756	16.0657			15.0053	15.8776	15.6882	15.1007	15.0907	15.7756	16.0657		0.0155306	0.967733
Cthe_2046	hypothetical protein	hypothetical protein	7	19.1868	20.1486	20.292	20.4554	19.7412	18.4407	19.8892	19.8381		19.1868	20.1486	20.292	20.4554	19.7412	18.4407	19.8892	19.8381		0.543435	0.27159
Cthe_2048	hypothetical protein	hypothetical protein	5	16.3458	15.7806	16.6998	16.9573		15.9967	16.7564	16.7286		16.3458	15.7806	16.6998	16.9573		15.9967	16.7564	16.7286		-0.0480608	0.900713
Cthe_2049	protein of unknown function DUF324	hypothetical protein	9	17.415	16.559	18.0938	17.9199	16.0588	17.3852	17.5735	17.8522		17.415	16.559	18.0938	17.9199	16.0588	17.3852	17.5735	17.8522		0.279531	0.614297
Cthe_2050	CRISPR-associated RAMP protein, SSO1426 family	CRISPR-associated protein Csm3	14	19.4674	19.3159	19.8248	19.2544	19.1826	19.1925	19.852	19.5991		19.4674	19.3159	19.8248	19.2544	19.1826	19.1925	19.852	19.5991		0.00911045	0.96643
Cthe_2051	CRISPR-associated RAMP protein, SSO1426 family	CRISPR-associated protein Csm3	14	18.3089	19.1836	19.4356	19.5017	18.9745	18.9788	19.6466	19.6933		18.3089	19.1836	19.4356	19.5017	18.9745	18.9788	19.6466	19.6933		-0.215837	0.549133
Cthe_2052	hypothetical protein	hypothetical protein	6		18.581	16.7782	18.744	19.1342	17.035	19.7024	19.1919			18.581	16.7782	18.744	19.1342	17.035	19.7024	19.1919		-0.731457	0.441561
Cthe_2053	hypothetical protein	hypothetical protein	18	19.2317	18.4338	19.3566	19.1235	18.8654	18.7547	19.2596	19.2009		19.2317	18.4338	19.3566	19.1235	18.8654	18.7547	19.2596	19.2009		0.016212	0.948509
Cthe_2054	protein of unknown function DUF324	hypothetical protein	4		18.2357	19.0048	18.749	18.4064	18.6583	18.7839	18.5389			18.2357	19.0048	18.749	18.4064	18.6583	18.7839	18.5389		0.0662969	0.767124
Cthe_2055	hypothetical protein	hypothetical protein	17	17.2676	17.0347	18.1418	17.5093	17.873	17.5443	17.5716	17.3132		17.2676	17.0347	18.1418	17.5093	17.873	17.5443	17.5716	17.3132		-0.087194	0.752983
Cthe_2057	CRISPR-associated protein, TM1812 family	CRISPR-associated protein	23	18.1707	18.4888	19.1422	19.1875	18.8902	18.9496	19.5679	19.565		18.1707	18.4888	19.1422	19.1875	18.8902	18.9496	19.5679	19.565		-0.495865	0.163214
Cthe_2058	Appr-1-p processing domain protein	hypothetical protein	10	18.9318	19.4163	19.8203	19.4464	19.576	19.9369	19.8354	19.6857		18.9318	19.4163	19.8203	19.4464	19.576	19.9369	19.8354	19.6857		-0.35479	0.124679
Cthe_2065	cysteinyl-tRNA synthetase	cysteine--tRNA ligase	31	21.8135	21.8191	22.0133	21.8594	21.635	21.6062	21.7695	21.8114		21.8135	21.8191	22.0133	21.8594	21.635	21.6062	21.7695	21.8114		0.170799	0.0470532
Cthe_2066	serine O-acetyltransferase	serine O-acetyltransferase	5	17.9221	17.3405	17.5631	17.1375	17.5061	17.5319	17.6026	17.9981		17.9221	17.3405	17.5631	17.1375	17.5061	17.5319	17.6026	17.9981		-0.168868	0.438171
Cthe_2068	8-oxoguanine DNA glycosylase domain-containing protein	8-oxoguanine DNA glycosylase	4	17.6944	17.6054	17.7436	17.8936	16.9981	16.8165	17.4828	18.2019		17.6944	17.6054	17.7436	17.8936	16.9981	16.8165	17.4828	18.2019		0.359411	0.297795
Cthe_2069	hypothetical protein	hypothetical protein	7	18.0734	19.099	19.4917	19.2664	19.3117	19.5291	18.808	19.9206		18.0734	19.0991	19.4917	19.2664	19.3117	19.5291	18.808	19.9206		-0.409694	0.33399
Cthe_2070	hypothetical protein	hypothetical protein	8	19.008	18.6499	18.4457	19.1306	18.6938	19.0899	18.9743	18.7085		19.008	18.6499	18.4457	19.1306	18.6938	19.0899	18.9743	18.7085		-0.0580664	0.765876
Cthe_2073	amidohydrolase	amidohydrolase	11	20.2974	20.4365	20.3307	20.1864	20.5544	20.2268	20.6111	20.4845		20.2974	20.4365	20.3307	20.1864	20.5544	20.2268	20.6111	20.4845		-0.15643	0.166137
Cthe_2075	UPF0082 protein yeeN	transcriptional regulator	15	21.7827	22.3754	21.148	21.9967	21.5486	21.0177	21.3885	21.3224		21.7827	22.3754	21.148	21.9967	21.5486	21.0177	21.3885	21.3224		0.506416	0.120521
Cthe_2077	CoA-binding domain protein	CoA-binding protein	13	17.8673	17.6405	18.3701	18.214	16.9218	18.4931	17.9741	17.6695		17.8673	17.6405	18.3701	18.214	16.9218	18.4931	17.9741	17.6695		0.258345	0.508493
Cthe_2078	protein of unknown function UPF0029	hypothetical protein	4	17.7317	17.4606	17.2941	17.4684		18.1138	17.443	16.96		17.7317	17.4606	17.2941	17.4684		18.1138	17.443	16.96		-0.0168788	0.957265
Cthe_2079	signal peptidase I	signal peptidase	3	18.8172	18.9899	18.9195	19.0797	19.751	19.253	18.7445			18.8172	18.9899	18.9195	19.0797	19.751	19.253	18.7444			-0.297876	0.290016
Cthe_2081	GTP-binding proten HflX	GTP-binding protein	8	17.2234	17.7824	17.9483	18.3288	18.1437	16.444	18.311	16.1798		17.2234	17.7824	17.9483	18.3288	18.1437	16.444	18.311	16.1798		0.551104	0.395331
Cthe_2085	deoxyuridine 5'-triphosphate nucleotidohydrolase Dut	aminotransferase	4	19.6771	18.6475	17.5438	17.7703	19.3889	19.4885	17.7276	18.6627		19.6771	18.6475	17.5438	17.7703	19.3889	19.4885	17.7276	18.6627		-0.407231	0.543864
Cthe_2086	peptidase U32	peptidase U32	5		15.9533	15.0478	15.6301	15.6162	16.0545	15.8967	15.7516			15.9533	15.0478	15.6301	15.6162	16.0545	15.8967	15.7516		-0.286023	0.301184
Cthe_2087	metalloenzyme domain protein	peptidase	5	15.5157	16.1942	14.6734	15.5038	14.555	15.9332	15.5163	15.7374		15.5157	16.1942	14.6734	15.5038	14.555	15.9332	15.5163	15.7374		0.0362897	0.936399
Cthe_2088	protein of unknown function DUF710	hypothetical protein	8	19.3647	19.6018	19.622	19.108	18.9607	18.8799	19.1188	18.9168		19.3647	19.6018	19.622	19.108	18.9607	18.8799	19.1188	18.9168		0.455054	0.0134385
Cthe_2089	glycoside hydrolase family 48	endoglucanase	44	21.7127	23.8573	23.4281	24.0813	21.837	21.6238	21.613	21.5771		21.7127	23.8573	23.4281	24.0813	21.837	21.6238	21.613	21.5771		1.60713	0.0247017
Cthe_2090	hypothetical protein	hypothetical protein	20	23.3798	22.9986	23.4285	23.2777	23.4234	23.1109	23.565	23.2524		23.3798	22.9986	23.4285	23.2777	23.4234	23.1109	23.565	23.2524		-0.066771	0.645716
Cthe_2092	Ribosomal RNA small subunit methyltransferase A	dimethyladenosine transferase	7	15.0504	16.2066	15.862	16.7316	16.928	16.7969	16.6997	16.6926		15.0504	16.2066	15.862	16.7316	16.928	16.7969	16.6997	16.6926		-0.816614	0.0621703
Cthe_2095	hydrolase, TatD family	hydrolase TatD	14	17.5904	17.067	16.8846	17.2372	17.5681	17.3663	17.1734	17.2849		17.5904	17.067	16.8846	17.2372	17.5681	17.3663	17.1734	17.2849		-0.153371	0.406301
Cthe_2096	methionyl-tRNA synthetase	methionyl-tRNA synthetase	60	22.7283	22.312	22.7032	22.349	22.5401	22.6085	22.265	22.5174		22.7283	22.312	22.7032	22.349	22.5401	22.6085	22.265	22.5174		0.0403833	0.774162
Cthe_2100	transcriptional regulator, AbrB family	AbrB family transcriptional regulator	25	27.4521	27.1372	27.1904	27.0931	27.0891	27.2608	26.7608	26.8879		27.4521	27.1372	27.1904	27.0931	27.0891	27.2608	26.7608	26.8879		0.218544	0.160378
Cthe_2101	Ribosomal RNA small subunit methyltransferase I	16S rRNA (cytidine(1402)-2'-O)-methyltransferase	5		16.9254	17.0769	17.0064	16.9577					13.9128	16.9254	17.0769	17.0064	16.9577	13.2005	14.4119	14.0895		1.56547	0.210578
Cthe_2104	PSP1 domain protein	stage 0 sporulation protein	15	18.9287	19.3726	18.8086	19.359	19.7475	18.6776	19.3268	19.1646		18.9287	19.3726	18.8086	19.359	19.7475	18.6776	19.3268	19.1646		-0.11192	0.687217
Cthe_2105	AAA ATPase	DNA polymerase III subunit delta'	5		16.025	16.3745	16.5326	16.3723	16.5494	16.4219	15.7828			16.025	16.3745	16.5326	16.3723	16.5494	16.4219	15.7828		0.0290998	0.907242
Cthe_2107	thymidylate kinase	thymidylate kinase	5	17.8017	17.6562	17.9029	18.1393	17.7806	18.0737	17.7016	18.0767		17.8017	17.6562	17.9029	18.1393	17.7806	18.0737	17.7016	18.0767		-0.0330954	0.822243
Cthe_2108	Orn/Lys/Arg decarboxylase major region	arginine decarboxylase	4					19.9506	18.286	19.4547	19.2109		14.0189	13.6234	14.7963	14.1091	19.9506	18.286	19.4547	19.2109		-5.08861	2.07638e-05
Cthe_2109	Beta propeller domain-containing protein	copper amine oxidase	14	16.8204	17.0403	17.2606	17.2713	16.5572	16.3419	16.5493	16.4312		16.8204	17.0403	17.2606	17.2713	16.5572	16.3419	16.5493	16.4312		0.628231	0.001831
Cthe_2117	ABC transporter, substrate-binding protein, putative	nitrate ABC transporter substrate-binding protein	4	17.378	18.3381	17.5943	17.0098	16.7121	17.2103	17.7071	17.3134		17.378	18.3381	17.5943	17.0098	16.7121	17.2103	17.7071	17.3134		0.344334	0.359229
Cthe_2119	glycoside hydrolase family 10	glycoside hydrolase	7	17.0962	16.99	16.3707	16.1623		16.2136	16.724	17.719		17.0962	16.99	16.3707	16.1623		16.2136	16.724	17.719		-0.230743	0.636225
Cthe_2120	RNA polymerase sigma-I factor	RNA polymerase sigma factor SigI	3					18.0962	18.4544	18.284	18.2379		13.6811	14.4304	13.9047	14.4354	18.0962	18.4544	18.284	18.2379		-4.1552	9.13721e-07
Cthe_2130	Protein of unknown function DUF2089	hypothetical protein	30	22.8411	22.5647	23.0093	22.6836	22.5974	22.4787	22.3153	22.5443		22.8411	22.5647	23.0093	22.6836	22.5974	22.4787	22.3153	22.5443		0.290751	0.0438797
Cthe_2131	Protein of unknown function DUF2089	hypothetical protein	6	20.8328	20.5405	21.0223	21.1919	20.9273	20.9795	21.8173	21.1544		20.8328	20.5405	21.0223	21.1919	20.9273	20.9795	21.8173	21.1544		-0.322739	0.240976
Cthe_2132	abortive infection protein, putative	abortive infection protein	10	19.7625	19.3442	19.6069	19.5523	19.8309	20.0903	19.6634	19.8431		19.7625	19.3442	19.6069	19.5523	19.8309	20.0903	19.6634	19.8431		-0.290424	0.056649
Cthe_2140	peptidase M56 blar1	hypothetical protein	3		17.8932	17.5706	18.1919	17.7159	17.9651	18.0015	18.1317			17.8932	17.5706	18.1919	17.716	17.9651	18.0015	18.1317		-0.0683112	0.722729
Cthe_2141	metal-dependent phosphohydrolase HD sub domain	phosphohydrolase	10	17.1669	16.8797	17.7079	17.6418	17.6664	17.7293	17.7018	17.8372		17.1669	16.8797	17.7079	17.6418	17.6664	17.7293	17.7018	17.8372		-0.384645	0.10401
Cthe_2142	Recombination protein recR	recombination protein RecR	6	18.9496	19.238	18.8905	18.7791	19.0495	18.9496	19.14	19.324		18.9496	19.238	18.8905	18.7791	19.0495	18.9496	19.14	19.324		-0.151466	0.275015
Cthe_2143	Uncharacterised protein family UPF0133	nucleoid-associated protein	9	20.1304	20.2443	19.7055	21.5049	19.8764	20.846	20.029	19.9655		20.1304	20.2443	19.7055	21.5049	19.8764	20.846	20.029	19.9655		0.217073	0.644918
Cthe_2144	DNA polymerase III, subunits gamma and tau	DNA polymerase III subunit gamma/tau	10	19.6939	19.3344	18.727	19.35	19.2315	18.4461	18.9824	18.3739		19.6939	19.3344	18.727	19.35	19.2315	18.4461	18.9824	18.3739		0.517853	0.123641
Cthe_2147	glycoside hydrolase family 5	glycoside hydrolase	3	18.3959	17.7143	17.5971	19.0239				18.4639		18.3959	17.7143	17.5971	19.0239	13.1873	12.8751	13.9839	18.4639		3.55524	0.03801
Cthe_2149	amine oxidase	amine oxidase	11	19.2938	19.7274	19.547	19.5731	19.641	19.4529	19.3481	19.5891		19.2938	19.7274	19.547	19.5731	19.641	19.4529	19.3481	19.5891		0.0275493	0.813386
Cthe_2159	hypothetical protein	hypothetical protein	6	19.6893	18.6914	19.1885	20.1441	18.0982	18.1463	19.15	17.9389		19.6893	18.6914	19.1885	20.1441	18.0982	18.1463	19.15	17.9389		1.09497	0.0395182
Cthe_2160	Spore coat protein CotH	hypothetical protein	3	14.4514	15.6309	15.9498	15.8768	15.5743	16.201	15.625	15.2862		14.4514	15.6309	15.9498	15.8768	15.5743	16.201	15.625	15.2862		-0.194443	0.642375
Cthe_2163	anti-anti-sigma factor	anti-sigma factor antagonist	5		21.1063	21.0956	21.1354	21.1184	21.3096	20.8372	20.9228			21.1063	21.0956	21.1354	21.1184	21.3096	20.8372	20.9228		0.0654351	0.623485
Cthe_2166	Stage II sporulation protein E	signal transduction histidine kinase	12	19.7439	19.4997	19.5462	19.6911	19.0827	19.4328	19.1862	18.8314		19.7439	19.4997	19.5462	19.6911	19.0827	19.4328	19.1862	18.8314		0.486959	0.0121577
Cthe_2168	Propeptide PepSY amd peptidase M4	peptidase M4	15	16.9527	17.3158	17.6877	17.391	17.1642	16.9752	17.3954	16.6162		16.9527	17.3158	17.6877	17.391	17.1642	16.9752	17.3954	16.6162		0.299046	0.229432
Cthe_2171	type III restriction protein res subunit	type III restriction endonuclease subunit R	44	20.8921	20.8742	20.9149	20.5824	20.9266	20.7702	20.7847	20.8544		20.8921	20.8742	20.9149	20.5824	20.9266	20.7702	20.7847	20.8544		-0.0180745	0.840714
Cthe_2172	50S ribosomal protein L31	50S ribosomal protein L31	5	20.9268	20.8583	21.1213	20.2275	19.5222	19.9843	20.2347	20.3346		20.9268	20.8583	21.1213	20.2275	19.5222	19.9843	20.2347	20.3346		0.764498	0.0279352
Cthe_2174	transcription termination factor Rho	transcription termination factor Rho	43	21.9451	21.5807	21.7004	21.5452	21.8982	21.9029	22.0291	21.7864		21.9451	21.5807	21.7004	21.5452	21.8982	21.9029	22.0291	21.7864		-0.211296	0.0863128
Cthe_2181	PP-loop domain protein	ATPase	7	17.4829		17.4639	16.5683	17.5863	18.352	17.4989	17.0788		17.4829		17.4639	16.5683	17.5863	18.352	17.4989	17.0788		-0.4573	0.307686
Cthe_2182	Ig domain protein group 2 domain protein	hypothetical protein	30	21.0592	21.3263	21.3882	21.198	20.4632	20.5199	20.8896	20.8085		21.0592	21.3263	21.3882	21.198	20.4632	20.5199	20.8896	20.8085		0.572626	0.004218
Cthe_2183	UTP-glucose-1-phosphate uridylyltransferase	UTP--glucose-1-phosphate uridylyltransferase	29	23.4894	23.6404	23.4759	23.7176	23.3207	23.2771	23.3431	23.5365		23.4894	23.6404	23.4759	23.7176	23.3207	23.2771	23.3431	23.5365		0.211502	0.0422398
Cthe_2185	30S ribosomal protein S18	30S ribosomal protein S18	24	22.4948	22.4708	22.5737	23.0194	21.9034	22.1932	22.5863	22.2508		22.4948	22.4708	22.5737	23.0194	21.9034	22.1932	22.5863	22.2508		0.406275	0.0763791
Cthe_2186	single-strand binding protein	single-stranded DNA-binding protein	10	22.4053	22.0069	22.0913	22.2369	21.4066	22.9158	21.4364	21.5307		22.4053	22.0069	22.0913	22.2369	21.4066	22.9158	21.4364	21.5307		0.362725	0.371653
Cthe_2187	30S ribosomal protein S6	30S ribosomal protein S6	13	25.7696	24.8723	25.5462	25.5131	24.9024	25.2895	25.2608	25.175		25.7696	24.8723	25.5462	25.5131	24.9024	25.2895	25.2608	25.175		0.26839	0.252751
Cthe_2189	diguanylate cyclase	diguanylate cyclase	26	20.7612	20.5712	20.591	20.4318	21.2537	21.0374	20.848	20.9494		20.7612	20.5712	20.591	20.4318	21.2537	21.0374	20.848	20.9494		-0.433337	0.00750651
Cthe_2190	N-acetylglucosamine-6-phosphate deacetylase	N-acetylglucosamine-6-phosphate deacetylase	7			13.6662		14.1759	13.813	16.1965	14.8664		13.932	13.9162	13.6662	13.9975	14.1759	13.813	16.1965	14.8664		-0.88497	0.146274
Cthe_2191	1,4-alpha-glucan-branching enzyme	glycogen branching protein	6	17.5028	16.651	17.5822	17.3695	17.9032	19.0055	17.4715	18.622		17.5028	16.651	17.5822	17.3695	17.9032	19.0055	17.4715	18.622		-0.974194	0.0534231
Cthe_2193	Carbohydrate binding family 6	carbohydrate-binding protein	10	20.6416	19.6126	20.4709	20.0296	18.2396	18.7935	18.6641	19.1965		20.6416	19.6126	20.4709	20.0296	18.2396	18.7935	18.6641	19.1965		1.46527	0.00293541
Cthe_2203	GTP cyclohydrolase 1	GTP cyclohydrolase 1	6	18.2001	20.6069	19.3855	20.655	19.9641	19.3737	19.9565	19.8974		18.2001	20.6069	19.3855	20.655	19.9641	19.3737	19.9565	19.8974		-0.0860815	0.890679
Cthe_2208	LexA DNA-binding domain protein	LexA family transcriptional regulator	11	22.0608	21.745	21.8428	21.7805	22.1404	22.2413	21.8932	21.8822		22.0608	21.745	21.8428	21.7805	22.1404	22.2413	21.8932	21.8822		-0.181988	0.162893
Cthe_2209	3-isopropylmalate dehydrogenase	3-isopropylmalate dehydrogenase	26	22.9073	24.3603	23.6905	24.4186	23.8722	23.6578	23.8724	24.074		22.9073	24.3603	23.6905	24.4186	23.8722	23.6578	23.8724	24.074		-0.0248942	0.947604
Cthe_2210	3-isopropylmalate dehydratase, small subunit	2639596:2639093 CTHE_RS11495 (leuD) 3-isopropylmalate dehydratase (Comments: catalyzes the isomerization between 2-isopropylmalate and 3-isopropylmalate in leucine biosynthesis)	18	22.4715	25.9892	24.9884	26.1628	25.2177	24.1993	25.0969	25.052		22.4715	25.9892	24.9884	26.1628	25.2177	24.1993	25.0969	25.052		0.0115123	0.990012
Cthe_2211	3-isopropylmalate dehydratase large subunit	3-isopropylmalate dehydratase large subunit (Comments: catalyzes the isomerization between 2-isopropylmalate and 3-isopropylmalate in leucine biosynthesis)	38	26.0077	25.3062	25.4715	25.2234	25.3676	25.4215	25.3304	25.6619		26.0077	25.3062	25.4715	25.2234	25.3676	25.4215	25.3304	25.6619		0.0568542	0.776389
Cthe_2212	transcriptional regulator, AraC family (helix-turn-helix domain-containing protein AraC type)	AraC family transcriptional regulator	6	16.9645	16.7998	17.4222	16.5636	16.6258	16.7024	16.7275	16.7104		16.9645	16.7998	17.4222	16.5636	16.6258	16.7024	16.7275	16.7104		0.24601	0.226776
Cthe_2215	Mg2 transporter protein CorA family protein	magnesium transporter	8	17.6563	17.8031	17.9984	17.1061	18.0128	18.246	17.8812	17.4824		17.6563	17.8031	17.9984	17.1061	18.0128	18.246	17.8812	17.4824		-0.264651	0.329753
Cthe_2220	NAD-dependent epimerase/dehydratase	NAD-dependent dehydratase	5		16.0992	16.3487	16.2576				16.018		14.569	16.0992	16.3487	16.2576	13.076	13.9663	13.8331	16.018		1.59526	0.0795446
Cthe_2221	UDP-4-keto-6-deoxy-N-acetylglucosamine 4-aminotransferase	spore coat protein	2			17.8701	17.1198		17.3254	17.5205	17.1053		14.8242	13.8963	17.8701	17.1198	14.7248	17.3254	17.5205	17.1053		-0.741383	0.540437
Cthe_2224	hypothetical protein, putative formyltransferase	methionyl-tRNA formyltransferase	6	17.8468	18.4313	17.8809	17.2354	17.9816	17.5996	17.9713	17.8012		17.8468	18.4313	17.8809	17.2354	17.9816	17.5996	17.9713	17.8012		0.0101709	0.970101
Cthe_2226	FkbH like protein	hypothetical protein	2		20.943		21.4613	20.8353		20.2101	20.0996		13.8356	20.943	14.1044	21.4613	20.8353	13.2895	20.2101	20.0996		-1.02255	0.722452
Cthe_2232	polysaccharide biosynthesis protein CapD	membrane protein	2				18.9601	20.8337	20.8846	21.0466	18.7973		13.3587	13.7489	14.3217	18.9601	20.8337	20.8846	21.0466	18.7973		-5.29319	0.00939127
Cthe_2239	Carbon storage regulator	carbon storage regulator homolog	4	20.0398	18.4332	18.9377	18.2172	18.4039	18.8804	18.1689	17.4336		20.0398	18.4332	18.9377	18.2172	18.4039	18.8804	18.1689	17.4336		0.685266	0.224617
Cthe_2251	S-adenosylmethionine synthetase	S-adenosylmethionine synthase (Comments: catalyzes the formation of S-adenosylmethionine from methionine and ATP; methionine adenosyltransferase)	41	26.2428	25.7175	25.8241	25.5837	25.7012	25.7666	25.5821	25.8149		26.2428	25.7175	25.8241	25.5837	25.7012	25.7666	25.5821	25.8149		0.12582	0.436633
Cthe_2252	thioesterase family protein	thioesterase	11	22.99	23.2072	21.577	23.1358	23.1508	22.757	22.7503	23.1871		22.99	23.2072	21.577	23.1358	23.1508	22.757	22.7503	23.1871		-0.233793	0.584224
Cthe_2253	ATP-dependent metalloprotease FtsH	cell division protein FtsH	40	20.424	20.6821	20.171	20.676	20.3849	20.2382	20.3167	20.1163		20.424	20.6821	20.171	20.676	20.3849	20.2382	20.3167	20.1163		0.224239	0.146852
Cthe_2254	hypoxanthine phosphoribosyltransferase	hypoxanthine phosphoribosyltransferase	16	19.8797	19.3	19.5574	19.9811	19.7793	20.3062	19.24	20.0076		19.8797	19.3	19.5574	19.9811	19.7793	20.3062	19.24	20.0076		-0.153762	0.594589
Cthe_2255	tRNA(Ile)-lysidine synthetase	tRNA(Ile)-lysidine synthetase	5	18.0045		17.3362	17.5274	17.1732	17.484	16.9983	17.5098		18.0045		17.3362	17.5274	17.1732	17.484	16.9983	17.5098		0.331385	0.195351
Cthe_2256	replicative DNA helicase	replicative DNA helicase (Comments: unwinds double stranded DNA)	9	17.1629	17.3883	17.0486	16.8114	17.356	16.99	17.2905	17.0243		17.1629	17.3883	17.0486	16.8114	17.356	16.99	17.2905	17.0243		-0.0624008	0.694838
Cthe_2257	ribosomal protein L9	50S ribosomal protein L9	23	21.4532	20.4782	20.3793	20.655	20.9106	20.5433	20.838	19.8797		21.4531	20.4782	20.3793	20.655	20.9106	20.5433	20.838	19.8797		0.198525	0.579145
Cthe_2258	phosphoesterase RecJ domain protein	phosphoesterase	10	18.3281	18.0311	17.6866	18.3107	18.0483	17.6023	17.8863	18.1623		18.3281	18.0311	17.6866	18.3107	18.0483	17.6023	17.8863	18.1623		0.164323	0.42808
Cthe_2260	prephenate dehydratase	prephenate dehydratase	11	19.7149	19.3099	19.3015	19.0266	19.818	19.6417	19.6083	19.2571		19.7149	19.3099	19.3015	19.0266	19.818	19.6417	19.6083	19.2571		-0.243073	0.234833
Cthe_2261	hypothetical protein	hypothetical protein	7	19.0039	18.2959	18.3686	18.7938	17.6434	17.8834	18.356	18.1798		19.0039	18.2959	18.3686	18.7938	17.6434	17.8834	18.356	18.1798		0.5999	0.041309
Cthe_2262	V-type ATPase 116 kDa subunit	ATPase	14	19.6603	19.721	19.5252	19.423	19.7051	19.6036	19.416	19.483		19.6603	19.721	19.5252	19.423	19.7051	19.6036	19.416	19.483		0.0304446	0.753972
Cthe_2263	H+transporting two-sector ATPase C subunit	V-type ATP synthase subunit K	3		20.5399	19.8799	20.7313	20.8149	19.1632	19.6162	19.8912			20.5399	19.8799	20.7313	20.8149	19.1632	19.6162	19.8912		0.512288	0.321123
Cthe_2264	V-type proton ATPase subunit E	V-type ATP synthase subunit E	20	20.0672	20.0832	20.5426	20.3384	20.4751	19.8313	19.9412	19.7146		20.0672	20.0832	20.5426	20.3384	20.4751	19.8313	19.9412	19.7146		0.267312	0.235376
Cthe_2265	H+transporting two-sector ATPase C (AC39) subunit	ATP synthase subunit C	19	20.4118	20.3579	21.0364	20.4152	20.8096	20.4448	20.3083	20.5505		20.4118	20.3579	21.0364	20.4152	20.8096	20.4448	20.3083	20.5505		0.0270305	0.893032
Cthe_2266	Vacuolar H+transporting two-sector ATPase F subunit	V-type ATP synthase subunit F (Comments: produces ATP from ADP in the presence of a proton gradient across the membrane; the F subunit is part of the catalytic core of the ATP synthase complex)	4		20.614	20.6551	20.7641	20.18	19.5175	20.4818	20.338			20.614	20.6551	20.7641	20.18	19.5175	20.4818	20.338		0.548417	0.084048
Cthe_2267	V-type ATP synthase alpha chain	V-type ATP synthase alpha chain	45	21.2675	22.2199	22.079	22.0045	22.2474	21.5873	21.9398	22.1402		21.2675	22.2199	22.079	22.0045	22.2474	21.5873	21.9398	22.1402		-0.0859504	0.750263
Cthe_2268	V-type ATP synthase beta chain	ATP synthase subunit beta (Comments: produces ATP from ADP in the presence of a proton gradient across the membrane; the B subunit is part of the catalytic core of the ATP synthase complex)	27	22.9538	23.1495	23.0751	22.8121	23.0968	22.4348	22.8097	22.9239		22.9538	23.1495	23.0751	22.8121	23.0968	22.4348	22.8097	22.9239		0.181338	0.296042
Cthe_2269	V-type ATP synthase subunit D	V-type ATP synthase subunit D	11	18.039	19.492	17.9133	18.8315	18.7793	17.9382	18.5822	18.4155		18.039	19.492	17.9133	18.8315	18.7793	17.9382	18.5822	18.4155		0.140113	0.7443
Cthe_2272	hypothetical protein	hypothetical protein	2		20.9495			20.333	19.6897	20.2585	20.9218		13.5007	20.9495	13.7088	13.0762	20.333	19.6897	20.2585	20.9218		-4.99198	0.0393143
Cthe_2276	AAA ATPase central domain protein	ATPase AAA	14	20.7554	20.9081	20.7718	20.7578	21.4698	20.4851	20.9814	21.0893		20.7554	20.9081	20.7718	20.7578	21.4698	20.4851	20.9814	21.0893		-0.208124	0.351779
Cthe_2277	hypothetical protein	hypothetical protein	2	16.8802		17.3022			16.5647	17.0891	17.2989		16.8802	13.9139	17.3022	13.1981	14.3504	16.5647	17.0891	17.2989		-1.00219	0.448416
Cthe_2278	ABC-type transporter, periplasmic subunit family 3	amino acid ABC transporter substrate-binding protein	8		18.3201	17.1616	18.0205	16.0095	16.9273	17.8394	17.1518			18.3201	17.1616	18.0205	16.0095	16.9273	17.8394	17.1518		0.852047	0.170876
Cthe_2283	chemotaxis sensory transducer	chemotaxis protein	7	18.6259	18.0864	18.018	17.6715	18.2972	17.6872	18.2313	17.514		18.6259	18.0864	18.018	17.6715	18.2972	17.6872	18.2313	17.514		0.168016	0.567175
Cthe_2301	CRISPR-associated regulatory protein, DevR family	CRISPR-associated protein DevR	19	20.0947	20.3663	21.259	21.3812	19.9133	20.4797	21.2143	21.6278		20.0947	20.3663	21.259	21.3812	19.9133	20.4797	21.2143	21.6278		-0.0335021	0.948558
Cthe_2302	hypothetical protein	hypothetical protein	10	19.4423	19.301	20.1772	20.3394	19.9191	19.7972	20.0398	19.9189		19.4423	19.301	20.1772	20.3394	19.9191	19.7972	20.0398	19.9189		-0.103742	0.708321
Cthe_2303	CRISPR-associated protein Cas6	CRISPR-associated protein	2	16.2181	16.487	15.5324	16.6687		15.546	16.2493	15.4989		16.2181	16.487	15.5324	16.6687		15.546	16.2493	15.4989		0.461843	0.253462
Cthe_2304	hypothetical protein	5%2C10-methylenetetrahydrofolate reductase	11	19.4611	19.0409	18.6722	19.3399	19.5631	19.4973	19.5813	19.7836		19.4611	19.0409	18.6722	19.3399	19.5631	19.4973	19.5813	19.7836		-0.477779	0.0427334
Cthe_2309	Nitrilase/cyanide hydratase and apolipoprotein N-acyltransferase	apolipoprotein acyltransferase	7	19.0087	18.583	19.7251	18.9064	18.5498	18.4138	18.9298	18.4139		19.0087	18.583	19.7251	18.9064	18.5498	18.4138	18.9298	18.4139		0.478957	0.12639
Cthe_2310	copper amine oxidase-like domain-containing protein	copper amine oxidase	2		18.4063	18.2755	16.588	18.5611		17.7254	18.9892			18.4063	18.2755	16.588	18.5611		17.7254	18.9892		-0.668605	0.389408
Cthe_2311	hypothetical protein	hypothetical protein	6	19.9845	20.2171	20.1664	20.0213	19.9891	20.2059	19.8117	19.8057		19.9845	20.2171	20.1664	20.0213	19.9891	20.2059	19.8117	19.8057		0.144224	0.23682
Cthe_2312	FMN-binding domain protein	FMN-binding protein	4	18.8889	19.3646	19.5765	19.6828	19.4014	19.734	21.336	20.0072		18.8889	19.3646	19.5765	19.6828	19.4014	19.734	21.336	20.0072		-0.741437	0.157382
Cthe_2314	hypothetical protein	hypothetical protein	8	19.9518	19.3458	19.5121	19.0138	19.5224	19.2535	19.0309	19.8803		19.9518	19.3458	19.5121	19.0138	19.5224	19.2535	19.0309	19.8803		0.0340939	0.902716
Cthe_2319	Restriction endonuclease, type II, HaeIII	restriction endonuclease (HaeIII)	11	19.798	18.5571	19.5395	18.7963	19.3056	19.2191	19.1853	19.5004		19.798	18.5571	19.5395	18.7963	19.3056	19.2191	19.1853	19.5004		-0.129864	0.683759
Cthe_2320	DNA-cytosine methyltransferase	DNA-cytosine methyltransferase	5	17.6487	17.8149	16.9357	17.1596		17.0577		15.6559		17.6487	17.8149	16.9357	17.1596	12.9764	17.0577	13.7573	15.6559		2.52791	0.0368881
Cthe_2325	Resolvase domain	recombinase	2	13.535	16.1031	16.9626	16.1591	15.5925	15.3269	14.5767	13.7387		13.535	16.1031	16.9626	16.1591	15.5925	15.3269	14.5767	13.7387		0.881244	0.3415
Cthe_2326	Conserved hypothetical protein CHP00246	ribosomal RNA large subunit methyltransferase H	4	16.9966	16.643	17.0533	16.8627	16.4981	16.8559	16.3936	15.6623		16.9966	16.643	17.0533	16.8627	16.4981	16.8559	16.3936	15.6623		0.536397	0.0908469
Cthe_2328	UDP-N-acetylglucosamine 1-carboxyvinyltransferase	UDP-N-acetylglucosamine 1-carboxyvinyltransferase	19	19.2004	19.7392	19.5391	19.9311	19.8949	19.8693	19.687	19.6308		19.2004	19.7392	19.5391	19.9311	19.8949	19.8693	19.687	19.6308		-0.168047	0.359303
Cthe_2330	hypothetical protein	hypothetical protein	5		16.5306			17.5756	16.5357	16.4989	16.3572		14.1825	16.5306	13.0338	14.8195	17.5756	16.5357	16.4989	16.3572		-2.10022	0.0362802
Cthe_2332	ATP-binding region ATPase domain protein	sensor histidine kinase	10	16.69	16.7268	16.0345	16.4899	16.8542	16.9386	16.9738	17.329		16.69	16.7268	16.0345	16.4899	16.8542	16.9386	16.9738	17.329		-0.538595	0.0300196
Cthe_2333	response regulator receiver	two-component system response regulator	13	20.2273	20.0364	19.3121	19.9761	19.5992	18.9771	19.867	19.4627		20.2273	20.0364	19.3121	19.9761	19.5992	18.9771	19.867	19.4627		0.411489	0.182294
Cthe_2334	polysaccharide biosynthesis protein CapD	nucleoside-diphosphate sugar epimerase	3	18.2351	17.6773	17.398	18.1742		17.803		17.4231		18.2351	17.6773	17.398	18.1742	14.1934	17.803	12.9712	17.4231		2.27348	0.109179
Cthe_2340	nucleotide sugar dehydrogenase	UDP-N-acetyl-D-galactosamine dehydrogenase	7	15.1429	14.7281	14.713	14.8443	15.9937	15.6277	16.0462	15.1671		15.1429	14.7281	14.713	14.8443	15.9937	15.6277	16.0462	15.1671		-0.851571	0.00935896
Cthe_2342	hypothetical protein	hypothetical protein	5		16.3428	16.3051	16.2654	16.7203	16.8056	17.1025	16.8544			16.3428	16.3051	16.2654	16.7203	16.8056	17.1025	16.8544		-0.566255	0.00227645
Cthe_2345	DegT/DnrJ/EryC1/StrS aminotransferase	aminotransferase DegT	5	20.2437	20.1995	18.993	19.953	19.8605	19.7655	20.0032	19.4374		20.2437	20.1995	18.993	19.953	19.8605	19.7655	20.0032	19.4374		0.080678	0.806786
Cthe_2346	O-antigen polymerase	polymerase	12	17.9939	18.0641	17.9406	17.8493	18.1222	17.8991	17.9531	18.0935		17.9939	18.0641	17.9406	17.8493	18.1222	17.8991	17.9531	18.0935		-0.0549483	0.464871
Cthe_2347	lipopolysaccharide biosynthesis protein	LPS biosynthesis protein	14	18.156	19.1455	17.947	18.3691	18.7032	18.0258	18.5415	18.0696		18.156	19.1455	17.947	18.3691	18.7032	18.0258	18.5415	18.0696		0.0693755	0.831236
Cthe_2348	Ig domain protein	hypothetical protein	113	29.0953	28.635	28.3864	28.6771	28.4816	28.091	28.7029	28.2259		29.0953	28.635	28.3864	28.6771	28.4816	28.091	28.7029	28.2259		0.323107	0.157714
Cthe_2354	nicotinate-nucleotide pyrophosphorylase	nicotinate-nucleotide pyrophosphorylase	19	20.7939	20.7131	20.0602	20.5849	20.6356	20.228	21.0468	20.1775		20.7939	20.7131	20.0602	20.5849	20.6356	20.228	21.0468	20.1775		0.0160503	0.953036
Cthe_2355	L-aspartate oxidase	L-aspartate oxidase	15	18.2518	17.9079	17.8963	17.5196	18.1213	18.1509	18.0967	18.0341		18.2518	17.9079	17.8963	17.5196	18.1213	18.1509	18.0967	18.0341		-0.206816	0.221469
Cthe_2356	quinolinate synthetase complex, A subunit	quinolinate synthetase	22	20.8771	20.2977	20.4077	20.4875	20.3988	20.2257	20.3017	20.2897		20.8771	20.2977	20.4077	20.4875	20.3988	20.2257	20.3017	20.2897		0.213528	0.154201
Cthe_2357	hypothetical protein	hypothetical protein	12	18.5993	18.9658	18.6048	19.2638	18.26	17.7748	17.2542	17.4752		18.5993	18.9658	18.6048	19.2638	18.26	17.7748	17.2542	17.4752		1.16735	0.00497327
Cthe_2359	metal-dependent phosphohydrolase HD sub domain	5'-nucleotidase	4	17.6991	16.9607	16.4137	16.7404	14.8995	14.7146				17.6991	16.9607	16.4137	16.7404	14.8995	14.7146	13.7962	13.3312		2.76808	0.00097435
Cthe_2361	DNA gyrase, A subunit	DNA gyrase subunit A	41	20.8898	21.0146	20.9189	20.7787	20.8096	20.8228	20.9176	20.8081		20.8898	21.0146	20.9189	20.7787	20.8096	20.8228	20.9176	20.8081		0.0609784	0.311751
Cthe_2363	Ribosomal RNA small subunit methyltransferase G	ribosomal RNA small subunit methyltransferase G	16	18.1825	18.77	18.7694	19.1692	19.2013	19.212	19.1721	19.1343		18.1825	18.77	18.7694	19.1692	19.2013	19.212	19.1721	19.1343		-0.457164	0.0662218
Cthe_2364	tRNA uridine 5-carboxymethylaminomethyl modification enzyme mnmG	tRNA uridine 5-carboxymethylaminomethyl modification enzyme MnmG	42	20.9442	20.9532	20.9822	21.2506	21.1544	21.0743	20.9682	21.0121		20.9442	20.9532	20.9822	21.2506	21.1544	21.0743	20.9682	21.0121		-0.0197115	0.821326
Cthe_2365	tRNA modification GTPase TrmE	tRNA modification GTPase MnmE	16	20.1773	19.861	19.6721	19.8183	19.611	19.6958	19.9876	19.7713		20.1773	19.861	19.6721	19.8183	19.611	19.6958	19.9876	19.7713		0.115811	0.418991
Cthe_2366	single-stranded nucleic acid binding R3H domain-containing protein	DNA-binding protein	15	20.6524	20.5194	20.5992	20.598	20.6544	20.4975	20.5804	20.1102		20.6523	20.5194	20.5992	20.598	20.6544	20.4975	20.5804	20.1102		0.131621	0.330032
Cthe_2369	Ribonuclease P protein component	ribonuclease P protein component	7	16.2023	16.7768	16.7285	16.699	16.5157	16.5673	16.5254	16.7839		16.2023	16.7768	16.7285	16.699	16.5157	16.5673	16.5254	16.7839		0.00359344	0.981432
Cthe_2371	chromosomal replication initiator protein DnaA	chromosomal replication initiator protein DnaA	27	21.9172	22.3227	22.6823	22.2064	22.3264	22.6031	22.2758	22.568		21.9172	22.3227	22.6823	22.2064	22.3264	22.6031	22.2758	22.568		-0.161193	0.402013
Cthe_2372	DNA polymerase III, beta subunit	DNA polymerase III subunit beta	15	20.2271	20.8064	20.4884	20.5361	20.2126	20.6873	20.3999	19.9376		20.2271	20.8064	20.4884	20.5361	20.2126	20.6873	20.3999	19.9376		0.205144	0.338706
Cthe_2375	hypothetical protein	hypothetical protein	9	16.7719	17.5356	17.8	17.9579	16.8085	17.2591	16.9417	16.8975		16.7719	17.5356	17.8	17.9579	16.8085	17.2591	16.9417	16.8975		0.539685	0.102892
Cthe_2376	DNA gyrase, B subunit	DNA gyrase subunit B (Comments: negatively supercoils closed circular double-stranded DNA)	28	21.5469	21.9852	21.7397	21.819	21.6041	21.3999	21.6459	21.4907		21.5469	21.9852	21.7397	21.819	21.6041	21.3999	21.6459	21.4907		0.237557	0.0676272
Cthe_2377	Cobyrinic acid ac-diamide synthase	sporulation initiation inhibitor Soj	16	20.9204	20.2667	20.1447	20.4177	20.7812	21.0457	20.6394	20.7387		20.9204	20.2667	20.1447	20.4177	20.7812	21.0457	20.6394	20.7387		-0.363883	0.105712
Cthe_2378	parB-like partition protein	chromosome partitioning protein ParB	21	20.4751	20.4431	20.2888	20.6619	20.4268	20.4122	20.5112	20.0909		20.4751	20.4431	20.2888	20.6619	20.4268	20.4122	20.5112	20.0909		0.106959	0.407105
Cthe_2379	hypothetical protein	hypothetical protein	5	18.1179	18.5269	18.4141	18.2015	17.5901		17.7335	16.7064		18.1179	18.5269	18.4141	18.2015	17.5901		17.7335	16.7064		0.971792	0.0205361
[truncated: 348 more rows]
